# Supplementary material for: The eSNV-detect: a computational system to identify expressed single nucleotide variants from transcriptome sequencing data
Source: Nucleic Acids Res. 2014 Oct 28;42(22):e172. doi: 10.1093/nar/gku1005 (PMC4267611; doi:10.1093/nar/gku1005)
Supplement: SUPPLEMENTARY DATA [file supp_gku1005_nar-01266-met-n-2014-File008.xlsx]

## Sheet: TCGA exome sample
	Supplementary Table S1. The summary of TCGA sample used in the study
	TCGA ID	Sample ID	ER status	PR status	HER2 status	WES Depth	RNA-Seq Depth
	TCGA-A2-A04Y	TCGA-A2-A04Y-01A	Positive	Positive	Neg	130798756	238455343
	TCGA-A2-A0CT	TCGA-A2-A0CT-01A	Positive	Negative	Neg	164650572	128777842
	TCGA-A2-A0EM	TCGA-A2-A0EM-01A	Positive	Positive	Neg	190041036	157782240
	TCGA-A2-A0ER	TCGA-A2-A0ER-01A	Positive	Positive	Neg	162327308	196880378
	TCGA-A7-A0CG	TCGA-A7-A0CG-01A	Positive	Negative	Neg	241812920	153104261
	TCGA-A8-A06O	TCGA-A8-A06O-01A	Positive	Positive	Neg	139810820	195643462
	TCGA-A8-A06P	TCGA-A8-A06P-01A	Positive	Positive	Neg	140854586	177263293
	TCGA-A8-A06Q	TCGA-A8-A06Q-01A	Positive	Positive	Neg	91919272	244799169
	TCGA-A8-A06Y	TCGA-A8-A06Y-01A	Positive	Positive	Neg	191702742	135994356
	TCGA-A8-A07G	TCGA-A8-A07G-01A	Positive	Positive	Neg	121047003	186053209
	TCGA-A8-A07L	TCGA-A8-A07L-01A	Positive	Positive	Neg	200038516	149544786
	TCGA-A8-A082	TCGA-A8-A082-01A	Positive	Positive	Neg	166786923	152015871
	TCGA-A8-A08F	TCGA-A8-A08F-01A	Positive	Positive	Neg	185458777	153306994
	TCGA-A8-A091	TCGA-A8-A091-01A	Positive	Negative	Neg	161306353	251491670
	TCGA-A8-A09R	TCGA-A8-A09R-01A	Positive	Positive	Neg	191450795	185557181
	TCGA-A8-A0A4	TCGA-A8-A0A4-01A	Positive	Positive	Neg	157574582	145402344
	TCGA-A8-A0A6	TCGA-A8-A0A6-01A	Positive	Positive	Neg	129393969	119215133
	TCGA-A8-A0A9	TCGA-A8-A0A9-01A	Positive	Positive	Neg	254805691	195923020
	TCGA-A8-A0AD	TCGA-A8-A0AD-01A	Positive	Positive	Neg	113673184	127208178
	TCGA-AN-A049	TCGA-AN-A049-01A	Positive	Positive	Neg	215982785	131164238
	TCGA-AN-A0FW	TCGA-AN-A0FW-01A	Positive	Indeterminate	Neg	109685482	204665828
	TCGA-AO-A03R	TCGA-AO-A03R-01A	Positive	Positive	Neg	131588349	110582410
	TCGA-AO-A0JC	TCGA-AO-A0JC-01A	Positive	Positive	Neg	159488001	151259759
	TCGA-BH-A0E2	TCGA-BH-A0E2-01A	Positive	Positive	Neg	168152671	145763558
	TCGA-BH-A0E7	TCGA-BH-A0E7-01A	Positive	Positive	Neg	92985287	183404074
