# Supplementary material for: The eSNV-detect: a computational system to identify expressed single nucleotide variants from transcriptome sequencing data
Source: Nucleic Acids Res. 2014 Oct 28;42(22):e172. doi: 10.1093/nar/gku1005 (PMC4267611; doi:10.1093/nar/gku1005)
Supplement: SUPPLEMENTARY DATA [file supp_gku1005_nar-01266-met-n-2014-File009.xlsx]

## Sheet: Coverage Distribution of OMNI
	Supplementary Table S2: Coverage distribution of the OMNI2.5 SNPs in the NA07347 RNA-Seq data. Only 2.0% SNPs were expressed with more than 4X reads coverage in the RNA-Seq data
	Coverage	0	0~4X	4X~15X	15X~1000X	>=1000X
	Count	2227691	120080	42392	5887	445
	Cummulative Percentage	0.929562	0.979669	0.997358	0.999814	1
