# Supplementary material for: The eSNV-detect: a computational system to identify expressed single nucleotide variants from transcriptome sequencing data
Source: Nucleic Acids Res. 2014 Oct 28;42(22):e172. doi: 10.1093/nar/gku1005 (PMC4267611; doi:10.1093/nar/gku1005)
Supplement: SUPPLEMENTARY DATA [file supp_gku1005_nar-01266-met-n-2014-File010.xlsx]

## Sheet: Sheet1
	Supplementary Table S3. Comparison of pair-wise combination of two aligners using NA0737 data set.
		TP	FP	FN	Recall	Precision
	MapSplice+TopHat2	16393	46	996	0.943	0.997
	BWA+MapSplice	16055	47	1334	0.923	0.997
	BWA+TopHat2	15753	43	1636	0.906	0.997
	MapSplice+STAR	15518	61	1871	0.892	0.996
	BWA+STAR	15245	46	2144	0.877	0.997
	STAR+TopHat2	15067	38	2322	0.866	0.997
