# Supplementary material for: The eSNV-detect: a computational system to identify expressed single nucleotide variants from transcriptome sequencing data
Source: Nucleic Acids Res. 2014 Oct 28;42(22):e172. doi: 10.1093/nar/gku1005 (PMC4267611; doi:10.1093/nar/gku1005)
Supplement: SUPPLEMENTARY DATA [file supp_gku1005_nar-01266-met-n-2014-File011.xlsx]

## Sheet: Sheet1
		Supplementary Table S4. Comparison of pair-wise combination of three or four aligners using NA0737 data set
			TP	FP	FN	RECALL	Precision
		BWA+STAR+TopHat2	14981	37	2408	0.861522	0.998
		MapSplice+STAR+TopHat2	15049	38	2340	0.865432	0.997
		BWA+MapSplice+TopHat2	15157	40	2232	0.871643	0.997
		BWA+MapSplice+STAR	15196	41	2193	0.873886	0.997
		BWA+MapSplice+STAR+TopHat2	14956	37	2433	0.860084	0.998
