# Supplementary material for: The eSNV-detect: a computational system to identify expressed single nucleotide variants from transcriptome sequencing data
Source: Nucleic Acids Res. 2014 Oct 28;42(22):e172. doi: 10.1093/nar/gku1005 (PMC4267611; doi:10.1093/nar/gku1005)
Supplement: SUPPLEMENTARY DATA [file supp_gku1005_nar-01266-met-n-2014-File013.xlsx]

## Sheet: Sheet1
	Supplementary Table S6 Comparison of two-aligner calls in the TCGA 25 ER+ Sample data. Precision=Validated/(Validated+Not Validated)
		eSNVs supported by TopHat					eSNVs supported by MapSplice
	sample ID	Total called	Validated	Not Validated	No Coverage	Precision	Total called	Validated	Not Validated	No Coverage	Precision
	TCGA-A2-A04Y-01A	2926	601	2152	173	0.218307	5695	392	1033	4270	0.275088
	TCGA-A2-A0CT-01A	2325	334	1828	163	0.154487	4816	349	1445	3022	0.194537
	TCGA-A2-A0EM-01A	2966	445	2291	230	0.162646	2367	179	549	1639	0.245879
	TCGA-A2-A0ER-01A	3335	465	2656	214	0.148991	2408	172	655	1581	0.207981
	TCGA-A7-A0CG-01A	2929	434	2178	317	0.166156	5939	425	1983	3531	0.176495
	TCGA-A8-A06O-01A	3145	382	2431	332	0.135798	3255	277	850	2128	0.245785
	TCGA-A8-A06P-01A	3261	498	2461	302	0.1683	3541	321	1111	2109	0.224162
	TCGA-A8-A06Q-01A	3623	360	2965	298	0.108271	3956	215	883	2858	0.195811
	TCGA-A8-A06Y-01A	2197	307	1672	218	0.155129	7015	566	1916	4533	0.228042
	TCGA-A8-A07G-01A	3265	367	2626	272	0.122619	3307	206	860	2241	0.193246
	TCGA-A8-A07L-01A	2858	433	2186	239	0.16533	3689	327	1091	2271	0.230606
	TCGA-A8-A082-01A	2647	429	1968	250	0.178974	5422	532	1585	3305	0.251299
	TCGA-A8-A08F-01A	2548	464	1829	255	0.202355	6317	493	1900	3924	0.206018
	TCGA-A8-A091-01A	4161	534	3100	527	0.146946	5272	463	1045	3764	0.307029
	TCGA-A8-A09R-01A	3676	506	2819	351	0.15218	3112	246	856	2010	0.22323
	TCGA-A8-A0A4-01A	2745	419	2035	291	0.170742	12637	829	2738	9070	0.232408
	TCGA-A8-A0A6-01A	2091	309	1622	160	0.160021	5790	547	1443	3800	0.274874
	TCGA-A8-A0A9-01A	3459	413	2618	428	0.136259	3769	518	1280	1971	0.288098
	TCGA-A8-A0AD-01A	2284	336	1742	206	0.161694	2880	313	609	1958	0.339479
	TCGA-AN-A046-01A	2901	420	2282	199	0.15544	3260	232	651	2377	0.262741
	TCGA-AN-A049-01A	2824	421	2172	231	0.16236	4046	396	1315	2335	0.231444
	TCGA-AN-A0FW-01A	3261	417	2631	213	0.136811	3214	202	762	2250	0.209544
	TCGA-AO-A03R-01A	1661	348	1193	120	0.225827	2344	236	588	1520	0.286408
	TCGA-AO-A0JC-01A	2848	356	2267	225	0.135722	8556	582	1984	5990	0.226812
	TCGA-BH-A0E0-01A	1492	225	1124	143	0.16679	7553	404	2362	4787	0.146059
	TCGA-BH-A0E2-01A	2754	376	2146	232	0.149088	5247	332	1592	3323	0.172557
	TCGA-BH-A0E7-01A	3244	359	2629	256	0.120147	3178	206	574	2398	0.264103
