# Supplementary material for: The eSNV-detect: a computational system to identify expressed single nucleotide variants from transcriptome sequencing data
Source: Nucleic Acids Res. 2014 Oct 28;42(22):e172. doi: 10.1093/nar/gku1005 (PMC4267611; doi:10.1093/nar/gku1005)
Supplement: SUPPLEMENTARY DATA [file supp_gku1005_nar-01266-met-n-2014-File014.xlsx]

## Sheet: ctrl-1-55_S55.anno.nonsyn.SNVs
ID	Func	Gene	ExonicFunc	AAChange	Conserved	SegDup	ESP6500_ALL	1000g2012apr_ALL	dbSNP135	AVSIFT	LJB_PhyloP	LJB_PhyloP_Pred	LJB_SIFT	LJB_SIFT_Pred	LJB_PolyPhen2	LJB_PolyPhen2_Pred	LJB_LRT	LJB_LRT_Pred	LJB_MutationTaster	LJB_MutationTaster_Pred	LJB_GERP++	Chr	Start	End	Ref	Obs	Otherinfo	total_DP	Obs	A+	A-	C+	C-	G+	G-	T+	T-	N+	N-	SBR_ref	SBR_alt	Bias	AAChange	ProteinDomain
1_3807515_T_C	exonic	C1orf174	nonsynonymous SNV	NM_207356:c.A236G:p.D79G						0.02	0.851758	N	1	D	0.503	P	0.926349	N	0.510837	D	2.32	chr1	3807515	3807515	T	C	ReadPosRankSum=0.736:.:DP=3;RD=1;AD=2;RO=0.667;MA=0;CONF=2	3	C/T/	0	0	1	1	0	0	1	0	0	0	0	1	N	NM_207356:c.A236G:p.D79G	Q8IYL3:Not in a domain region;
1_3807593_G_C	exonic	C1orf174	nonsynonymous SNV	NM_207356:c.C158G:p.T53R			0.994075	1	rs4274008	1	0.918347	N	1	D	0	B	0.999984	N	3e-06	N	4.08	chr1	3807593	3807593	G	C	DB:.:DP=3;RD=0;AD=3;RO=1.000;MA=0;CONF=1	3	C/	0	0	2	1	0	0	0	0	0	0	1	0.5	N	NM_207356:c.C158G:p.T53R	Q8IYL3:Not in a domain region;
1_10459726_A_G	exonic	PGD	nonsynonymous SNV	NM_002631:c.A49G:p.N17D	583;Name=lod=313					0.01	0.998164	C	1	D	0.999	D	1	D	0.999998	D	4.92	chr1	10459726	10459726	A	G	ReadPosRankSum=0.898:.:DP=10;RD=8;AD=2;RO=0.200;MA=0;CONF=1	10	A/G/	4	4	0	0	1	1	0	0	0	0	1	1	N	NM_002631:c.A49G:p.N17D	A8K2Y9:Not in a domain region; P52209:NAD_binding_2;
1_11080490_G_T	exonic	TARDBP	nonsynonymous SNV	NM_007375:c.G548T:p.S183I	403;Name=lod=58					0.18	0.9997	C	0.79	T	0.001	B	1	D	0.98405	D	5.41	chr1	11080490	11080490	G	T	.:.:DP=2;RD=0;AD=2;RO=1.000;MA=0;CONF=1	2	T/	0	0	0	0	0	0	1	1	0	0	1	1	N	NM_007375:c.G548T:p.S183I	Q9H256:Not in a domain region; Q13148:Not in a domain region;
1_11082275_T_A	exonic	TARDBP	stopgain SNV	NM_007375:c.T809A:p.L270X	746;Name=lod=1430	0.96				0.1	0.998059	C	0.903729	NA	0.73507	NA	0.999029	N	1	D	5.34	chr1	11082275	11082275	T	A	.:.:DP=2;RD=0;AD=2;RO=1.000;MA=0;CONF=2	2	A/	1	1	0	0	0	0	0	0	0	0	1	1	N	NM_007375:c.T809A:p.L270X	Q9H256:Not in a domain region; Q13148:Not in a domain region;
1_11082277_G_A	exonic	TARDBP	nonsynonymous SNV	NM_007375:c.G811A:p.E271K	746;Name=lod=1430	0.96				0.05	0.999667	C	0.91	T	0.068	B	0.999999	D	0.999265	D	5.34	chr1	11082277	11082277	G	A	.:.:DP=2;RD=0;AD=2;RO=1.000;MA=0;CONF=2	2	A/	1	1	0	0	0	0	0	0	0	0	1	1	N	NM_007375:c.G811A:p.E271K	Q9H256:Not in a domain region; Q13148:Not in a domain region;
1_11142823_T_A	exonic	EXOSC10	nonsynonymous SNV	NM_001001998:c.A1202T:p.H401L	494;Name=lod=136					0.62	0.998306	C	0.47	T	0.541	P	1	D	0.998585	D	5.49	chr1	11142823	11142823	T	A	.:.:DP=6;RD=0;AD=6;RO=1.000;MA=0;CONF=2	6	A/	2	4	0	0	0	0	0	0	0	0	1	0.5	N	NM_001001998:c.A1202T:p.H401L	Q01780:DNA_pol_A_exo1; Q96G78:Not in a domain region;
1_12090123_G_A	exonic	MIIP	nonsynonymous SNV	NM_021933:c.G884A:p.R295Q			7.7e-05			0.04	0.202288	N	0.96	D	0.477	P	0.289844	N	0.019319	N	-1.21	chr1	12090123	12090123	G	A	.:.:DP=2;RD=0;AD=2;RO=1.000;MA=0;CONF=1	2	A/	1	1	0	0	0	0	0	0	0	0	1	1	N	NM_021933:c.G884A:p.R295Q	Q5JXC2:Not in a domain region;
1_16256862_G_A	exonic	SPEN	nonsynonymous SNV	NM_015001:c.G4127A:p.G1376D	431;Name=lod=75					0.01	0.999604	C	0.99	D	0.991	D	1	NA	0.991392	D	4.67	chr1	16256862	16256862	G	A	.:.:DP=3;RD=0;AD=3;RO=1.000;MA=0;CONF=2	3	A/	1	2	0	0	0	0	0	0	0	0	1	0.5	N	NM_015001:c.G4127A:p.G1376D	Q96T58:Not in a domain region;
1_17354318_A_G	exonic	SDHB	nonsynonymous SNV	NM_003000:c.T466C:p.Y156H	480;Name=lod=119					0	0.998896	C	1	D	0.95	D	1	D	0.998863	D	5.41	chr1	17354318	17354318	A	G	ReadPosRankSum=0.251:.:DP=17;RD=11;AD=6;RO=0.353;MA=0;CONF=1	17	A/G/	4	7	0	0	3	3	0	0	0	0	0.571	1	N	NM_003000:c.T466C:p.Y156H	P21912:Not in a domain region;
1_19403261_T_C	exonic	UBR4	nonsynonymous SNV	NM_020765:c.A15460G:p.T5154A	506;Name=lod=152					0.01	0.974239	C	0.98	D	0.015	B	0.999999	D	0.047802	N	4.49	chr1	19403261	19403261	T	C	ReadPosRankSum=-1.532:.:DP=11;RD=9;AD=2;RO=0.182;MA=0;CONF=1	11	C/T/	0	0	1	1	0	0	5	4	0	0	0.8	1	N	NM_020765:c.A15460G:p.T5154A	Q5T4S7:E3_UbLigase_R4;
1_19440245_T_C	exonic	UBR4	nonsynonymous SNV	NM_020765:c.A11405G:p.E3802G	627;Name=lod=469					0.01	0.998415	C	0.800535	NA	0.488366	NA	1	D	0.166954	N	5.56	chr1	19440245	19440245	T	C	ReadPosRankSum=1.026:.:DP=4;RD=2;AD=2;RO=0.500;MA=0;CONF=1	4	C/T/	0	0	1	1	0	0	1	1	0	0	1	1	N	NM_020765:c.A11405G:p.E3802G	Q5T4S7:Not in a domain region;
1_19684019_T_C	exonic	CAPZB	nonsynonymous SNV	NM_001206540:c.A368G:p.D123G	702;Name=lod=950					0	0.99829	C	1	D	0.997	D	1	D	0.999999	D	5.47	chr1	19684019	19684019	T	C	ReadPosRankSum=-0.922:.:DP=7;RD=5;AD=2;RO=0.286;MA=0;CONF=1	7	C/T/	0	0	1	1	0	0	2	3	0	0	0.667	1	N	NM_001206540:c.A368G:p.D123G	Q7L4N0:Not in a domain region; P47756:F_actin_cap_B;
1_20940341_G_A	exonic	CDA	nonsynonymous SNV	NM_001785:c.G273A:p.M91I						0.68	0.95225	C	0.25	T	0.017	B	0.979604	N	0.000723	N	2.28	chr1	20940341	20940341	G	A	ReadPosRankSum=0.589:.:DP=11;RD=9;AD=2;RO=0.182;MA=0;CONF=1	11	A/G/	1	1	0	0	5	4	0	0	0	0	0.8	1	N	NM_001785:c.G273A:p.M91I	P32320:dCMP_cyt_deam_1;
1_21071498_G_A	exonic	HP1BP3	nonsynonymous SNV	NM_016287:c.C1454T:p.A485V	385;Name=lod=49					0.02	0.995715	C	0.97	D	0.01	B	0.99383	N	0.636542	D	4.33	chr1	21071498	21071498	G	A	ReadPosRankSum=-1.380:.:DP=6;RD=4;AD=2;RO=0.333;MA=0;CONF=2	6	A/G/	1	1	0	0	2	2	0	0	0	0	1	1	N	NM_016287:c.C1454T:p.A485V	Q5SSJ5:Not in a domain region;
1_21083680_T_A	exonic	HP1BP3	nonsynonymous SNV	NM_016287:c.A960T:p.K320N	628;Name=lod=477					0	0.972269	C	0.98	D	0.995	D	1	D	0.999911	D	4.39	chr1	21083680	21083680	T	A	ReadPosRankSum=0.736:.:DP=3;RD=1;AD=2;RO=0.667;MA=0;CONF=1	3	A/T/	1	1	0	0	0	0	1	0	0	0	0	1	N	NM_016287:c.A960T:p.K320N	Q5SSJ5:Linker_histone;
1_22063011_A_T	exonic	USP48	nonsynonymous SNV	NM_001032730:c.T1099A:p.Y367N	662;Name=lod=656					0	0.962419	C	1	D	1	D	0.999995	D	0.997973	D	3.57	chr1	22063011	22063011	A	T	ReadPosRankSum=1.026:.:DP=4;RD=2;AD=2;RO=0.500;MA=0;CONF=2	4	A/T/	1	1	0	0	0	0	1	1	0	0	1	1	N	NM_001032730:c.T1099A:p.Y367N	Q86UV5:UCH;
1_23236914_C_T	exonic	EPHB2	nonsynonymous SNV	NM_004442:c.C2545T:p.P849S	474;Name=lod=113					0	0.9987	C	1	D	0.999	D	1	D	0.998218	D	4.59	chr1	23236914	23236914	C	T	.:.:DP=2;RD=0;AD=2;RO=1.000;MA=0;CONF=1	2	T/	0	0	0	0	0	0	1	1	0	0	1	1	N	NM_004442:c.C2545T:p.P849S	P29323:Pkinase_Tyr;
1_24294172_T_C	exonic	SRSF10	nonsynonymous SNV	NM_001191009:c.A479G:p.Y160C	750;Name=lod=1493	1				0	0.990206	C	1	D	0.533632	NA	0.854268	NA	0.00014	N	2.54	chr1	24294172	24294172	T	C	ReadPosRankSum=2.041:.:DP=12;RD=10;AD=2;RO=0.167;MA=0;CONF=1	12	C/T/	0	0	1	1	0	0	5	5	0	0	1	1	N	NM_001191009:c.A479G:p.Y160C	O75494:Not in a domain region;
1_24975429_T_C	exonic	SRRM1	nonsynonymous SNV	NM_005839:c.T314C:p.L105P	740;Name=lod=1361					0	0.997963	C	1	D	0.78885	NA	0.999772	D	0.999992	D	5.3	chr1	24975429	24975429	T	C	ReadPosRankSum=-0.720:.:DP=6;RD=4;AD=2;RO=0.333;MA=0;CONF=1	6	C/T/	0	0	1	1	0	0	1	3	0	0	0.333	1	N	NM_005839:c.T314C:p.L105P	Q8IYB3:PWI;
1_25678169_T_C	exonic	TMEM50A	nonsynonymous SNV	NM_014313:c.T259C:p.C87R	586;Name=lod=320					0.15	0.997996	C	0.9	T	0.973	D	1	D	0.997855	D	3.94	chr1	25678169	25678169	T	C	ReadPosRankSum=1.271:.:DP=10;RD=8;AD=2;RO=0.200;MA=0;CONF=1	10	C/T/	0	0	1	1	0	0	5	3	0	0	0.6	1	N	NM_014313:c.T259C:p.C87R	Q7RU07:Not in a domain region; O95807:UPF0220;
1_25678175_G_T	exonic	TMEM50A	nonsynonymous SNV	NM_014313:c.G265T:p.G89C	586;Name=lod=320					0	0.999602	C	1	D	1	D	1	D	0.999992	D	4.19	chr1	25678175	25678175	G	T	ReadPosRankSum=-0.067:.:DP=9;RD=7;AD=2;RO=0.222;MA=0;CONF=1	9	G/T/	0	0	0	0	4	3	1	1	0	0	0.75	1	N	NM_014313:c.G265T:p.G89C	Q7RU07:Not in a domain region; O95807:UPF0220;
1_27269220_G_A	exonic	NUDC	nonsynonymous SNV	NM_006600:c.G499A:p.A167T	420;Name=lod=68					0.02	0.999644	C	0.95	T	0.631	P	1	D	0.999798	D	4.76	chr1	27269220	27269220	G	A	ReadPosRankSum=-1.026:.:DP=4;RD=2;AD=2;RO=0.500;MA=0;CONF=1	4	A/G/	1	1	0	0	1	1	0	0	0	0	1	1	N	NM_006600:c.G499A:p.A167T	Q9Y266:Not in a domain region;
1_27272671_A_G	exonic	NUDC	stoploss SNV	NM_006600:c.A995G:p.X332W	606;Name=lod=386					0.1	0.997761	C	0.782078	NA	0.413867	NA	0.858685	NA	0	N	3.55	chr1	27272671	27272671	A	G	ReadPosRankSum=-0.358:.:DP=5;RD=3;AD=2;RO=0.400;MA=0;CONF=2	5	A/G/	2	1	0	0	1	1	0	0	0	0	0.5	1	N	NM_006600:c.A995G:p.X332W	Q9Y266:Not in a domain region;
1_28167593_A_G	exonic	PPP1R8	nonsynonymous SNV	NM_014110:c.A340G:p.T114A	628;Name=lod=477					0.08	0.998234	C	0.91	T	0.118	B	1	D	0.999981	D	4.96	chr1	28167593	28167593	A	G	ReadPosRankSum=0.000:.:DP=6;RD=4;AD=2;RO=0.333;MA=0;CONF=1	6	A/G/	3	1	0	0	1	1	0	0	0	0	0.333	1	N	NM_014110:c.A340G:p.T114A	Q12972:FHA; Q5TEJ4:Not in a domain region;
1_28562939_A_T	exonic	ATPIF1	nonsynonymous SNV	NM_016311:c.A155T:p.Q52L	460;Name=lod=99					0.02	0.940848	N	0.92	T	0.727	P	0.63365	N	0.019195	N	2.89	chr1	28562939	28562939	A	T	ReadPosRankSum=1.897:.:DP=18;RD=16;AD=2;RO=0.111;MA=0;CONF=1	18	A/T/	10	6	0	0	0	0	1	1	0	0	0.6	1	N	NM_016311:c.A155T:p.Q52L	Q9UII2:Not in a domain region;
1_31742034_A_G	exonic	SNRNP40	nonsynonymous SNV	NM_004814:c.T829C:p.F277L	617;Name=lod=429					0.2	0.998933	C	0.8	T	0.228	P	1	D	0.999988	D	5.44	chr1	31742034	31742034	A	G	ReadPosRankSum=-0.720:.:DP=6;RD=4;AD=2;RO=0.333;MA=0;CONF=1	6	A/G/	2	2	0	0	1	1	0	0	0	0	1	1	N	NM_004814:c.T829C:p.F277L	A0MNP2:Not in a domain region; Q96DI7:Not in a domain region;
1_31791996_C_T	exonic	ZCCHC17	nonsynonymous SNV	NM_016505:c.C107T:p.P36L	562;Name=lod=257					0.29	0.999286	C	0.42	T	0.997	D	1	D	0.999968	D	4.58	chr1	31791996	31791996	C	T	ReadPosRankSum=1.182:.:DP=12;RD=10;AD=2;RO=0.167;MA=0;CONF=2	12	C/T/	0	0	7	3	0	0	1	1	0	0	0.429	1	N	NM_016505:c.C107T:p.P36L	Q9NP64:S1;
1_31810043_T_C	exonic	ZCCHC17	nonsynonymous SNV	NM_016505:c.T146C:p.M49T	574;Name=lod=286					0	0.964193	C	1	D	0.999	D	1	D	0.999991	D	3.9	chr1	31810043	31810043	T	C	ReadPosRankSum=-0.493:.:DP=13;RD=11;AD=2;RO=0.154;MA=0;CONF=1	13	C/T/	0	0	1	1	0	0	8	3	0	0	0.375	1	N	NM_016505:c.T146C:p.M49T	Q9NP64:S1;
1_31819527_G_T	exonic	ZCCHC17	nonsynonymous SNV	NM_016505:c.G358T:p.G120W	602;Name=lod=373					0.11	0.999825	C	0.98	D	0.918	D	0.999991	D	0.996966	D	5.82	chr1	31819527	31819527	G	T	ReadPosRankSum=1.678:.:DP=13;RD=11;AD=2;RO=0.154;MA=0;CONF=1	13	G/T/	0	0	0	0	4	7	1	1	0	0	0.571	1	N	NM_016505:c.G358T:p.G120W	Q9NP64:Not in a domain region;
1_32381560_A_T	exonic	PTP4A2	stopgain SNV	NM_001195100:c.T125A:p.L42X	670;Name=lod=702					0	0.998873	C	0.903778	NA	0.735372	NA	0.999988	D	1	A	5.39	chr1	32381560	32381560	A	T	ReadPosRankSum=2.327:.:DP=29;RD=26;AD=3;RO=0.103;MA=0;CONF=1	29	A/T/	10	16	0	0	0	0	1	2	0	0	0.625	0.5	N	NM_001195100	RefSeq ID not mapped to Uniprot ID
1_35447676_A_G	exonic	ZMYM6NB	nonsynonymous SNV	NM_001195156:c.T334C:p.C112R	363;Name=lod=40					0.32												chr1	35447676	35447676	A	G	ReadPosRankSum=-2.256:.:DP=12;RD=10;AD=2;RO=0.167;MA=0;CONF=1	12	A/G/	5	5	0	0	1	1	0	0	0	0	1	1	N	NM_001195156:c.T334C:p.C112R	Q8NCS4:DoxX_2;
1_36752433_C_T	exonic	THRAP3	nonsynonymous SNV	NM_005119:c.C602T:p.A201V	462;Name=lod=101	0.94	0.781255	0.82	rs6425977	0.44	0.981888	C	0.82	T	0.01	B	0.934134	N	0.422974	P	4.17	chr1	36752433	36752433	C	T	DB:.:DP=6;RD=0;AD=6;RO=1.000;MA=0;CONF=2	6	T/	0	0	0	0	0	0	3	3	0	0	1	1	N	NM_005119:c.C602T:p.A201V	Q9Y2W1:Not in a domain region;
1_37974893_T_C	exonic	MEAF6	nonsynonymous SNV	NM_001270875:c.A326G:p.Q109R	544;Name=lod=217					0.09	0.900237	N	1	D	0.529	P	1	D	0.514935	D	3.32	chr1	37974893	37974893	T	C	ReadPosRankSum=0.358:.:DP=5;RD=3;AD=2;RO=0.400;MA=0;CONF=1	5	C/T/	0	0	1	1	0	0	1	2	0	0	0.5	1	N	NM_001270875	RefSeq ID not mapped to Uniprot ID
1_38059423_T_A	exonic	GNL2	nonsynonymous SNV	NM_013285:c.A89T:p.Q30L	643;Name=lod=546					0.06	0.998604	C	0.7	T	0.052	B	0.999817	D	0.158602	N	5.7	chr1	38059423	38059423	T	A	ReadPosRankSum=1.396:.:DP=12;RD=10;AD=2;RO=0.167;MA=0;CONF=1	12	A/T/	1	1	0	0	0	0	5	5	0	0	1	1	N	NM_013285:c.A89T:p.Q30L	Q5T0F3:Not in a domain region; Q13823:Not in a domain region;
1_38158397_A_C	exonic	CDCA8	nonsynonymous SNV	NM_001256875:c.A35C:p.K12T	313;Name=lod=25		7.7e-05			0.01	0.984513	C	0.92	T	0.831	P	0.999919	D	0.810644	D	4.39	chr1	38158397	38158397	A	C	ReadPosRankSum=2.100:.:DP=14;RD=12;AD=2;RO=0.143;MA=0;CONF=2	14	A/C/	8	4	1	1	0	0	0	0	0	0	0.5	1	N	NM_001256875:c.A35C:p.K12T	Q53HL2:Not in a domain region;
1_39913111_T_C	exonic	MACF1	nonsynonymous SNV	NM_012090:c.T13436C:p.L4479P	640;Name=lod=533					0	0.998636	C	1	D	0.788955	NA	0.99992	D	0.999979	D	5.72	chr1	39913111	39913111	T	C	ReadPosRankSum=1.026:.:DP=4;RD=2;AD=2;RO=0.500;MA=0;CONF=1	4	C/T/	0	0	1	1	0	0	1	1	0	0	1	1	N	NM_012090:c.T13436C:p.L4479P	Q9UPN3:Spectrin; Q6ZSD7:Not in a domain region;
1_39914363_G_C	exonic	MACF1	nonsynonymous SNV	NM_012090:c.G14009C:p.S4670T			0.644779	0.54	rs668556	1	0.989286	C	0.05	T	0.027601	NA	0.981623	N	0	P	4.73	chr1	39914363	39914363	G	C	DB:.:DP=5;RD=0;AD=5;RO=1.000;MA=0;CONF=2	5	C/	0	0	1	4	0	0	0	0	0	0	1	0.25	N	NM_012090:c.G14009C:p.S4670T	Q9UPN3:Spectrin; Q6ZSD7:Not in a domain region;
1_40030914_C_G	exonic	PABPC4	nonsynonymous SNV	NM_001135653:c.G1109C:p.R370T	615;Name=lod=420					0	0.999236	C	1	D	0.984	D	1	D	0.99999	D	5.61	chr1	40030914	40030914	C	G	ReadPosRankSum=-0.736:.:DP=3;RD=1;AD=2;RO=0.667;MA=0;CONF=2	3	C/G/	0	0	1	0	1	1	0	0	0	0	0	1	N	NM_001135653:c.G1109C:p.R370T	Q13310:Not in a domain region;
1_40031004_A_G	exonic	PABPC4	nonsynonymous SNV	NM_001135653:c.T1019C:p.F340S	515;Name=lod=165					0	0.999198	C	1	D	0.999	D	1	D	0.999992	D	5.71	chr1	40031004	40031004	A	G	ReadPosRankSum=-0.736:.:DP=3;RD=1;AD=2;RO=0.667;MA=0;CONF=2	3	A/G/	0	1	0	0	1	1	0	0	0	0	0	1	N	NM_001135653:c.T1019C:p.F340S	Q13310:RRM_1;
1_40218588_T_C	exonic	PPIE	nonsynonymous SNV	NM_001195007:c.T701C:p.L234P	600;Name=lod=367					0	0.997911	C	1	D	0.998	D	1	D	1	D	5.25	chr1	40218588	40218588	T	C	ReadPosRankSum=0.736:.:DP=3;RD=1;AD=2;RO=0.667;MA=0;CONF=2	3	C/T/	0	0	1	1	0	0	0	1	0	0	0	1	N	NM_001195007:c.T701C:p.L234P	Q3S611:Pro_isomerase; Q5TGA3:Not in a domain region;
1_40530170_A_G	exonic	CAP1	nonsynonymous SNV	NM_001105530:c.A463G:p.K155E	643;Name=lod=548					0	0.997935	C	1	D	0.887	D	1	D	0.999733	D	4.8	chr1	40530170	40530170	A	G	ReadPosRankSum=1.380:.:DP=6;RD=4;AD=2;RO=0.333;MA=0;CONF=1	6	A/G/	2	2	0	0	1	1	0	0	0	0	1	1	N	NM_001105530:c.A463G:p.K155E	D3DPU2:Not in a domain region; Q01518:CAP_N;
1_40535945_A_G	exonic	CAP1	nonsynonymous SNV	NM_001105530:c.A1108G:p.I370V	676;Name=lod=746	0.95				0.05	0.998064	C	0.91	T	0.228	P	1	D	0.999999	D	4.87	chr1	40535945	40535945	A	G	ReadPosRankSum=0.198:.:DP=7;RD=5;AD=2;RO=0.286;MA=0;CONF=1	7	A/G/	3	2	0	0	1	1	0	0	0	0	0.667	1	N	NM_001105530:c.A1108G:p.I370V	D3DPU2:Not in a domain region; Q01518:CAP_C;
1_40536617_T_C	exonic	CAP1	nonsynonymous SNV	NM_001105530:c.T1310C:p.M437T	636;Name=lod=511	0.95				0	0.998642	C	1	D	1	D	1	D	1	D	5.2	chr1	40536617	40536617	T	C	ReadPosRankSum=-1.271:.:DP=10;RD=8;AD=2;RO=0.200;MA=0;CONF=2	10	C/T/	0	0	1	1	0	0	5	3	0	0	0.6	1	N	NM_001105530:c.T1310C:p.M437T	D3DPU2:Not in a domain region; Q01518:CAP_C;
1_40735665_A_G	exonic	ZMPSTE24	nonsynonymous SNV	NM_005857:c.A493G:p.K165E	479;Name=lod=118					0.02	0.998778	C	0.84	T	0.978	D	1	D	0.998407	D	5.31	chr1	40735665	40735665	A	G	ReadPosRankSum=1.231:.:DP=5;RD=3;AD=2;RO=0.400;MA=0;CONF=1	5	A/G/	1	2	0	0	1	1	0	0	0	0	0.5	1	N	NM_005857:c.A493G:p.K165E	O75844:Not in a domain region;
1_40758139_T_C	exonic	ZMPSTE24	nonsynonymous SNV	NM_005857:c.T1226C:p.V409A	712;Name=lod=1045					0.17	0.997568	C	0.81	T	0.016	B	1	D	0.999889	D	5.09	chr1	40758139	40758139	T	C	ReadPosRankSum=1.067:.:DP=8;RD=6;AD=2;RO=0.250;MA=0;CONF=2	8	C/T/	0	0	1	1	0	0	1	5	0	0	0.2	1	N	NM_005857:c.T1226C:p.V409A	O75844:Peptidase_M48;
1_40758159_T_G	exonic	ZMPSTE24	nonsynonymous SNV	NM_005857:c.T1246G:p.F416V	712;Name=lod=1045					0	0.997568	C	0.99	D	0.996	D	1	D	0.999998	D	5.09	chr1	40758159	40758159	T	G	ReadPosRankSum=0.720:.:DP=6;RD=4;AD=2;RO=0.333;MA=0;CONF=2	6	G/T/	0	0	0	0	1	1	1	3	0	0	0.333	1	N	NM_005857:c.T1246G:p.F416V	O75844:Peptidase_M48;
1_42744243_G_A	exonic	FOXJ3	nonsynonymous SNV	NM_001198850:c.C145T:p.H49Y	820;Name=lod=2868					0.05	0.999706	C	0.92	T	0.995	D	0.999881	D	0.990939	D	5.43	chr1	42744243	42744243	G	A	ReadPosRankSum=0.000:.:DP=6;RD=4;AD=2;RO=0.333;MA=0;CONF=2	6	A/G/	1	1	0	0	2	2	0	0	0	0	1	1	N	NM_001198850:c.C145T:p.H49Y	Q9UPW0:Not in a domain region;
1_43166452_G_T	exonic;splicing	YBX1;YBX1	nonsynonymous SNV	NM_004559:c.G741T:p.R247S	773;Name=lod=1841					0.06	0.950458	C	0.73	T	0.997	D	1	D	0.918694	D	3.27	chr1	43166452	43166452	G	T	ReadPosRankSum=2.100:.:DP=14;RD=11;AD=2;RO=0.154;MA=0;CONF=2	14	G/T/	0	0	0	0	7	5	1	1	0	0	0.714	1	N	NM_004559:c.G741T:p.R247S	P67809:Not in a domain region;
1_43166453_G_T	exonic;splicing	YBX1;YBX1	nonsynonymous SNV	NM_004559:c.G742T:p.G248C	773;Name=lod=1841					0.01	0.999507	C	0.94	T	0.992	D	0.999942	D	1	D	5.04	chr1	43166453	43166453	G	T	ReadPosRankSum=1.917:.:DP=14;RD=11;AD=2;RO=0.154;MA=0;CONF=2	14	G/T/	0	0	0	0	7	5	1	1	0	0	0.714	1	N	NM_004559:c.G742T:p.G248C	P67809:Not in a domain region;
1_43240944_G_A	exonic	C1orf50	stopgain SNV	NM_024097:c.G479A:p.W160X	575;Name=lod=290						0.999705	C	0.903379	NA	0.734398	NA	1	D	0.996245	D	5.43	chr1	43240944	43240944	G	A	ReadPosRankSum=1.231:.:DP=5;RD=3;AD=2;RO=0.400;MA=0;CONF=2	5	A/G/	1	1	0	0	2	1	0	0	0	0	0.5	1	N	NM_024097:c.G479A:p.W160X	Q9BV19:DUF2452;
1_43394643_G_C	exonic	SLC2A1	nonsynonymous SNV	NM_006516:c.C1034G:p.A345G	459;Name=lod=98					0.48	0.991683	C	0.48	T	0.063	B	1	D	0.999893	D	4.11	chr1	43394643	43394643	G	C	.:.:DP=2;RD=0;AD=2;RO=1.000;MA=0;CONF=1	2	C/	0	0	1	1	0	0	0	0	0	0	1	1	N	NM_006516:c.C1034G:p.A345G	Q59GX2:Not in a domain region; P11166:Sugar_tr;
1_43630164_T_C	exonic;splicing	EBNA1BP2;EBNA1BP2	nonsynonymous SNV	NM_006824:c.A871G:p.K291E	500;Name=lod=143					0.02	0.997667	C	0.97	D	0.909	D	1	D	0.999988	D	4.06	chr1	43630164	43630164	T	C	ReadPosRankSum=0.000:.:DP=4;RD=2;AD=2;RO=0.500;MA=0;CONF=1	4	C/T/	0	0	1	1	0	0	1	1	0	0	1	1	N	NM_006824:c.A871G:p.K291E	Q99848:Ebp2; Q6IB29:Not in a domain region;
1_43632536_C_T	exonic	EBNA1BP2	nonsynonymous SNV	NM_006824:c.G668A:p.R223H			0.210211	0.17	rs7163	0.12	0.117482	N	0.89	T	0.068	B	0.127976	N	0.000252	P	-3.37	chr1	43632536	43632536	C	T	DB;ReadPosRankSum=0.236:.:DP=20;RD=16;AD=4;RO=0.200;MA=0;CONF=1	20	C/T/	0	0	8	8	0	0	2	2	0	0	1	1	N	NM_006824:c.G668A:p.R223H	Q99848:Ebp2; Q6IB29:Not in a domain region;
1_43826800_T_C	exonic	CDC20	nonsynonymous SNV	NM_001255:c.T1087C:p.W363R	662;Name=lod=655					0	0.998142	C	1	D	1	D	1	D	0.999898	D	5.38	chr1	43826800	43826800	T	C	ReadPosRankSum=0.572:.:DP=8;RD=6;AD=2;RO=0.250;MA=0;CONF=1	8	C/T/	0	0	1	1	0	0	2	4	0	0	0.5	1	N	NM_001255:c.T1087C:p.W363R	Q12834:WD40;
1_44442784_G_A	exonic	ATP6V0B	nonsynonymous SNV	NM_001039457:c.G346A:p.A116T	584;Name=lod=316					0	0.986635	C	1	D	0.955	D	1	D	0.999977	D	3.4	chr1	44442784	44442784	G	A	ReadPosRankSum=1.380:.:DP=6;RD=4;AD=2;RO=0.333;MA=0;CONF=2	6	A/G/	1	1	0	0	3	1	0	0	0	0	0.333	1	N	NM_001039457:c.G346A:p.A116T	D3DPY5:ATP-synt_C; Q99437:Not in a domain region;
1_45481079_G_T	exonic	UROD	nonsynonymous SNV	NM_000374:c.G1013T:p.G338V	574;Name=lod=287					0	0.99968	C	1	D	1	D	1	D	0.999978	D	4.84	chr1	45481079	45481079	G	T	ReadPosRankSum=0.000:.:DP=4;RD=2;AD=2;RO=0.500;MA=0;CONF=2	4	G/T/	0	0	0	0	1	1	1	1	0	0	1	1	N	NM_000374:c.G1013T:p.G338V	P06132:URO-D;
1_46099234_T_C	exonic	GPBP1L1	nonsynonymous SNV	NM_021639:c.A971G:p.E324G	687;Name=lod=825					0	0.99823	C	0.98	D	0.992	D	1	D	0.914231	D	5.43	chr1	46099234	46099234	T	C	ReadPosRankSum=-0.762:.:DP=9;RD=7;AD=2;RO=0.222;MA=0;CONF=1	9	C/T/	0	0	1	1	0	0	1	6	0	0	0.167	1	N	NM_021639:c.A971G:p.E324G	Q9HC44:Not in a domain region;
1_46159420_C_T	exonic	TMEM69	nonsynonymous SNV	NM_016486:c.C587T:p.A196V	445;Name=lod=86					0.01	0.998904	C	0.65	T	0.232	P	0.999273	N	0.988452	D	5.27	chr1	46159420	46159420	C	T	ReadPosRankSum=-0.762:.:DP=9;RD=7;AD=2;RO=0.222;MA=0;CONF=2	9	C/T/	0	0	3	4	0	0	1	1	0	0	0.75	1	N	NM_016486:c.C587T:p.A196V	Q5SWH9:DUF3429;
1_46656444_T_C	exonic	POMGNT1	nonsynonymous SNV	NM_001243766:c.A1552G:p.K518E	568;Name=lod=272					0.11	0.998487	C	0.81	T	0.172	P	1	D	0.998468	D	5.6	chr1	46656444	46656444	T	C	ReadPosRankSum=-0.358:.:DP=5;RD=3;AD=2;RO=0.400;MA=0;CONF=2	5	C/T/	0	0	1	1	0	0	3	0	0	0	0	1	N	NM_001243766	RefSeq ID not mapped to Uniprot ID
1_47735466_T_C	exonic	STIL	nonsynonymous SNV	NM_001048166:c.A2456G:p.K819R	497;Name=lod=139		0.000154		rs142290334	0.04	0.958888	C	0.79	T	0.941	D	0.940105	N	0.994844	D	3.31	chr1	47735466	47735466	T	C	DB;ReadPosRankSum=0.736:.:DP=3;RD=1;AD=2;RO=0.667;MA=0;CONF=2	3	C/T/	0	0	1	1	0	0	0	1	0	0	0	1	N	NM_001048166:c.A2456G:p.K819R	Q15468:Not in a domain region;
1_47737784_G_A	exonic	STIL	nonsynonymous SNV	NM_001048166:c.C2347T:p.H783Y						0	0.953445	C	1	D	0.996	D	0.850587	N	0.999941	D	2.94	chr1	47737784	47737784	G	A	ReadPosRankSum=-1.231:.:DP=5;RD=3;AD=2;RO=0.400;MA=0;CONF=1	5	A/G/	1	1	0	0	2	1	0	0	0	0	0.5	1	N	NM_001048166:c.C2347T:p.H783Y	Q15468:Not in a domain region;
1_52260505_A_G	exonic	NRD1	nonsynonymous SNV	NM_001101662:c.T2626C:p.Y876H	528;Name=lod=186					0.18	0.986635	C	0.5	T	0.256	P	0.999991	D	0.999292	D	3.88	chr1	52260505	52260505	A	G	ReadPosRankSum=0.358:.:DP=5;RD=3;AD=2;RO=0.400;MA=0;CONF=1	5	A/G/	2	1	0	0	1	1	0	0	0	0	0.5	1	N	NM_001101662:c.T2626C:p.Y876H	Q6UUU9:Peptidase_M16_C; O43847:Peptidase_M16_C;
1_52274996_T_C	exonic	NRD1	nonsynonymous SNV	NM_001101662:c.A1981G:p.K661E	593;Name=lod=342					0.17	0.997787	C	0.76	T	0.077	B	0.999997	D	0.98762	D	5.2	chr1	52274996	52274996	T	C	ReadPosRankSum=-1.026:.:DP=4;RD=2;AD=2;RO=0.500;MA=0;CONF=1	4	C/T/	0	0	1	1	0	0	1	1	0	0	1	1	N	NM_001101662:c.A1981G:p.K661E	Q6UUU9:Not in a domain region; O43847:Not in a domain region;
1_52991348_T_A	exonic	ZCCHC11	nonsynonymous SNV	NM_001009881:c.A605T:p.E202V						0	0.873535	N	1	D	0.043	B	0.75754	N	0.18113	N	0.558	chr1	52991348	52991348	T	A	ReadPosRankSum=0.736:.:DP=3;RD=1;AD=2;RO=0.667;MA=0;CONF=2	3	A/T/	1	1	0	0	0	0	0	1	0	0	0	1	N	NM_001009881:c.A605T:p.E202V	Q5TAX3:Not in a domain region;
1_54254821_T_C	exonic	TMEM48	nonsynonymous SNV	NM_001168551:c.A1564G:p.I522V	577;Name=lod=296					0	0.996757	C	0.773622	NA	0.115	B	1	D	0.992463	D	4.26	chr1	54254821	54254821	T	C	ReadPosRankSum=-0.736:.:DP=3;RD=1;AD=2;RO=0.667;MA=0;CONF=1	3	C/T/	0	0	1	1	0	0	1	0	0	0	0	1	N	NM_001168551:c.A1564G:p.I522V	B4DHA3:Ndc1_Nup; Q9BTX1:Ndc1_Nup;
1_54433472_A_G	exonic	LRRC42	nonsynonymous SNV	NM_052940:c.A1147G:p.I383V						0.75	0.018406	N	0.53	T	0	B	0.034623	N	0.000124	N	-6.4	chr1	54433472	54433472	A	G	ReadPosRankSum=0.067:.:DP=9;RD=7;AD=2;RO=0.222;MA=0;CONF=2	9	A/G/	4	3	0	0	1	1	0	0	0	0	0.75	1	N	NM_052940:c.A1147G:p.I383V	Q9Y546:Not in a domain region;
1_54502314_G_A	exonic	TMEM59	nonsynonymous SNV	NM_004872:c.C785T:p.A262V	499;Name=lod=142					0.29	0.999713	C	0.64	T	0.001	B	1	D	0.999266	D	4.92	chr1	54502314	54502314	G	A	ReadPosRankSum=-0.922:.:DP=8;RD=5;AD=3;RO=0.375;MA=0;CONF=1	8	A/G/T/	1	1	0	0	4	1	0	1	0	0	0.25	1	N	NM_004872:c.C785T:p.A262V	Q9BXS4:Not in a domain region;
1_54506450_C_T	exonic	TMEM59	nonsynonymous SNV	NM_004872:c.G686A:p.G229D	500;Name=lod=144					0.25	0.998844	C	0.19	T	0.001	B	0.996239	N	0.072008	N	4.7	chr1	54506450	54506450	C	T	ReadPosRankSum=0.456:.:DP=14;RD=12;AD=2;RO=0.143;MA=0;CONF=1	14	C/T/	0	0	8	4	0	0	1	1	0	0	0.5	1	N	NM_004872:c.G686A:p.G229D	Q9BXS4:Not in a domain region;
1_62160370_T_C	exonic;splicing	TM2D1;TM2D1	nonsynonymous SNV	NM_032027:c.A512G:p.Q171R	578;Name=lod=297					0												chr1	62160370	62160370	T	C	ReadPosRankSum=-0.736:.:DP=3;RD=1;AD=2;RO=0.667;MA=0;CONF=1	3	C/T/	0	0	1	1	0	0	1	0	0	0	0	1	N	NM_032027:c.A512G:p.Q171R	Q9BX74:Not in a domain region;
1_62916262_A_C	exonic	USP1	nonsynonymous SNV	NM_001017415:c.A1968C:p.K656N	596;Name=lod=351					0.02	0.985613	C	0.89	T	0.927	D	0.999999	D	0.909637	D	4.1	chr1	62916262	62916262	A	C	ReadPosRankSum=0.000:.:DP=4;RD=2;AD=2;RO=0.500;MA=0;CONF=2	4	A/C/	1	1	1	1	0	0	0	0	0	0	1	1	N	NM_001017415:c.A1968C:p.K656N	O94782:Not in a domain region;
1_62940928_T_C	exonic	DOCK7	nonsynonymous SNV	NM_033407:c.A5963G:p.K1988R	529;Name=lod=189					0.08	0.998147	C	0.96	D	0.993	D	1	D	0.99996	D	5.38	chr1	62940928	62940928	T	C	ReadPosRankSum=0.762:.:DP=9;RD=7;AD=2;RO=0.222;MA=0;CONF=2	9	C/T/	0	0	1	1	0	0	4	3	0	0	0.75	1	N	NM_033407:c.A5963G:p.K1988R	Q96N67:Ded_cyto; Q96NI0:Not in a domain region;
1_62941018_A_G	exonic	DOCK7	nonsynonymous SNV	NM_033407:c.T5873C:p.I1958T	597;Name=lod=357					0.07	0.998886	C	0.77	T	0.005	B	0.999998	D	0.999757	D	5.39	chr1	62941018	62941018	A	G	ReadPosRankSum=1.380:.:DP=6;RD=4;AD=2;RO=0.333;MA=0;CONF=1	6	A/G/	3	1	0	0	1	1	0	0	0	0	0.333	1	N	NM_033407:c.T5873C:p.I1958T	Q96N67:Ded_cyto; Q96NI0:Not in a domain region;
1_62976298_C_G	exonic	DOCK7	nonsynonymous SNV	NM_033407:c.G4236C:p.R1412S	660;Name=lod=639					0	0.181539	N	1	D	1	D	1	D	0.994575	D	0.322	chr1	62976298	62976298	C	G	.:.:DP=2;RD=0;AD=2;RO=1.000;MA=0;CONF=1	2	G/	0	0	0	0	1	1	0	0	0	0	1	1	N	NM_033407:c.G4236C:p.R1412S	Q96N67:Not in a domain region; Q96NI0:Not in a domain region;
1_65312409_T_C	exonic	JAK1	nonsynonymous SNV	NM_002227:c.A1910G:p.E637G	462;Name=lod=101					0	0.975567	C	1	D	0.999	D	1	NA	0.996741	D	3.49	chr1	65312409	65312409	T	C	.:.:DP=2;RD=0;AD=2;RO=1.000;MA=0;CONF=1	2	C/	0	0	1	1	0	0	0	0	0	0	1	1	N	NM_002227:c.A1910G:p.E637G	P23458:Pkinase_Tyr;
1_68955220_T_G	exonic	DEPDC1	nonsynonymous SNV	NM_001114120:c.A386C:p.N129T						0.24	0.964275	C	0.41	T	0.013	B	0.998978	N	0.018411	N	2.35	chr1	68955220	68955220	T	G	ReadPosRankSum=-1.380:.:DP=6;RD=4;AD=2;RO=0.333;MA=0;CONF=1	6	G/T/	0	0	0	0	1	1	2	2	0	0	1	1	N	NM_001114120:c.A386C:p.N129T	Q5TB30:Not in a domain region;
1_68960336_T_C	exonic	DEPDC1	nonsynonymous SNV	NM_001114120:c.A91G:p.R31G	610;Name=lod=402					0	0.963359	C	0.99	D	0.999	D	1	D	0.97312	D	3.88	chr1	68960336	68960336	T	C	.:.:DP=2;RD=0;AD=2;RO=1.000;MA=0;CONF=1	2	C/	0	0	1	1	0	0	0	0	0	0	1	1	N	NM_001114120:c.A91G:p.R31G	Q5TB30:DEP;
1_77620249_A_G	exonic	PIGK	nonsynonymous SNV	NM_005482:c.T871C:p.F291L	632;Name=lod=493					0.03	0.998451	C	0.92	T	0.924	D	1	D	0.998992	D	4.76	chr1	77620249	77620249	A	G	ReadPosRankSum=-1.380:.:DP=6;RD=4;AD=2;RO=0.333;MA=0;CONF=1	6	A/G/	2	2	0	0	1	1	0	0	0	0	1	1	N	NM_005482:c.T871C:p.F291L	Q92643:Not in a domain region;
1_77632476_T_C	exonic	PIGK	nonsynonymous SNV	NM_005482:c.A415G:p.I139V	619;Name=lod=436					0.44	0.895053	N	0.5	T	0	B	0.999485	N	0.013462	N	2.75	chr1	77632476	77632476	T	C	ReadPosRankSum=-1.067:.:DP=8;RD=6;AD=2;RO=0.250;MA=0;CONF=1	8	C/T/	0	0	1	1	0	0	3	3	0	0	1	1	N	NM_005482:c.A415G:p.I139V	Q92643:Peptidase_C13;
1_78044520_A_G	exonic	ZZZ3	nonsynonymous SNV	NM_015534:c.T2117C:p.L706P	657;Name=lod=623					0	0.999279	C	1	D	0.995	D	1	D	0.999998	D	5.49	chr1	78044520	78044520	A	G	ReadPosRankSum=1.026:.:DP=4;RD=2;AD=2;RO=0.500;MA=0;CONF=1	4	A/G/	1	1	0	0	1	1	0	0	0	0	1	1	N	NM_015534:c.T2117C:p.L706P	Q8IYH5:Not in a domain region;
1_78392543_A_G	exonic	NEXN	nonsynonymous SNV	NM_001172309:c.A638G:p.E213G	423;Name=lod=70					0	0.998561	C	1	D	0.995	D	0.999938	D	0.999973	D	5.16	chr1	78392543	78392543	A	G	ReadPosRankSum=1.026:.:DP=4;RD=2;AD=2;RO=0.500;MA=0;CONF=2	4	A/G/	1	1	0	0	1	1	0	0	0	0	1	1	N	NM_001172309:c.A638G:p.E213G	B4DDI0:Not in a domain region; Q0ZGT2:Not in a domain region;
1_86820340_A_G	exonic	ODF2L	nonsynonymous SNV	NM_001184766:c.T1394C:p.L465P	542;Name=lod=213					0	0.999286	C	1	D	0.561674	NA	0.999964	D	2e-06	N	5.82	chr1	86820340	86820340	A	G	.:.:DP=2;RD=0;AD=2;RO=1.000;MA=0;CONF=1	2	G/	0	0	0	0	1	1	0	0	0	0	1	1	N	NM_001184766:c.T1394C:p.L465P	Q9ULJ1:Not in a domain region;
1_87185229_G_A	exonic	SH3GLB1	nonsynonymous SNV	NM_001206651:c.G254A:p.R85K	696;Name=lod=895					1	0.999763	C	0	T	0.017	B	1	D	0.910316	D	5.6	chr1	87185229	87185229	G	A	ReadPosRankSum=0.358:.:DP=5;RD=2;AD=3;RO=0.600;MA=0;CONF=1	5	A/G/	1	2	0	0	1	1	0	0	0	0	1	0.5	N	NM_001206651:c.G254A:p.R85K	Q9Y371:BAR;
1_87200334_A_G	exonic	SH3GLB1	nonsynonymous SNV	NM_001206653:c.A320G:p.E107G	651;Name=lod=588						0.997787	C	1	D	1	D	1	D	0.999997	D	4.74	chr1	87200334	87200334	A	G	ReadPosRankSum=-1.026:.:DP=4;RD=2;AD=2;RO=0.500;MA=0;CONF=1	4	A/G/	0	2	0	0	1	1	0	0	0	0	0	1	N	NM_001206653:c.A320G:p.E107G	B4E182:BAR;
1_87200365_C_G	exonic	SH3GLB1	nonsynonymous SNV	NM_001206653:c.C351G:p.S117R	651;Name=lod=588						0.998055	C	1	D	0.997	D	1	D	0.999989	D	4.74	chr1	87200365	87200365	C	G	ReadPosRankSum=0.248:.:DP=9;RD=6;AD=3;RO=0.333;MA=0;CONF=1	9	C/G/	0	0	2	4	2	1	0	0	0	0	0.5	0.5	N	NM_001206653:c.C351G:p.S117R	B4E182:BAR;
1_87208823_T_G	exonic	SH3GLB1	nonsynonymous SNV	NM_001206653:c.T703G:p.F235V	678;Name=lod=762						0.997852	C	0.73	T	0.157	P	0.999982	D	0.463619	N	5.24	chr1	87208823	87208823	T	G	ReadPosRankSum=1.733:.:DP=10;RD=8;AD=2;RO=0.200;MA=0;CONF=2	10	G/T/	0	0	0	0	1	1	4	4	0	0	1	1	N	NM_001206653:c.T703G:p.F235V	B4E182:SH3_1;
1_87570330_T_A	exonic	HS2ST1	nonsynonymous SNV	NM_012262:c.T1022A:p.I341N	726;Name=lod=1185					0.04	0.998095	C	0.88	T	0	B	0.999989	D	0.976154	D	5.36	chr1	87570330	87570330	T	A	.:.:DP=2;RD=0;AD=2;RO=1.000;MA=0;CONF=2	2	A/	1	1	0	0	0	0	0	0	0	0	1	1	N	NM_012262:c.T1022A:p.I341N	Q7LGA3:Not in a domain region;
1_89323143_T_C	exonic	GTF2B	nonsynonymous SNV	NM_001514:c.A563G:p.K188R	693;Name=lod=870					0	0.997651	C	0.99	D	0.467	P	1	D	0.999999	D	5.13	chr1	89323143	89323143	T	C	ReadPosRankSum=-1.495:.:DP=7;RD=5;AD=2;RO=0.286;MA=0;CONF=2	7	C/T/	0	0	1	1	0	0	2	3	0	0	0.667	1	N	NM_001514:c.A563G:p.K188R	Q00403:TFIIB;
1_89323144_T_C	exonic	GTF2B	nonsynonymous SNV	NM_001514:c.A562G:p.K188E	693;Name=lod=870					0	0.997651	C	0.99	D	0.624	P	1	D	1	D	5.13	chr1	89323144	89323144	T	C	ReadPosRankSum=-1.495:.:DP=7;RD=5;AD=2;RO=0.286;MA=0;CONF=2	7	C/T/	0	0	1	1	0	0	2	3	0	0	0.667	1	N	NM_001514:c.A562G:p.K188E	Q00403:TFIIB;
1_89420855_T_G	exonic	CCBL2	nonsynonymous SNV	NM_001008662:c.A739C:p.T247P	526;Name=lod=183					0	0.998129	C	0.99	D	0.883	D	1	D	0.986197	D	5.39	chr1	89420855	89420855	T	G	ReadPosRankSum=1.231:.:DP=5;RD=3;AD=2;RO=0.400;MA=0;CONF=1	5	G/T/	0	0	0	0	1	1	2	1	0	0	0.5	1	N	NM_001008662:c.A739C:p.T247P	Q6YP21:Aminotran_1_2;
1_89427783_T_C	exonic	CCBL2	nonsynonymous SNV	NM_001008662:c.A397G:p.R133G	594;Name=lod=347					0.04	0.974239	C	0.95	T	0.863	D	0.999898	D	0.207125	N	4.57	chr1	89427783	89427783	T	C	ReadPosRankSum=0.736:.:DP=3;RD=1;AD=2;RO=0.667;MA=0;CONF=1	3	C/T/	0	0	1	1	0	0	1	0	0	0	0	1	N	NM_001008662:c.A397G:p.R133G	Q6YP21:Aminotran_1_2;
1_89477687_A_T	exonic	GBP3	nonsynonymous SNV	NM_018284:c.T892A:p.Y298N	284;Name=lod=19					0	0.99493	C	1	D	1	D	1	D	0.740695	D	3.42	chr1	89477687	89477687	A	T	ReadPosRankSum=1.026:.:DP=4;RD=2;AD=2;RO=0.500;MA=0;CONF=1	4	A/T/	1	1	0	0	0	0	1	1	0	0	1	1	N	NM_018284:c.T892A:p.Y298N	Q9H0R5:GBP_C;
1_89519123_A_G	exonic	GBP1	nonsynonymous SNV	NM_002053:c.T1694C:p.F565S	251;Name=lod=14	0.93				0.02	0.993114	C	1	D	0.837	P	0.895473	N	0.492153	N	3.68	chr1	89519123	89519123	A	G	ReadPosRankSum=-1.589:.:DP=8;RD=6;AD=2;RO=0.250;MA=0;CONF=1	8	A/G/	3	3	0	0	1	1	0	0	0	0	1	1	N	NM_002053:c.T1694C:p.F565S	P32455:GBP_C;
1_90478790_G_A	exonic	ZNF326	nonsynonymous SNV	NM_182976:c.G920A:p.G307E	574;Name=lod=288					0.14	0.999494	C	0.79	T	0.002	B	0.998492	N	0.973309	D	4.1	chr1	90478790	90478790	G	A	.:.:DP=2;RD=0;AD=2;RO=1.000;MA=0;CONF=2	2	A/	1	1	0	0	0	0	0	0	0	0	1	1	N	NM_182976:c.G920A:p.G307E	Q5BKZ1:Not in a domain region;
1_93160902_T_C	exonic	EVI5	nonsynonymous SNV	NM_005665:c.A1006G:p.I336V	709;Name=lod=1012		0.912963	0.94	rs2391199	0.85	0.911698	N	0.874895	NA	0.666132	NA	0.988551	N	0.82158	P	1.62	chr1	93160902	93160902	T	C	DB:.:DP=2;RD=0;AD=2;RO=1.000;MA=0;CONF=1	2	C/	0	0	1	1	0	0	0	0	0	0	1	1	N	NM_005665:c.A1006G:p.I336V	Q59FE7:Not in a domain region; O60447:Not in a domain region;
1_93645792_T_A	exonic	TMED5	nonsynonymous SNV	NM_001167830:c.A8T:p.D3V						0.13	0.126174	N	0.98	D	0	B	0.238229	N	0.000765	N	0.137	chr1	93645792	93645792	T	A	ReadPosRankSum=-1.026:.:DP=4;RD=2;AD=2;RO=0.500;MA=0;CONF=2	4	A/T/	1	1	0	0	0	0	1	1	0	0	1	1	N	NM_001167830:c.A8T:p.D3V	Q9Y3A6:Not in a domain region; B1AKT4:Not in a domain region;
1_94342401_T_C	exonic	DNTTIP2	nonsynonymous SNV	NM_014597:c.A1090G:p.T364A						0.55												chr1	94342401	94342401	T	C	ReadPosRankSum=-2.331:.:DP=17;RD=14;AD=2;RO=0.125;MA=0;CONF=2	17	C/T/	0	0	2	1	0	0	9	5	0	0	0.556	0.5	N	NM_014597:c.A1090G:p.T364A	Q5QJE6:Not in a domain region;
1_94342421_T_A	exonic	DNTTIP2	nonsynonymous SNV	NM_014597:c.A1070T:p.E357V						0												chr1	94342421	94342421	T	A	ReadPosRankSum=1.194:.:DP=18;RD=16;AD=2;RO=0.111;MA=0;CONF=2	18	A/T/	1	1	0	0	0	0	10	6	0	0	0.6	1	N	NM_014597:c.A1070T:p.E357V	Q5QJE6:Not in a domain region;
1_94652058_T_C	exonic	ARHGAP29	nonsynonymous SNV	NM_004815:c.A1777G:p.T593A	470;Name=lod=108					0.13	0.94112	N	0.87	T	0	B	0.711855	N	0.000147	N	1.91	chr1	94652058	94652058	T	C	ReadPosRankSum=-1.026:.:DP=4;RD=2;AD=2;RO=0.500;MA=0;CONF=1	4	C/T/	0	0	1	1	0	0	1	1	0	0	1	1	N	NM_004815:c.A1777G:p.T593A	Q52LW3:Not in a domain region;
1_94674861_A_G	exonic	ARHGAP29	nonsynonymous SNV	NM_004815:c.T386C:p.F129S	639;Name=lod=528					0.33	0.99848	C	0.79	T	0.92	D	0.999416	N	0.827537	D	3.76	chr1	94674861	94674861	A	G	ReadPosRankSum=0.000:.:DP=8;RD=6;AD=2;RO=0.250;MA=0;CONF=1	8	A/G/	2	4	0	0	1	1	0	0	0	0	0.5	1	N	NM_004815:c.T386C:p.F129S	Q52LW3:Not in a domain region;
1_94953124_G_T	exonic	ABCD3	nonsynonymous SNV	NM_002858:c.G924T:p.L308F	621;Name=lod=446					0.71	0.992256	C	0.25	T	0	B	0.999992	N	0.203917	N	3.68	chr1	94953124	94953124	G	T	.:.:DP=2;RD=0;AD=2;RO=1.000;MA=0;CONF=1	2	T/	0	0	0	0	0	0	1	1	0	0	1	1	N	NM_002858:c.G924T:p.L308F	P28288:ABC_membrane_2;
1_95492696_T_C	exonic	ALG14	nonsynonymous SNV	NM_144988:c.A409G:p.K137E	414;Name=lod=64					0.02	0.997972	C	0.92	T	0.738	P	0.999927	D	0.663094	D	4.19	chr1	95492696	95492696	T	C	ReadPosRankSum=-0.736:.:DP=3;RD=1;AD=2;RO=0.667;MA=0;CONF=1	3	C/T/	0	0	1	1	0	0	1	0	0	0	0	1	N	NM_144988:c.A409G:p.K137E	Q96F25:Alg14;
1_95709939_T_G	exonic	RWDD3	nonsynonymous SNV	NM_001128142:c.T258G:p.N86K			0.820053	0.8	rs2296308	1	0.059425	N	0	T	0	B	0.999986	N	0.000154	P	-2.65	chr1	95709939	95709939	T	G	DB:.:DP=4;RD=0;AD=4;RO=1.000;MA=0;CONF=2	4	G/	0	0	0	0	2	2	0	0	0	0	1	1	N	NM_001128142:c.T258G:p.N86K	Q9Y3V2:RWD; D3DT49:Not in a domain region;
1_100575972_T_C	exonic	SASS6	nonsynonymous SNV	NM_194292:c.A737G:p.N246S							0.997227	C	0.15	T	0.003	B	1	D	0.075575	N	4.96	chr1	100575972	100575972	T	C	ReadPosRankSum=-1.026:.:DP=4;RD=2;AD=2;RO=0.500;MA=0;CONF=1	4	C/T/	0	0	1	1	0	0	1	1	0	0	1	1	N	NM_194292:c.A737G:p.N246S	Q6UVJ0:Not in a domain region;
1_109607227_G_A	exonic	TAF13	nonsynonymous SNV	NM_005645:c.C293T:p.A98V	701;Name=lod=943					0.01	0.999161	C	0.99	D	0.418	P	1	D	0.996943	D	4.64	chr1	109607227	109607227	G	A	ReadPosRankSum=-1.589:.:DP=8;RD=6;AD=2;RO=0.250;MA=0;CONF=1	8	A/G/	1	1	0	0	5	1	0	0	0	0	0.2	1	N	NM_005645:c.C293T:p.A98V	Q15543:TFIID-18kDa;
1_109607302_A_G	exonic	TAF13	nonsynonymous SNV	NM_005645:c.T218C:p.M73T	701;Name=lod=943					0.06	0.997136	C	0.94	T	0.653	P	1	D	0.999881	D	4.5	chr1	109607302	109607302	A	G	ReadPosRankSum=-1.768:.:DP=11;RD=9;AD=2;RO=0.182;MA=0;CONF=1	11	A/G/	4	5	0	0	1	1	0	0	0	0	0.8	1	N	NM_005645:c.T218C:p.M73T	Q15543:TFIID-18kDa;
1_110279701_C_T	exonic	GSTM3	nonsynonymous SNV	NM_000849:c.G670A:p.V224I			0.233969	0.38	rs7483	1	0.03681	N	0	T	0	B	0.316159	N	6.9e-05	P	-4.58	chr1	110279701	110279701	C	T	DB:.:DP=7;RD=0;AD=7;RO=1.000;MA=0;CONF=2	7	T/	0	0	0	0	0	0	1	6	0	0	1	0.167	N	NM_000849:c.G670A:p.V224I	P21266:Not in a domain region; Q6FGJ9:Not in a domain region;
1_110282488_A_T	exonic	GSTM3	nonsynonymous SNV	NM_000849:c.T91A:p.S31T						0.12	0.001449	N	0.72	T	0	B	0.000552	N	0.129495	N	-10	chr1	110282488	110282488	A	T	ReadPosRankSum=1.532:.:DP=11;RD=9;AD=2;RO=0.182;MA=0;CONF=1	11	A/T/	3	6	0	0	0	0	1	1	0	0	0.5	1	N	NM_000849:c.T91A:p.S31T	P21266:GST_N; Q6FGJ9:Not in a domain region;
1_110944145_T_C	exonic	LAMTOR5	stoploss SNV	NM_006402:c.A522G:p.X174W	586;Name=lod=322					0.1	0.998639	C	0.782144	NA	0.414055	NA	0.858933	NA	0	N	5.72	chr1	110944145	110944145	T	C	ReadPosRankSum=-1.187:.:DP=14;RD=12;AD=2;RO=0.143;MA=0;CONF=2	14	C/T/	0	0	1	1	0	0	6	6	0	0	1	1	N	NM_006402:c.A522G:p.X174W	O43504:Not in a domain region;
1_112002101_A_G	exonic	ATP5F1	nonsynonymous SNV	NM_001688:c.A536G:p.E179G	554;Name=lod=239					0	0.997394	C	1	D	1	D	1	D	0.999994	D	4.6	chr1	112002101	112002101	A	G	ReadPosRankSum=-0.537:.:DP=29;RD=26;AD=3;RO=0.103;MA=0;CONF=1	29	A/G/	11	15	0	0	1	2	0	0	0	0	0.733	0.5	N	NM_001688:c.A536G:p.E179G	P24539:Mt_ATP-synt_B; Q08ET0:Not in a domain region;
1_113245261_G_A	exonic	RHOC	nonsynonymous SNV	NM_001042678:c.C332T:p.P111L	624;Name=lod=459					0	0.985513	C	1	D	1	D	0.99989	D	0.081699	N	3.4	chr1	113245261	113245261	G	A	ReadPosRankSum=0.752:.:DP=12;RD=10;AD=2;RO=0.167;MA=0;CONF=1	12	A/G/	1	1	0	0	3	7	0	0	0	0	0.429	1	N	NM_001042678:c.C332T:p.P111L	P08134:Ras;
1_113246364_A_G	exonic	RHOC	nonsynonymous SNV	NM_001042678:c.T58C:p.C20R	618;Name=lod=432					0	0.998176	C	1	D	0.993	D	0.999989	D	0.596626	D	4.92	chr1	113246364	113246364	A	G	ReadPosRankSum=0.480:.:DP=10;RD=8;AD=2;RO=0.200;MA=0;CONF=2	10	A/G/	5	3	0	0	1	1	0	0	0	0	0.6	1	N	NM_001042678:c.T58C:p.C20R	P08134:Ras;
1_114445308_G_A	exonic	AP4B1	nonsynonymous SNV	NM_001253852:c.C290T:p.P97L	512;Name=lod=161					0.02	0.999386	C	0.94	T	0.989	D	1	D	0.999932	D	4.87	chr1	114445308	114445308	G	A	.:.:DP=2;RD=0;AD=2;RO=1.000;MA=0;CONF=1	2	A/	1	1	0	0	0	0	0	0	0	0	1	1	N	NM_001253852:c.C290T:p.P97L	Q9Y6B7:Adaptin_N;
1_115119340_G_A	exonic	BCAS2	stopgain SNV	NM_005872:c.C226T:p.R76X	610;Name=lod=403					1	0.999537	C	0.903831	NA	0.735484	NA	1	D	1	A	5.09	chr1	115119340	115119340	G	A	ReadPosRankSum=-0.762:.:DP=9;RD=7;AD=2;RO=0.222;MA=0;CONF=1	9	A/G/	1	1	0	0	4	3	0	0	0	0	0.75	1	N	NM_005872:c.C226T:p.R76X	O75934:BCAS2; B2R7W3:Not in a domain region;
1_115282364_A_G	exonic	CSDE1	nonsynonymous SNV	NM_001242892:c.T148C:p.F50L	753;Name=lod=1525					0	0.983858	C	1	D	0.998	D	1	D	0.999959	D	4.47	chr1	115282364	115282364	A	G	ReadPosRankSum=-0.358:.:DP=5;RD=3;AD=2;RO=0.400;MA=0;CONF=1	5	A/G/	2	1	0	0	1	1	0	0	0	0	0.5	1	N	NM_001242892:c.T148C:p.F50L	O75534:CSD;
1_116932148_A_G	exonic	ATP1A1	nonsynonymous SNV	NM_000701:c.A842G:p.Q281R	546;Name=lod=221					0.19	0.998828	C	0.62	T	0	B	0.999888	D	0.340195	N	4.83	chr1	116932148	116932148	A	G	ReadPosRankSum=0.736:.:DP=3;RD=1;AD=2;RO=0.667;MA=0;CONF=2	3	A/G/	0	1	0	0	1	1	0	0	0	0	0	1	N	NM_000701:c.A842G:p.Q281R	P05023:E1-E2_ATPase;
1_116946529_T_C	exonic	ATP1A1	nonsynonymous SNV	NM_000701:c.T2975C:p.F992S	660;Name=lod=642					0.01	0.956351	C	1	D	0.154	P	1	D	0.999775	D	3.83	chr1	116946529	116946529	T	C	ReadPosRankSum=0.720:.:DP=6;RD=4;AD=2;RO=0.333;MA=0;CONF=1	6	C/T/	0	0	1	1	0	0	2	2	0	0	1	1	N	NM_000701:c.T2975C:p.F992S	P05023:Cation_ATPase_C;
1_117078724_T_C	exonic	CD58	nonsynonymous SNV	NM_001144822:c.A491G:p.E164G						0.15	0.882789	N	0.85	T	0.004	B	0.799517	N	0.222845	N	0.921	chr1	117078724	117078724	T	C	ReadPosRankSum=0.067:.:DP=9;RD=7;AD=2;RO=0.222;MA=0;CONF=1	9	C/T/	0	0	1	1	0	0	3	4	0	0	0.75	1	N	NM_001144822:c.A491G:p.E164G	P19256:Not in a domain region;
1_145323656_A_T	exonic	NBPF10	nonsynonymous SNV	NM_001039703:c.A3493T:p.I1165F		0.98			rs75252120	0.01												chr1	145323656	145323656	A	T	DB;ReadPosRankSum=-1.300:.:DP=7;RD=3;AD=4;RO=0.571;MA=0;CONF=1	7	A/T/	2	1	0	0	0	0	2	2	0	0	0.5	1	N	NM_001039703:c.A3493T:p.I1165F	A6NDV3:Not in a domain region;
1_145324377_C_A	exonic	NBPF10	nonsynonymous SNV	NM_001039703:c.C3572A:p.A1191E		0.98				1												chr1	145324377	145324377	C	A	.:.:DP=2;RD=0;AD=2;RO=1.000;MA=0;CONF=1	2	A/	1	1	0	0	0	0	0	0	0	0	1	1	N	NM_001039703:c.C3572A:p.A1191E	A6NDV3:Not in a domain region;
1_145507725_A_G	exonic	RBM8A	nonsynonymous SNV	NM_005105:c.A59G:p.D20G	587;Name=lod=325	0.99				0.01	0.998904	C	1	D	0.958	D	1	D	0.999744	D	4.9	chr1	145507725	145507725	A	G	ReadPosRankSum=-0.720:.:DP=6;RD=4;AD=2;RO=0.333;MA=0;CONF=1	6	A/G/	4	0	0	0	1	1	0	0	0	0	0	1	N	NM_005105:c.A59G:p.D20G	Q9Y5S9:Not in a domain region;
1_145508970_G_A	exonic	RBM8A	nonsynonymous SNV	NM_005105:c.G397A:p.G133R	613;Name=lod=413	0.99	7.7e-05			0.06	0.998806	C	0.87	T	0.009	B	1	D	0.999662	D	3.84	chr1	145508970	145508970	G	A	ReadPosRankSum=-2.293:.:DP=15;RD=13;AD=2;RO=0.133;MA=0;CONF=1	15	A/G/	1	1	0	0	8	5	0	0	0	0	0.625	1	N	NM_005105:c.G397A:p.G133R	Q9Y5S9:RRM_1;
1_146767149_G_T	exonic	CHD1L	nonsynonymous SNV	NM_001256338:c.G2041T:p.A681S			0.954559	0.97	rs4950394	1	0.802771	N	0.19	T	0.022673	NA	0.654506	N	0	N	3.02	chr1	146767149	146767149	G	T	DB:.:DP=4;RD=0;AD=4;RO=1.000;MA=0;CONF=2	4	T/	0	0	0	0	0	0	2	2	0	0	1	1	N	NM_001256338:c.G2041T:p.A681S	Q86WJ1:Not in a domain region;
1_148009371_G_A	exonic	NBPF14	nonsynonymous SNV	NM_015383:c.C1936T:p.R646C		0.98			rs74993008	0.01	0.830187	N	0.99	D	0.502218	NA	0.810203	NA	0.006799	N	0	chr1	148009371	148009371	G	A	.:.:DP=5;RD=0;AD=5;RO=1.000;MA=0;CONF=1	5	A/	1	4	0	0	0	0	0	0	0	0	1	0.25	N	NM_015383:c.C1936T:p.R646C	Q5TI25:DUF1220;
1_148010911_G_A	exonic	NBPF14	nonsynonymous SNV	NM_015383:c.C1711T:p.R571C		0.98			rs74993008	0.04	0.83367	N	0.95	T	0.735283	NA	0.967402	NA	0.999998	D	0	chr1	148010911	148010911	G	A	.:.:DP=8;RD=0;AD=8;RO=1.000;MA=0;CONF=2	8	A/	5	3	0	0	0	0	0	0	0	0	1	0.6	N	NM_015383:c.C1711T:p.R571C	Q5TI25:DUF1220;
1_150204233_C_T	exonic	ANP32E	nonsynonymous SNV	NM_001136478:c.G86A:p.C29Y	514;Name=lod=164					0	0.986511	C	1	D	0.879	D	1	D	0.118486	N	3.57	chr1	150204233	150204233	C	T	ReadPosRankSum=-1.067:.:DP=8;RD=6;AD=2;RO=0.250;MA=0;CONF=2	8	C/T/	0	0	2	4	0	0	1	1	0	0	0.5	1	N	NM_001136478:c.G86A:p.C29Y	B4E0I6:Not in a domain region; Q9BTT0:Not in a domain region; E9PEA6:Not in a domain region;
1_150939671_T_C	exonic	CERS2	nonsynonymous SNV	NM_022075:c.A620G:p.K207R	650;Name=lod=584					0.29	0.996549	C	0.4	T	0.978	D	1	D	0	N	4.72	chr1	150939671	150939671	T	C	ReadPosRankSum=0.922:.:DP=7;RD=5;AD=2;RO=0.286;MA=0;CONF=1	7	C/T/	0	0	1	1	0	0	2	3	0	0	0.667	1	N	NM_022075:c.A620G:p.K207R	Q96G23:TRAM_LAG1_CLN8;
1_151239809_A_G	exonic	PSMD4	nonsynonymous SNV	NM_002810:c.A1124G:p.D375G	652;Name=lod=596					0.01	0.999178	C	0.99	D	0.54957	NA	0.950644	N	0.011513	N	5.17	chr1	151239809	151239809	A	G	ReadPosRankSum=-1.589:.:DP=8;RD=6;AD=2;RO=0.250;MA=0;CONF=2	8	A/G/	2	4	0	0	1	1	0	0	0	0	0.5	1	N	NM_002810:c.A1124G:p.D375G	P55036:Not in a domain region;
1_153634957_T_C	exonic	ILF2	nonsynonymous SNV	NM_001267809:c.A974G:p.E325G	685;Name=lod=812					0.02	0.998234	C	0.903713	NA	0.735235	NA	1	D	0.999885	D	4.92	chr1	153634957	153634957	T	C	ReadPosRankSum=0.354:.:DP=11;RD=9;AD=2;RO=0.182;MA=0;CONF=1	11	C/T/	0	0	1	1	0	0	5	4	0	0	0.8	1	N	NM_001267809	RefSeq ID not mapped to Uniprot ID
1_153640547_T_C	exonic	ILF2	nonsynonymous SNV	NM_001267809:c.A106G:p.I36V	620;Name=lod=442					0.45	0.994812	C	0.6	T	0.007	B	1	D	0.999981	D	4.28	chr1	153640547	153640547	T	C	ReadPosRankSum=-0.480:.:DP=10;RD=8;AD=2;RO=0.200;MA=0;CONF=1	10	C/T/	0	0	1	1	0	0	4	4	0	0	1	1	N	NM_001267809	RefSeq ID not mapped to Uniprot ID
1_154130116_T_C	exonic	TPM3	stoploss SNV	NM_001043351:c.A746G:p.X249W	622;Name=lod=448	0.97				0.1	0.99722	C	0.782037	NA	0.413751	NA	0.858533	NA	0	N	4.42	chr1	154130116	154130116	T	C	ReadPosRankSum=1.508:.:DP=16;RD=14;AD=2;RO=0.125;MA=0;CONF=2	16	C/T/	0	0	1	1	0	0	7	7	0	0	1	1	N	NM_001043351:c.A746G:p.X249W	P06753:Tropomyosin; Q5VU66:Not in a domain region;
1_154143168_T_G	exonic	TPM3	nonsynonymous SNV	NM_001043351:c.A551C:p.K184T	629;Name=lod=479					0.01	0.997511	C	0.96	D	0.73507	NA	1	D	0.861565	D	5.08	chr1	154143168	154143168	T	G	ReadPosRankSum=0.572:.:DP=8;RD=6;AD=2;RO=0.250;MA=0;CONF=1	8	G/T/	0	0	0	0	1	1	2	4	0	0	0.5	1	N	NM_001043351:c.A551C:p.K184T	P06753:Tropomyosin; Q5VU66:Tropomyosin;
1_154145444_T_C	exonic	TPM3	nonsynonymous SNV	NM_001043351:c.A395G:p.K132R	646;Name=lod=564					0	0.998551	C	1	D	0.783602	NA	1	D	0.976417	D	5.65	chr1	154145444	154145444	T	C	ReadPosRankSum=-2.293:.:DP=15;RD=13;AD=2;RO=0.133;MA=0;CONF=1	15	C/T/	0	0	1	1	0	0	8	5	0	0	0.625	1	N	NM_001043351:c.A395G:p.K132R	P06753:Tropomyosin; Q5VU66:Tropomyosin;
1_154247732_A_G	exonic	HAX1	nonsynonymous SNV	NM_001018837:c.A515G:p.D172G	445;Name=lod=86					0.01	0.998545	C	1	D	0.985	D	0.999999	D	0.998463	D	5.16	chr1	154247732	154247732	A	G	.:.:DP=2;RD=0;AD=2;RO=1.000;MA=0;CONF=1	2	G/	0	0	0	0	1	1	0	0	0	0	1	1	N	NM_001018837:c.A515G:p.D172G	O00165:Not in a domain region;
1_154573967_T_C	exonic	ADAR	nonsynonymous SNV	NM_001025107:c.A266G:p.K89R			0.607873	0.62	rs2229857	0.47	0.211334	N	0.63	T	0.002	B	0.0101	N	0.002445	P	-1.23	chr1	154573967	154573967	T	C	DB:.:DP=6;RD=0;AD=6;RO=1.000;MA=0;CONF=2	6	C/	0	0	3	3	0	0	0	0	0	0	1	1	N	NM_001025107:c.A266G:p.K89R	P55265:Not in a domain region;
1_154574817_T_C	exonic	ADAR	nonsynonymous SNV	NM_001111:c.A301G:p.S101G						0.1	0.997116	C	0.91	T	0.021	B	0.096607	N	0.020352	N	4.39	chr1	154574817	154574817	T	C	ReadPosRankSum=-1.231:.:DP=5;RD=3;AD=2;RO=0.400;MA=0;CONF=2	5	C/T/	0	0	1	1	0	0	2	1	0	0	0.5	1	N	NM_001111:c.A301G:p.S101G	P55265:Not in a domain region;
1_154574820_T_C	exonic	ADAR	nonsynonymous SNV	NM_001111:c.A298G:p.R100G			0.995694	1	rs1466731	0.26	0.020322	N	0.72	T	0.223171	NA	0.000968	N	0.527754	D	-1.91	chr1	154574820	154574820	T	C	DB:.:DP=5;RD=0;AD=5;RO=1.000;MA=0;CONF=2	5	C/	0	0	3	2	0	0	0	0	0	0	1	0.667	N	NM_001111:c.A298G:p.R100G	P55265:Not in a domain region;
1_154938068_A_G	exonic	SHC1	nonsynonymous SNV	NM_001130040:c.T1577C:p.L526S	534;Name=lod=197	0.91				0	0.998226	C	1	D	0.095	B	0.999946	D	0.996388	D	4.41	chr1	154938068	154938068	A	G	ReadPosRankSum=-0.736:.:DP=3;RD=1;AD=2;RO=0.667;MA=0;CONF=1	3	A/G/	1	0	0	0	1	1	0	0	0	0	0	1	N	NM_001130040:c.T1577C:p.L526S	P29353:SH2;
1_154938069_A_T	exonic	SHC1	nonsynonymous SNV	NM_001130040:c.T1576A:p.L526M	534;Name=lod=197	0.91				0.64	0.054572	N	0.54	T	0.001	B	0.999946	D	0.986644	D	-5.45	chr1	154938069	154938069	A	T	ReadPosRankSum=-0.736:.:DP=3;RD=1;AD=2;RO=0.667;MA=0;CONF=1	3	A/T/	1	0	0	0	0	0	1	1	0	0	0	1	N	NM_001130040:c.T1576A:p.L526M	P29353:SH2;
1_155142004_A_G	exonic	KRTCAP2	nonsynonymous SNV	NM_173852:c.T401C:p.I134T	587;Name=lod=324					0	0.998744	C	0.99	D	0.786	P	1	D	0.997346	D	4.74	chr1	155142004	155142004	A	G	ReadPosRankSum=0.752:.:DP=12;RD=10;AD=2;RO=0.167;MA=0;CONF=1	12	A/G/	6	4	0	0	1	1	0	0	0	0	0.667	1	N	NM_173852:c.T401C:p.I134T	Q8N6L1:Keratin_assoc;
1_155282169_G_A	exonic	FDPS	nonsynonymous SNV	NM_001135822:c.G265A:p.G89S	510;Name=lod=157					0	0.999515	C	1	D	0.954	D	0.997499	N	0.99754	D	4.54	chr1	155282169	155282169	G	A	ReadPosRankSum=-0.898:.:DP=10;RD=8;AD=2;RO=0.200;MA=0;CONF=1	10	A/G/	1	1	0	0	5	3	0	0	0	0	0.6	1	N	NM_001135822:c.G265A:p.G89S	P14324:Not in a domain region; E9PCI9:polyprenyl_synt;
1_155686831_A_G	exonic	DAP3	nonsynonymous SNV	NM_001199850:c.A80G:p.Q27R						0.22	0.925188	N	1	D	0	B	0.461771	N	0.00441	N	1.56	chr1	155686831	155686831	A	G	ReadPosRankSum=0.736:.:DP=3;RD=1;AD=2;RO=0.667;MA=0;CONF=1	3	A/G/	1	0	0	0	1	1	0	0	0	0	0	1	N	NM_001199850:c.A80G:p.Q27R	E7EM60:Not in a domain region; P51398:Not in a domain region; B4DY62:Not in a domain region;
1_155686918_C_G	exonic;splicing	DAP3;DAP3	nonsynonymous SNV	NM_001199850:c.C167G:p.P56R	343;Name=lod=33					0	0.936617	N	0.99	D	0.999	D	1	D	0.999998	D	3.17	chr1	155686918	155686918	C	G	ReadPosRankSum=0.067:.:DP=9;RD=7;AD=2;RO=0.222;MA=0;CONF=1	9	C/G/	0	0	4	3	1	1	0	0	0	0	0.75	1	N	NM_001199850:c.C167G:p.P56R	E7EM60:Not in a domain region; P51398:Not in a domain region; B4DY62:Not in a domain region;
1_155880573_C_G	exonic	RIT1	nonsynonymous SNV	NM_001256821:c.G31C:p.E11Q			0.795248	0.81	rs493446	0.51												chr1	155880573	155880573	C	G	DB:.:DP=3;RD=0;AD=3;RO=1.000;MA=0;CONF=1	3	G/	0	0	0	0	1	2	0	0	0	0	1	0.5	N	NM_001256821:c.G31C:p.E11Q	Q5VY89:Not in a domain region;
1_156108875_C_T	exonic	LMNA	nonsynonymous SNV	NM_170708:c.C1883T:p.P628L	489;Name=lod=130					0	0.997991	C	1	D	0.986	D	0.999267	N	0.922211	D	4.18	chr1	156108875	156108875	C	T	ReadPosRankSum=0.736:.:DP=3;RD=1;AD=2;RO=0.667;MA=0;CONF=1	3	C/T/	0	0	0	1	0	0	1	1	0	0	0	1	N	NM_170708:c.C1883T:p.P628L	P02545:Not in a domain region;
1_156233232_A_C	exonic	SMG5	nonsynonymous SNV	NM_015327:c.T1985G:p.L662R	541;Name=lod=211					0.01	0.998955	C	0.97	D	0.838	P	0.999883	D	0.979303	D	4.52	chr1	156233232	156233232	A	C	ReadPosRankSum=-1.380:.:DP=6;RD=4;AD=2;RO=0.333;MA=0;CONF=1	6	A/C/	2	2	1	1	0	0	0	0	0	0	1	1	N	NM_015327:c.T1985G:p.L662R	Q9UPR3:EST1_DNA_bind;
1_156281996_T_C	exonic	CCT3	nonsynonymous SNV	NM_001008800:c.A877G:p.I293V	588;Name=lod=328					0.09	0.998639	C	0.92	T	0.055	B	1	D	0.90485	D	5.72	chr1	156281996	156281996	T	C	ReadPosRankSum=0.000:.:DP=18;RD=15;AD=3;RO=0.167;MA=0;CONF=1	18	C/T/	0	0	1	2	0	0	6	9	0	0	0.667	0.5	N	NM_001008800:c.A877G:p.I293V	B3KX11:Not in a domain region; P49368:Cpn60_TCP1;
1_156282008_A_G	exonic	CCT3	nonsynonymous SNV	NM_001008800:c.T865C:p.C289R	588;Name=lod=328					0	0.999202	C	0.99	D	1	D	1	D	0.999551	D	5.72	chr1	156282008	156282008	A	G	ReadPosRankSum=0.075:.:DP=17;RD=15;AD=2;RO=0.118;MA=0;CONF=1	17	A/G/	5	10	0	0	1	1	0	0	0	0	0.5	1	N	NM_001008800:c.T865C:p.C289R	B3KX11:Not in a domain region; P49368:Cpn60_TCP1;
1_156303379_T_C	exonic	CCT3	nonsynonymous SNV	NM_001008800:c.A149G:p.D50G	581;Name=lod=305					0	0.97406	C	1	D	1	D	1	D	0.999049	D	4.4	chr1	156303379	156303379	T	C	ReadPosRankSum=-0.465:.:DP=19;RD=17;AD=2;RO=0.105;MA=0;CONF=1	19	C/T/	0	0	1	1	0	0	10	7	0	0	0.7	1	N	NM_001008800:c.A149G:p.D50G	B3KX11:Not in a domain region; P49368:Cpn60_TCP1;
1_156565325_T_C	exonic	GPATCH4	nonsynonymous SNV	NM_015590:c.A808G:p.K270E						1	0.837082	N	0.57	T	0.299816	NA	0.98511	N	3.1e-05	N	-0.371	chr1	156565325	156565325	T	C	ReadPosRankSum=-0.736:.:DP=3;RD=1;AD=2;RO=0.667;MA=0;CONF=2	3	C/T/	0	0	1	1	0	0	0	1	0	0	0	1	N	NM_015590:c.A808G:p.K270E	A8KAG1:Not in a domain region; E9PAV9:Not in a domain region;
1_156565891_T_C	exonic	GPATCH4	nonsynonymous SNV	NM_015590:c.A473G:p.E158G	531;Name=lod=191					0.54	0.998325	C	0.48	T	0.326469	NA	1	D	0.240673	N	4.54	chr1	156565891	156565891	T	C	ReadPosRankSum=2.041:.:DP=12;RD=10;AD=2;RO=0.167;MA=0;CONF=1	12	C/T/	0	0	1	1	0	0	7	3	0	0	0.429	1	N	NM_015590:c.A473G:p.E158G	A8KAG1:Not in a domain region; E9PAV9:Not in a domain region;
1_156568248_C_T	exonic	GPATCH4	nonsynonymous SNV	NM_015590:c.G133A:p.A45T	556;Name=lod=243					0.03	0.999157	C	0.89	T	0.723915	NA	1	D	0.983225	D	5.53	chr1	156568248	156568248	C	T	ReadPosRankSum=-0.480:.:DP=10;RD=8;AD=2;RO=0.200;MA=0;CONF=1	10	C/T/	0	0	4	4	0	0	1	1	0	0	1	1	N	NM_015590:c.G133A:p.A45T	A8KAG1:Not in a domain region; E9PAV9:G-patch;
1_156756445_A_G	exonic	PRCC	nonsynonymous SNV	NM_005973:c.A562G:p.K188E	634;Name=lod=505					0	0.998921	C	1	D	0.98	D	1	D	0.998374	D	5.42	chr1	156756445	156756445	A	G	ReadPosRankSum=-0.736:.:DP=3;RD=1;AD=2;RO=0.667;MA=0;CONF=2	3	A/G/	1	0	0	0	1	1	0	0	0	0	0	1	N	NM_005973:c.A562G:p.K188E	Q96FT4:Not in a domain region; Q92733:Not in a domain region;
1_158986450_A_G	exonic	IFI16	nonsynonymous SNV	NM_005531:c.A509G:p.K170R						0.09	0.880058	N	0.83	T	0.08	B	0.807767	NA	0.00147	N	0.874	chr1	158986450	158986450	A	G	DB;ReadPosRankSum=-1.231:.:DP=5;RD=3;AD=2;RO=0.400;MA=0;CONF=2	5	A/G/	0	3	0	0	1	1	0	0	0	0	0	1	N	NM_005531:c.A509G:p.K170R	Q16666:Not in a domain region;
1_158986477_G_C	exonic	IFI16	nonsynonymous SNV	NM_005531:c.G536C:p.S179T			0.671152	0.66	rs866484	0.58	0.120495	N	0.42	T	0	B	0.611489	NA	0	P	-0.3	chr1	158986477	158986477	G	C	DB:.:DP=5;RD=0;AD=5;RO=1.000;MA=0;CONF=2	5	C/	0	0	1	4	0	0	0	0	0	0	1	0.25	N	NM_005531:c.G536C:p.S179T	Q16666:Not in a domain region;
1_159021770_A_G	exonic	IFI16	nonsynonymous SNV	NM_001206567:c.A1799G:p.D600G						0.02	0.862605	N	0.93	T	0.052	B	0.797456	NA	5e-06	N	1.58	chr1	159021770	159021770	A	G	ReadPosRankSum=0.736:.:DP=3;RD=1;AD=2;RO=0.667;MA=0;CONF=2	3	A/G/	0	1	0	0	1	1	0	0	0	0	0	1	N	NM_001206567:c.A1799G:p.D600G	B4DJT8:HIN; Q16666:HIN; H3BLV7:Not in a domain region;
1_159888655_C_T	exonic	TAGLN2	nonsynonymous SNV	NM_003564:c.G535A:p.G179S	520;Name=lod=173	0.97				0	0.978915	C	1	D	0.999	D	0.999785	U	0.993012	D	3.61	chr1	159888655	159888655	C	T	ReadPosRankSum=-0.825:.:DP=11;RD=9;AD=2;RO=0.182;MA=0;CONF=2	11	C/T/	0	0	6	3	0	0	1	1	0	0	0.5	1	N	NM_003564:c.G535A:p.G179S	P37802:Calponin;
1_159888684_T_C	exonic	TAGLN2	nonsynonymous SNV	NM_003564:c.A506G:p.E169G	452;Name=lod=92	0.97				0	0.997327	C	0.95	T	0.039	B	0.999747	U	0.888243	D	4.47	chr1	159888684	159888684	T	C	ReadPosRankSum=-2.270:.:DP=13;RD=11;AD=2;RO=0.154;MA=0;CONF=1	13	C/T/	0	0	1	1	0	0	8	3	0	0	0.375	1	N	NM_003564:c.A506G:p.E169G	P37802:Not in a domain region;
1_159889121_C_T	exonic	TAGLN2	nonsynonymous SNV	NM_003564:c.G401A:p.G134E	546;Name=lod=221	0.97				0.07	0.998597	C	0.95	T	0.036	B	0.999942	U	0.99812	D	4.51	chr1	159889121	159889121	C	T	ReadPosRankSum=-2.270:.:DP=13;RD=11;AD=2;RO=0.154;MA=0;CONF=1	13	C/T/	0	0	6	5	0	0	1	1	0	0	0.833	1	N	NM_003564:c.G401A:p.G134E	P37802:Not in a domain region;
1_161087744_G_A	exonic	PFDN2	stopgain SNV	NM_012394:c.C73T:p.Q25X	385;Name=lod=49					0.26	0.999595	C	0.903836	NA	0.73549	NA	0.99998	D	1	A	4.65	chr1	161087744	161087744	G	A	ReadPosRankSum=0.720:.:DP=6;RD=4;AD=2;RO=0.333;MA=0;CONF=1	6	A/G/	1	1	0	0	3	1	0	0	0	0	0.333	1	N	NM_012394:c.C73T:p.Q25X	B1AQP2:Not in a domain region; Q9UHV9:Prefoldin_2;
1_161088583_T_G	exonic	NIT1	nonsynonymous SNV	NM_001185092:c.T10G:p.F4V	444;Name=lod=85		0.091573	0.07	rs41270017	0.28	0.966889	C	1	D	0	B	0.77392	N	0.014458	N	2.37	chr1	161088583	161088583	T	G	DB:.:DP=2;RD=0;AD=2;RO=1.000;MA=0;CONF=2	2	G/	0	0	0	0	1	1	0	0	0	0	1	1	N	NM_001185092:c.T10G:p.F4V	B1AQP4:Not in a domain region; Q86X76:Not in a domain region;
1_161090466_A_G	exonic	NIT1	nonsynonymous SNV	NM_001185093:c.A850G:p.N284D						0.72	0.782745	N	0.42	T	0	B	0.345496	N	5.3e-05	N	0.331	chr1	161090466	161090466	A	G	.:.:DP=2;RD=0;AD=2;RO=1.000;MA=0;CONF=2	2	G/	0	0	0	0	1	1	0	0	0	0	1	1	N	NM_001185093:c.A850G:p.N284D	Q86X76:Not in a domain region; B7Z410:Not in a domain region;
1_161172233_C_A	exonic	NDUFS2	nonsynonymous SNV	NM_001166159:c.C58A:p.P20T	265;Name=lod=16		0.074066	0.07	rs11538340	0.02	0.927561	N	0.9	T	0.001	B	0.977472	N	0.002804	N	2.98	chr1	161172233	161172233	C	A	DB:.:DP=2;RD=0;AD=2;RO=1.000;MA=0;CONF=2	2	A/	1	1	0	0	0	0	0	0	0	0	1	1	N	NM_001166159:c.C58A:p.P20T	O75306:Not in a domain region; B7Z792:Not in a domain region;
1_161180101_C_T	exonic	NDUFS2	nonsynonymous SNV	NM_001166159:c.C788T:p.T263I	527;Name=lod=184					0.04	0.999107	C	0.97	D	0.982	D	0.999995	D	0.999989	D	4.94	chr1	161180101	161180101	C	T	ReadPosRankSum=-0.720:.:DP=6;RD=4;AD=2;RO=0.333;MA=0;CONF=1	6	C/T/	0	0	3	1	0	0	1	1	0	0	0.333	1	N	NM_001166159:c.C788T:p.T263I	O75306:Complex1_49kDa; B7Z792:Complex1_49kDa;
1_163042193_A_G	exonic	RGS4	nonsynonymous SNV	NM_001113381:c.A53G:p.D18G	483;Name=lod=123					0	0.997382	C	0.99	D	0.998	D	1	D	0.999171	D	4.06	chr1	163042193	163042193	A	G	ReadPosRankSum=1.026:.:DP=4;RD=2;AD=2;RO=0.500;MA=0;CONF=1	4	A/G/	1	1	0	0	1	1	0	0	0	0	1	1	N	NM_001113381	RefSeq ID not mapped to Uniprot ID
1_165723485_T_C	exonic	TMCO1	nonsynonymous SNV	NM_001256164:c.A286G:p.N96D	530;Name=lod=190					0.15	0.998473	C	0.7	T	0.045	B	1	D	0.996132	D	5.27	chr1	165723485	165723485	T	C	ReadPosRankSum=-0.720:.:DP=6;RD=4;AD=2;RO=0.333;MA=0;CONF=1	6	C/T/	0	0	1	1	0	0	3	1	0	0	0.333	1	N	NM_001256164:c.A286G:p.N96D	B7Z591:Not in a domain region;
1_165737491_A_G	exonic	TMCO1	nonsynonymous SNV	NM_001256165:c.T50C:p.L17P	619;Name=lod=438					0	0.99849	C	1	D	0.964	D	1	D	0.999988	D	4.76	chr1	165737491	165737491	A	G	ReadPosRankSum=0.274:.:DP=14;RD=12;AD=2;RO=0.143;MA=0;CONF=1	14	A/G/	6	6	0	0	1	1	0	0	0	0	1	1	N	NM_001256165:c.T50C:p.L17P	B7Z591:Not in a domain region;
1_168169267_A_G	exonic	TIPRL	nonsynonymous SNV	NM_152902:c.A802G:p.S268G						0.25	0.22489	N	0.71	T	0.002	B	0.347705	N	0.001334	N	-0.604	chr1	168169267	168169267	A	G	ReadPosRankSum=0.000:.:DP=8;RD=6;AD=2;RO=0.250;MA=0;CONF=2	8	A/G/	3	3	0	0	1	1	0	0	0	0	1	1	N	NM_152902:c.A802G:p.S268G	O75663:Not in a domain region;
1_169762807_T_G	exonic	METTL18	nonsynonymous SNV	NM_033418:c.A30C:p.E10D	336;Name=lod=31		0.184146	0.2	rs10489177	0.23	0.997284	C	1	D	0.001	B	0.976964	N	0.004084	P	3.72	chr1	169762807	169762807	T	G	DB:.:DP=4;RD=0;AD=4;RO=1.000;MA=0;CONF=2	4	G/	0	0	0	0	2	2	0	0	0	0	1	1	N	NM_033418:c.A30C:p.E10D	O95568:Not in a domain region;
1_171492479_A_G	exonic	PRRC2C	nonsynonymous SNV	NM_015172:c.A947G:p.D316G	627;Name=lod=472					0												chr1	171492479	171492479	A	G	ReadPosRankSum=-0.572:.:DP=8;RD=6;AD=2;RO=0.250;MA=0;CONF=1	8	A/G/	3	3	0	0	1	1	0	0	0	0	1	1	N	NM_015172:c.A947G:p.D316G	Q9Y520:Not in a domain region;
1_171509327_G_A	exonic	PRRC2C	nonsynonymous SNV	NM_015172:c.G2716A:p.A906T			0.794787	0.81	rs760644	0												chr1	171509327	171509327	G	A	DB:.:DP=6;RD=0;AD=6;RO=1.000;MA=0;CONF=2	6	A/	4	2	0	0	0	0	0	0	0	0	1	0.5	N	NM_015172:c.G2716A:p.A906T	Q9Y520:Not in a domain region;
1_174973811_G_A	exonic	CACYBP	nonsynonymous SNV	NM_014412:c.G77A:p.R26H	451;Name=lod=91					0	0.999793	C	0.98	D	0.003	B	1	D	0.999913	D	5.71	chr1	174973811	174973811	G	A	ReadPosRankSum=0.895:.:DP=10;RD=7;AD=3;RO=0.300;MA=0;CONF=2	10	A/G/	1	2	0	0	6	1	0	0	0	0	0.167	0.5	N	NM_014412:c.G77A:p.R26H	Q5R371:Not in a domain region; Q9HB71:Siah-Interact_N;
1_174979213_T_C	exonic	CACYBP	stoploss SNV	NM_001007214:c.T556C:p.X186R	361;Name=lod=39					0.62	0.998214	C	0.782112	NA	0.413964	NA	0.858813	NA	0	N	5.43	chr1	174979213	174979213	T	C	ReadPosRankSum=1.054:.:DP=18;RD=16;AD=2;RO=0.111;MA=0;CONF=2	18	C/T/	0	0	1	1	0	0	5	11	0	0	0.455	1	N	NM_001007214:c.T556C:p.X186R	Q5R370:Not in a domain region; B3KSF1:SGS; Q9HB71:SGS;
1_179852074_T_C	exonic	TOR1AIP1	nonsynonymous SNV	NM_001267578:c.T437C:p.M146T			0.569205	0.61	rs1281378	0	0.073616	N	1	D	0	B	0.779614	N	0.000105	P	-4.95	chr1	179852074	179852074	T	C	DB:.:DP=4;RD=0;AD=4;RO=1.000;MA=0;CONF=1	4	C/	0	0	3	1	0	0	0	0	0	0	1	0.333	N	NM_001267578:c.T437C:p.M146T	Q5JTV8:LAP1C;
1_180006114_A_G	exonic	CEP350	nonsynonymous SNV	NM_014810:c.A4000G:p.S1334G	482;Name=lod=121					0.08												chr1	180006114	180006114	A	G	ReadPosRankSum=-1.026:.:DP=4;RD=2;AD=2;RO=0.500;MA=0;CONF=2	4	A/G/	1	1	0	0	1	1	0	0	0	0	1	1	N	NM_014810:c.A4000G:p.S1334G	Q5VT06:Not in a domain region;
1_180804151_A_G	exonic	XPR1	nonsynonymous SNV	NM_001135669:c.A1276G:p.S426G	643;Name=lod=549					0.01	0.998168	C	0.93	T	0.016	B	0.999998	D	0.997086	D	3.91	chr1	180804151	180804151	A	G	.:.:DP=2;RD=0;AD=2;RO=1.000;MA=0;CONF=2	2	G/	0	0	0	0	1	1	0	0	0	0	1	1	N	NM_001135669:c.A1276G:p.S426G	Q9UBH6:EXS;
1_183109548_G_A	exonic	LAMC1	nonsynonymous SNV	NM_002293:c.G4483A:p.A1495T	569;Name=lod=273					0.57	0.99945	C	0.43	T	0.115	B	0.999997	D	0.941513	D	4.96	chr1	183109548	183109548	G	A	ReadPosRankSum=1.495:.:DP=7;RD=5;AD=2;RO=0.286;MA=0;CONF=1	7	A/G/	1	1	0	0	2	3	0	0	0	0	0.667	1	N	NM_002293:c.G4483A:p.A1495T	P11047:Not in a domain region; Q6NVY8:Not in a domain region;
1_186324876_A_G	exonic	TPR	nonsynonymous SNV	NM_003292:c.T1913C:p.L638P	407;Name=lod=60					0.13	0.998581	C	0.83	T	0.692939	NA	0.999983	D	0.994382	D	5.16	chr1	186324876	186324876	A	G	ReadPosRankSum=-1.380:.:DP=6;RD=4;AD=2;RO=0.333;MA=0;CONF=1	6	A/G/	2	2	0	0	1	1	0	0	0	0	1	1	N	NM_003292:c.T1913C:p.L638P	Q99968:Not in a domain region; P12270:Not in a domain region;
1_197070123_T_C	exonic	ASPM	nonsynonymous SNV	NM_018136:c.A8258G:p.K2753R						0.2	0.162544	N	0.53	T	0.762	P	0.75985	N	0.154307	N	-0.0531	chr1	197070123	197070123	T	C	ReadPosRankSum=-0.736:.:DP=3;RD=1;AD=2;RO=0.667;MA=0;CONF=2	3	C/T/	0	0	1	1	0	0	1	0	0	0	0	1	N	NM_018136:c.A8258G:p.K2753R	Q8IZT6:IQ; B3KWI2:Not in a domain region;
1_197070124_T_C	exonic	ASPM	nonsynonymous SNV	NM_018136:c.A8257G:p.K2753E						0.04	0.084522	N	0.99	D	0.762	P	0.75985	N	0.237748	N	-1.87	chr1	197070124	197070124	T	C	ReadPosRankSum=-0.736:.:DP=3;RD=1;AD=2;RO=0.667;MA=0;CONF=2	3	C/T/	0	0	1	1	0	0	1	0	0	0	0	1	N	NM_018136:c.A8257G:p.K2753E	Q8IZT6:IQ; B3KWI2:Not in a domain region;
1_197070611_A_T	exonic	ASPM	nonsynonymous SNV	NM_018136:c.T7770A:p.N2590K	403;Name=lod=58					0.39	0.976987	C	0.68	T	0.929	D	0.999109	N	0.085223	N	3.11	chr1	197070611	197070611	A	T	.:.:DP=2;RD=0;AD=2;RO=1.000;MA=0;CONF=2	2	T/	0	0	0	0	0	0	1	1	0	0	1	1	N	NM_018136:c.T7770A:p.N2590K	Q8IZT6:Not in a domain region; B3KWI2:Not in a domain region;
1_197070901_A_G	exonic	ASPM	nonsynonymous SNV	NM_018136:c.T7480C:p.Y2494H	399;Name=lod=56		0.995693	1	rs964201	1	0.987811	C	0	T	0.001	B	0.999837	N	0.0001	N	4.78	chr1	197070901	197070901	A	G	DB:.:DP=5;RD=0;AD=5;RO=1.000;MA=0;CONF=2	5	G/	0	0	0	0	2	3	0	0	0	0	1	0.667	N	NM_018136:c.T7480C:p.Y2494H	Q8IZT6:Not in a domain region; B3KWI2:Not in a domain region;
1_197071821_C_A	exonic	ASPM	nonsynonymous SNV	NM_018136:c.G6560T:p.R2187I						0	0.906681	N	0.99	D	0.542776	NA	0.977695	N	0.00839	N	2.38	chr1	197071821	197071821	C	A	ReadPosRankSum=-0.925:.:DP=12;RD=9;AD=3;RO=0.250;MA=0;CONF=2	12	A/C/	2	1	5	4	0	0	0	0	0	0	0.8	0.5	N	NM_018136:c.G6560T:p.R2187I	Q8IZT6:Not in a domain region; B3KWI2:Not in a domain region;
1_197072101_T_C	exonic	ASPM	nonsynonymous SNV	NM_018136:c.A6280G:p.K2094E						0.01	0.967494	C	0.91	T	0.506418	NA	0.991643	N	0.001142	N	4.04	chr1	197072101	197072101	T	C	ReadPosRankSum=-0.594:.:DP=15;RD=13;AD=2;RO=0.133;MA=0;CONF=2	15	C/T/	0	0	1	1	0	0	6	7	0	0	0.857	1	N	NM_018136:c.A6280G:p.K2094E	Q8IZT6:Not in a domain region; B3KWI2:Not in a domain region;
1_200376754_T_C	exonic	ZNF281	nonsynonymous SNV	NM_012482:c.A2080G:p.S694G	773;Name=lod=1843					0	0.997772	C	1	D	0.831	P	0.999997	D	0.587605	D	5.19	chr1	200376754	200376754	T	C	.:.:DP=2;RD=0;AD=2;RO=1.000;MA=0;CONF=2	2	C/	0	0	1	1	0	0	0	0	0	0	1	1	N	NM_012482:c.A2080G:p.S694G	Q9Y2X9:Not in a domain region;
1_202302597_A_G	exonic	UBE2T	nonsynonymous SNV	NM_014176:c.T266C:p.V89A	512;Name=lod=161					0.19	0.999025	C	0.92	T	0.025	B	0.999703	D	0.487945	N	5.52	chr1	202302597	202302597	A	G	ReadPosRankSum=1.826:.:DP=16;RD=14;AD=2;RO=0.125;MA=0;CONF=1	16	A/G/	7	7	0	0	1	1	0	0	0	0	1	1	N	NM_014176:c.T266C:p.V89A	Q9NPD8:UQ_con;
1_202736164_T_C	exonic	KDM5B	nonsynonymous SNV	NM_006618:c.A601G:p.T201A	480;Name=lod=119					0.31	0.973578	C	0.33	T	0.002	B	0.983188	N	0.000447	N	4.3	chr1	202736164	202736164	T	C	ReadPosRankSum=-0.358:.:DP=5;RD=3;AD=2;RO=0.400;MA=0;CONF=1	5	C/T/	0	0	1	1	0	0	1	2	0	0	0.5	1	N	NM_006618:c.A601G:p.T201A	Q9UFD3:Not in a domain region; Q9UGL1:Not in a domain region;
1_203798626_A_G	exonic	ZC3H11A	nonsynonymous SNV	NM_014827:c.A346G:p.S116G						0.03	0.751131	N	0.97	D	0.001	B	0.75304	N	0.059599	N	-0.35	chr1	203798626	203798626	A	G	ReadPosRankSum=-1.026:.:DP=4;RD=2;AD=2;RO=0.500;MA=0;CONF=1	4	A/G/	1	1	0	0	1	1	0	0	0	0	1	1	N	NM_014827:c.A346G:p.S116G	O75152:Not in a domain region;
1_204379947_C_T	exonic	PPP1R15B	nonsynonymous SNV	NM_032833:c.G593A:p.R198Q						0.09	0.782244	N	1	D	0.97	D	0.896762	N	0.033376	N	-1.42	chr1	204379947	204379947	C	T	ReadPosRankSum=-1.067:.:DP=8;RD=6;AD=2;RO=0.250;MA=0;CONF=2	8	C/T/	0	0	3	3	0	0	1	1	0	0	1	1	N	NM_032833:c.G593A:p.R198Q	Q5SWA1:CReP_N;
1_204513670_G_A	exonic	MDM4	nonsynonymous SNV	NM_002393:c.G680A:p.G227D	588;Name=lod=328					1	0.999664	C	0.779989	NA	0.439173	NA	1	D	0.000304	N	4.25	chr1	204513670	204513670	G	A	ReadPosRankSum=-0.736:.:DP=3;RD=1;AD=2;RO=0.667;MA=0;CONF=1	3	A/G/	1	1	0	0	0	1	0	0	0	0	0	1	N	NM_002393:c.G680A:p.G227D	O15151:Not in a domain region; Q59FS6:Not in a domain region;
1_204518388_G_A	exonic	MDM4	nonsynonymous SNV	NM_001204171:c.G901A:p.E301K						0.16	0.999825	C	0.733714	NA	0.061	B	0.993967	N	0.52309	NA	3.81	chr1	204518388	204518388	G	A	.:.:DP=2;RD=0;AD=2;RO=1.000;MA=0;CONF=2	2	A/	1	1	0	0	0	0	0	0	0	0	1	1	N	NM_001204171:c.G901A:p.E301K	O15151:zf-RanBP; Q59FS6:Not in a domain region;
1_207925582_T_C	exonic	CD46	nonsynonymous SNV	NM_002389:c.T25C:p.C9R						0	0.102322	N	1	D	0.04	B	0.253019	N	0.00023	N	-0.746	chr1	207925582	207925582	T	C	ReadPosRankSum=-1.350:.:DP=16;RD=14;AD=2;RO=0.125;MA=0;CONF=1	16	C/T/	0	0	1	1	0	0	9	5	0	0	0.556	1	N	NM_002389:c.T25C:p.C9R	P15529:Not in a domain region;
1_207930472_A_G	exonic	CD46	nonsynonymous SNV	NM_002389:c.A211G:p.I71V		0.91				0.61	0.000286	N	0.15	T	0	B	0.000318	N	0.03701	N	-7.38	chr1	207930472	207930472	A	G	ReadPosRankSum=-2.059:.:DP=19;RD=17;AD=2;RO=0.105;MA=0;CONF=1	19	A/G/	10	7	0	0	1	1	0	0	0	0	0.7	1	N	NM_002389:c.A211G:p.I71V	P15529:Sushi;
1_207930505_C_T	exonic	CD46	nonsynonymous SNV	NM_002389:c.C244T:p.R82W		0.91				0.02	0.046129	N	0.98	D	0.946	D	0.001364	N	0.037203	N	-3.97	chr1	207930505	207930505	C	T	ReadPosRankSum=-1.274:.:DP=15;RD=13;AD=2;RO=0.133;MA=0;CONF=1	15	C/T/	0	0	9	4	0	0	1	1	0	0	0.444	1	N	NM_002389:c.C244T:p.R82W	P15529:Sushi;
1_207934621_T_A	exonic	CD46	nonsynonymous SNV	NM_002389:c.T503A:p.I168K		0.91				0	0.964684	C	1	D	0.999	D	0.999137	N	1	D	3.42	chr1	207934621	207934621	T	A	ReadPosRankSum=-1.067:.:DP=8;RD=6;AD=2;RO=0.250;MA=0;CONF=1	8	A/T/	1	1	0	0	0	0	2	4	0	0	0.5	1	N	NM_002389:c.T503A:p.I168K	P15529:Sushi;
1_209790814_C_A	exonic	LAMB3	nonsynonymous SNV	NM_001017402:c.G3169T:p.A1057S	300;Name=lod=22					0.1	0.999063	C	1	D	0.002	B	0.999997	D	0.909369	D	4.22	chr1	209790814	209790814	C	A	.:.:DP=2;RD=0;AD=2;RO=1.000;MA=0;CONF=1	2	A/	1	1	0	0	0	0	0	0	0	0	1	1	N	NM_001017402:c.G3169T:p.A1057S	Q13751:Not in a domain region;
1_209803966_A_G	exonic	LAMB3	nonsynonymous SNV	NM_001017402:c.T937C:p.C313R	443;Name=lod=84					0	0.997911	C	1	D	1	D	1	D	0.999992	D	4.78	chr1	209803966	209803966	A	G	.:.:DP=2;RD=0;AD=2;RO=1.000;MA=0;CONF=2	2	G/	0	0	0	0	1	1	0	0	0	0	1	1	N	NM_001017402:c.T937C:p.C313R	Q13751:Not in a domain region;
1_209803968_T_A	exonic	LAMB3	nonsynonymous SNV	NM_001017402:c.A935T:p.E312V	443;Name=lod=84					0.21	0.955232	C	0.84	T	0.997	D	0.999882	D	0.997781	D	3.79	chr1	209803968	209803968	T	A	.:.:DP=2;RD=0;AD=2;RO=1.000;MA=0;CONF=2	2	A/	1	1	0	0	0	0	0	0	0	0	1	1	N	NM_001017402:c.A935T:p.E312V	Q13751:Not in a domain region;
1_210004199_C_G	exonic	DIEXF	nonsynonymous SNV	NM_014388:c.C199G:p.Q67E	538;Name=lod=205		0.703137	0.6	rs585627	1	0.99034	C	0	T	0	B	1	N	0	P	4.97	chr1	210004199	210004199	C	G	DB:.:DP=2;RD=0;AD=2;RO=1.000;MA=0;CONF=1	2	G/	0	0	0	0	1	1	0	0	0	0	1	1	N	NM_014388:c.C199G:p.Q67E	Q68CQ4:Not in a domain region;
1_214805836_A_G	exonic	CENPF	nonsynonymous SNV	NM_016343:c.A1337G:p.K446R	265;Name=lod=16					0	0.998317	C	1	D	0.57338	NA	0.999049	N	0.052745	N	4.98	chr1	214805836	214805836	A	G	ReadPosRankSum=0.922:.:DP=7;RD=5;AD=2;RO=0.286;MA=0;CONF=2	7	A/G/	4	1	0	0	1	1	0	0	0	0	0.25	1	N	NM_016343:c.A1337G:p.K446R	P49454:Not in a domain region;
1_214815001_A_G	exonic	CENPF	nonsynonymous SNV	NM_016343:c.A3320G:p.Q1107R						0.09	0.971228	C	1	D	0.537848	NA	0.882528	N	0.005676	N	3.58	chr1	214815001	214815001	A	G	ReadPosRankSum=-1.380:.:DP=6;RD=4;AD=2;RO=0.333;MA=0;CONF=2	6	A/G/	1	3	0	0	1	1	0	0	0	0	0.333	1	N	NM_016343:c.A3320G:p.Q1107R	P49454:Not in a domain region;
1_214818246_A_G	exonic	CENPF	nonsynonymous SNV	NM_016343:c.A5333G:p.E1778G			7.7e-05				0.987867	C	0.94	T	0.515618	NA	0.911503	N	0.022598	N	5.01	chr1	214818246	214818246	A	G	.:.:DP=2;RD=0;AD=2;RO=1.000;MA=0;CONF=2	2	G/	0	0	0	0	1	1	0	0	0	0	1	1	N	NM_016343:c.A5333G:p.E1778G	P49454:Not in a domain region;
1_214818903_A_G	exonic	CENPF	nonsynonymous SNV	NM_016343:c.A5990G:p.E1997G							0.985547	C	0.86	T	0.889	D	0.802018	N	0.98374	D	3.58	chr1	214818903	214818903	A	G	ReadPosRankSum=1.026:.:DP=4;RD=2;AD=2;RO=0.500;MA=0;CONF=2	4	A/G/	1	1	0	0	1	1	0	0	0	0	1	1	N	NM_016343:c.A5990G:p.E1997G	P49454:Not in a domain region;
1_214819987_G_C	exonic	CENPF	nonsynonymous SNV	NM_016343:c.G7074C:p.E2358D							0.998462	C	0.81	T	0.533187	NA	0.919826	N	0.406161	N	1.01	chr1	214819987	214819987	G	C	.:.:DP=2;RD=0;AD=2;RO=1.000;MA=0;CONF=2	2	C/	0	0	1	1	0	0	0	0	0	0	1	1	N	NM_016343:c.G7074C:p.E2358D	P49454:Cenp-F_leu_zip;
1_214820099_A_G	exonic	CENPF	nonsynonymous SNV	NM_016343:c.A7186G:p.N2396D	309;Name=lod=24		0.376634	0.27	rs3748697		0.79631	N	0.32	T	0.168282	NA	0.9893	N	0.052437	P	3.36	chr1	214820099	214820099	A	G	DB:.:DP=2;RD=0;AD=2;RO=1.000;MA=0;CONF=2	2	G/	0	0	0	0	1	1	0	0	0	0	1	1	N	NM_016343:c.A7186G:p.N2396D	P49454:Not in a domain region;
1_214826196_G_A	exonic	CENPF	nonsynonymous SNV	NM_016343:c.G8186A:p.R2729Q			0.391435	0.56	rs335524	0.57	0.989649	C	0.21	T	0.094844	NA	0.862504	NA	0.000377	P	-6.44	chr1	214826196	214826196	G	A	DB:.:DP=6;RD=0;AD=6;RO=1.000;MA=0;CONF=2	6	A/	3	3	0	0	0	0	0	0	0	0	1	1	N	NM_016343:c.G8186A:p.R2729Q	P49454:Not in a domain region;
1_214837110_C_G	exonic	CENPF	nonsynonymous SNV	NM_016343:c.C9318G:p.N3106K			0.503921	0.63	rs7289	1	0.095273	N	0.91	T	0.396352	NA	0.963631	N	1e-06	P	3.46	chr1	214837110	214837110	C	G	DB:.:DP=4;RD=0;AD=4;RO=1.000;MA=0;CONF=2	4	G/	0	0	0	0	2	2	0	0	0	0	1	1	N	NM_016343:c.C9318G:p.N3106K	P49454:Rb-bdg_C_Cenp-F;
1_215792386_A_G	exonic	KCTD3	nonsynonymous SNV	NM_016121:c.A1721G:p.D574G	422;Name=lod=69					0	0.999495	C	1	D	0.98	D	1	D	0.999994	D	5.01	chr1	215792386	215792386	A	G	ReadPosRankSum=-1.231:.:DP=5;RD=3;AD=2;RO=0.400;MA=0;CONF=1	5	A/G/	2	1	0	0	1	1	0	0	0	0	0.5	1	N	NM_016121:c.A1721G:p.D574G	Q9Y597:Not in a domain region;
1_220146698_T_A	exonic	EPRS	nonsynonymous SNV	NM_004446:c.A4126T:p.S1376C	611;Name=lod=405					0.01	0.238765	N	0.97	D	0.112	B	0.999153	N	0.542217	D	5.46	chr1	220146698	220146698	T	A	.:.:DP=2;RD=0;AD=2;RO=1.000;MA=0;CONF=1	2	A/	1	1	0	0	0	0	0	0	0	0	1	1	N	NM_004446:c.A4126T:p.S1376C	P07814:HGTP_anticodon;
1_220174559_T_C	exonic	EPRS	nonsynonymous SNV	NM_004446:c.A2102G:p.Y701C	471;Name=lod=109					0.15	0.852099	N	0.82	T	0.272	P	1	D	0.999609	D	3.92	chr1	220174559	220174559	T	C	ReadPosRankSum=1.026:.:DP=4;RD=2;AD=2;RO=0.500;MA=0;CONF=1	4	C/T/	0	0	1	1	0	0	1	1	0	0	1	1	N	NM_004446:c.A2102G:p.Y701C	P07814:Not in a domain region;
1_220198509_T_C	exonic	EPRS	nonsynonymous SNV	NM_004446:c.A715G:p.T239A	719;Name=lod=1115					0	0.999717	C	1	D	0.999	D	1	D	0.999376	D	4.23	chr1	220198509	220198509	T	C	ReadPosRankSum=1.589:.:DP=8;RD=6;AD=2;RO=0.250;MA=0;CONF=2	8	C/T/	0	0	1	1	0	0	4	2	0	0	0.5	1	N	NM_004446:c.A715G:p.T239A	P07814:tRNA-synt_1c;
1_220198524_T_C	exonic	EPRS	nonsynonymous SNV	NM_004446:c.A700G:p.M234V	719;Name=lod=1115					0	0.998955	C	0.78	T	0.999	D	1	D	0.999438	D	4.23	chr1	220198524	220198524	T	C	ReadPosRankSum=-0.572:.:DP=8;RD=6;AD=2;RO=0.250;MA=0;CONF=1	8	C/T/	0	0	1	1	0	0	4	2	0	0	0.5	1	N	NM_004446:c.A700G:p.M234V	P07814:tRNA-synt_1c;
1_222734793_T_C	exonic	TAF1A	nonsynonymous SNV	NM_139352:c.A811G:p.S271G	472;Name=lod=111					0.01	0.998393	C	0.83	T	0.968	D	1	D	0.228623	N	5.54	chr1	222734793	222734793	T	C	ReadPosRankSum=1.231:.:DP=5;RD=3;AD=2;RO=0.400;MA=0;CONF=1	5	C/T/	0	0	1	1	0	0	1	2	0	0	0.5	1	N	NM_139352:c.A811G:p.S271G	Q15573:Not in a domain region; B4DS21:Not in a domain region;
1_222750817_A_G	exonic	TAF1A	nonsynonymous SNV	NM_139352:c.T232C:p.S78P	403;Name=lod=58					0.07	0.984655	C	0.79	T	0.125	B	0.987675	N	3e-06	N	4.54	chr1	222750817	222750817	A	G	ReadPosRankSum=1.495:.:DP=7;RD=5;AD=2;RO=0.286;MA=0;CONF=1	7	A/G/	2	3	0	0	1	1	0	0	0	0	0.667	1	N	NM_139352:c.T232C:p.S78P	Q15573:Not in a domain region; B4DS21:Not in a domain region;
1_222832111_T_C	exonic	MIA3	nonsynonymous SNV	NM_198551:c.T4655C:p.L1552P	519;Name=lod=171					0	0.998234	C	1	D	0.995	D	1	NA	0.995747	D	5.45	chr1	222832111	222832111	T	C	.:.:DP=2;RD=0;AD=2;RO=1.000;MA=0;CONF=2	2	C/	0	0	1	1	0	0	0	0	0	0	1	1	N	NM_198551:c.T4655C:p.L1552P	Q5JRA6:Not in a domain region;
1_222895792_T_C	exonic	BROX	nonsynonymous SNV	NM_144695:c.T337C:p.S113P	666;Name=lod=676					0.01	0.998504	C	1	D	0.994	D	1	D	0.999994	D	5.61	chr1	222895792	222895792	T	C	ReadPosRankSum=0.736:.:DP=3;RD=1;AD=2;RO=0.667;MA=0;CONF=1	3	C/T/	0	0	1	1	0	0	0	1	0	0	0	1	N	NM_144695:c.T337C:p.S113P	Q5VW32:BRO1;
1_223998138_T_C	exonic	TP53BP2	nonsynonymous SNV	NM_001031685:c.A367G:p.N123D	458;Name=lod=97					0.01												chr1	223998138	223998138	T	C	ReadPosRankSum=-0.720:.:DP=6;RD=4;AD=2;RO=0.333;MA=0;CONF=1	6	C/T/	0	0	1	1	0	0	2	2	0	0	1	1	N	NM_001031685:c.A367G:p.N123D	Q13625:Not in a domain region;
1_224553630_T_C	exonic	CNIH4	nonsynonymous SNV	NM_014184:c.T188C:p.L63P	625;Name=lod=462					0	0.997777	C	1	D	0.988	D	0.999998	D	0.999764	D	5.19	chr1	224553630	224553630	T	C	ReadPosRankSum=0.789:.:DP=18;RD=13;AD=5;RO=0.278;MA=0;CONF=1	18	C/T/	0	0	3	2	0	0	6	7	0	0	0.857	0.667	N	NM_014184:c.T188C:p.L63P	Q9P003:Cornichon;
1_225600275_A_G	exonic	LBR	nonsynonymous SNV	NM_002296:c.T965C:p.V322A	304;Name=lod=23					0.13	0.999208	C	0.87	T	0.016	B	0.984116	N	0.036511	N	5.72	chr1	225600275	225600275	A	G	ReadPosRankSum=0.000:.:DP=6;RD=4;AD=2;RO=0.333;MA=0;CONF=2	6	A/G/	2	2	0	0	1	1	0	0	0	0	1	1	N	NM_002296:c.T965C:p.V322A	Q14739:ERG4_ERG24;
1_225605729_C_A	exonic	LBR	nonsynonymous SNV	NM_002296:c.G794T:p.W265L	391;Name=lod=52					0	0.998679	C	1	D	1	D	1	D	0.999839	D	5.09	chr1	225605729	225605729	C	A	ReadPosRankSum=-0.573:.:DP=9;RD=6;AD=3;RO=0.333;MA=0;CONF=1	9	A/C/	2	1	2	4	0	0	0	0	0	0	0.5	0.5	N	NM_002296:c.G794T:p.W265L	Q14739:ERG4_ERG24;
1_225609861_C_T	exonic	LBR	nonsynonymous SNV	NM_002296:c.G284A:p.R95H	251;Name=lod=14		7.7e-05			0.18	0.984865	C	0.37	T	0.996	D	0.99999	D	0.999527	D	4.43	chr1	225609861	225609861	C	T	ReadPosRankSum=0.922:.:DP=7;RD=5;AD=2;RO=0.286;MA=0;CONF=2	7	C/T/	0	0	2	3	0	0	1	1	0	0	0.667	1	N	NM_002296:c.G284A:p.R95H	Q14739:Not in a domain region;
1_225974614_A_G	exonic	SRP9	nonsynonymous SNV	NM_001130440:c.A192G:p.I64M						0.7												chr1	225974614	225974614	A	G	ReadPosRankSum=-1.268:.:DP=10;RD=5;AD=5;RO=0.500;MA=0;CONF=1	10	A/G/	2	3	0	0	3	2	0	0	0	0	0.667	0.667	N	NM_001130440:c.A192G:p.I64M	P49458:SRP9-21;
1_226550838_T_C	exonic	PARP1	nonsynonymous SNV	NM_001618:c.A2810G:p.H937R	577;Name=lod=294					0.02	0.997982	C	0.95	T	0.764	P	1	D	0.999966	D	5.3	chr1	226550838	226550838	T	C	.:.:DP=2;RD=0;AD=2;RO=1.000;MA=0;CONF=1	2	C/	0	0	1	1	0	0	0	0	0	0	1	1	N	NM_001618:c.A2810G:p.H937R	P09874:PARP;
1_226595528_T_C	exonic	PARP1	nonsynonymous SNV	NM_001618:c.A103G:p.M35V	642;Name=lod=543					0.02	0.994325	C	0.97	D	0.707	P	0.999998	D	0.999683	D	2.76	chr1	226595528	226595528	T	C	ReadPosRankSum=-0.736:.:DP=3;RD=1;AD=2;RO=0.667;MA=0;CONF=1	3	C/T/	0	0	1	1	0	0	0	1	0	0	0	1	N	NM_001618:c.A103G:p.M35V	P09874:zf-PARP;
1_227216775_C_T	exonic	CDC42BPA	nonsynonymous SNV	NM_014826:c.G3667A:p.V1223I	562;Name=lod=257		0.282408	0.33	rs1929860	0.83	0.895294	N	0.25	T	0	B	0.999997	N	0	N	4.2	chr1	227216775	227216775	C	T	DB:.:DP=2;RD=0;AD=2;RO=1.000;MA=0;CONF=2	2	T/	0	0	0	0	0	0	1	1	0	0	1	1	N	NM_014826:c.G3667A:p.V1223I	Q5VT25:Not in a domain region;
1_227300496_A_G	exonic	CDC42BPA	nonsynonymous SNV	NM_003607:c.T1766C:p.L589S	769;Name=lod=1781					0	0.998469	C	0.97	D	0.24	P	1	D	0.791823	D	5.11	chr1	227300496	227300496	A	G	ReadPosRankSum=1.380:.:DP=6;RD=4;AD=2;RO=0.333;MA=0;CONF=2	6	A/G/	3	1	0	0	1	1	0	0	0	0	0.333	1	N	NM_003607:c.T1766C:p.L589S	Q5VT25:Not in a domain region;
1_227330715_G_A	exonic	CDC42BPA	nonsynonymous SNV	NM_003607:c.C1154T:p.P385L	531;Name=lod=191					0	0.999686	C	1	D	0.998	D	1	D	0.99994	D	5.38	chr1	227330715	227330715	G	A	ReadPosRankSum=0.759:.:DP=39;RD=33;AD=6;RO=0.154;MA=0;CONF=1	39	A/G/	3	3	0	0	19	14	0	0	0	0	0.737	1	N	NM_003607:c.C1154T:p.P385L	Q5VT25:Pkinase_C;
1_227387293_T_C	exonic	CDC42BPA	nonsynonymous SNV	NM_003607:c.A415G:p.T139A	669;Name=lod=698		0.000231		rs146827361	0.18	0.965962	C	0.79	T	0.005	B	1	D	0.981104	D	3.99	chr1	227387293	227387293	T	C	DB;ReadPosRankSum=1.897:.:DP=18;RD=16;AD=2;RO=0.111;MA=0;CONF=1	18	C/T/	0	0	1	1	0	0	4	12	0	0	0.333	1	N	NM_003607:c.A415G:p.T139A	Q5VT25:Pkinase;
1_228335124_C_T	exonic	GUK1	nonsynonymous SNV	NM_001159390:c.C332T:p.A111V	349;Name=lod=35					0.05	0.972962	C	0.96	D	0.001	B	0.999898	N	0.941403	D	2.53	chr1	228335124	228335124	C	T	ReadPosRankSum=1.733:.:DP=10;RD=7;AD=2;RO=0.222;MA=0;CONF=1	10	C/T/	0	0	3	5	0	0	1	1	0	0	0.6	1	N	NM_001159390:c.C332T:p.A111V	Q6IBG8:Not in a domain region; Q16774:Guanylate_kin;
1_229577682_T_C	exonic	NUP133	nonsynonymous SNV	NM_018230:c.A3440G:p.N1147S	560;Name=lod=251					0.15	0.894569	N	0.85	T	0.426	P	1	N	0.96226	D	2.92	chr1	229577682	229577682	T	C	ReadPosRankSum=1.067:.:DP=8;RD=6;AD=2;RO=0.250;MA=0;CONF=2	8	C/T/	0	0	1	1	0	0	3	3	0	0	1	1	N	NM_018230:c.A3440G:p.N1147S	Q8WUM0:Not in a domain region;
1_231475583_T_C	exonic	SPRTN	nonsynonymous SNV	NM_001010984:c.T290C:p.L97S	558;Name=lod=246					0	0.997169	C	1	D	0.998	D	1	D	0.982002	D	4.41	chr1	231475583	231475583	T	C	ReadPosRankSum=0.198:.:DP=7;RD=5;AD=2;RO=0.286;MA=0;CONF=1	7	C/T/	0	0	1	1	0	0	2	3	0	0	0.667	1	N	NM_001010984:c.T290C:p.L97S	Q9H040:SprT-like;
1_231488524_C_T	exonic	SPRTN	nonsynonymous SNV	NM_032018:c.C887T:p.P296L			0.579271	0.56	rs2437150	0.69	0.238765	N	0.31	T	0.01	B	0.743227	N	0.001047	P	0.532	chr1	231488524	231488524	C	T	DB:.:DP=2;RD=0;AD=2;RO=1.000;MA=0;CONF=2	2	T/	0	0	0	0	0	0	1	1	0	0	1	1	N	NM_032018:c.C887T:p.P296L	Q9H040:Not in a domain region;
1_235383174_T_C	exonic	ARID4B	nonsynonymous SNV	NM_001206794:c.A1517G:p.D506G	547;Name=lod=223					0.1	0.759026	N	0.88	T	0	B	0.756663	N	0.156449	N	0.833	chr1	235383174	235383174	T	C	.:.:DP=2;RD=0;AD=2;RO=1.000;MA=0;CONF=1	2	C/	0	0	1	1	0	0	0	0	0	0	1	1	N	NM_001206794:c.A1517G:p.D506G	Q4LE39:Not in a domain region;
1_235383176_A_C	exonic	ARID4B	nonsynonymous SNV	NM_001206794:c.T1515G:p.D505E	547;Name=lod=223					0.49	0.218761	N	0.71	T	0	B	0.128139	N	0.001213	N	-1.35	chr1	235383176	235383176	A	C	.:.:DP=2;RD=0;AD=2;RO=1.000;MA=0;CONF=1	2	C/	0	0	1	1	0	0	0	0	0	0	1	1	N	NM_001206794:c.T1515G:p.D505E	Q4LE39:Not in a domain region;
1_235599735_T_C	exonic	TBCE	nonsynonymous SNV	NM_001079515:c.T868C:p.S290P	425;Name=lod=71					0.01	0.954189	C	0.96	D	0.01	B	0.999999	D	0.987381	D	3.54	chr1	235599735	235599735	T	C	.:.:DP=2;RD=0;AD=2;RO=1.000;MA=0;CONF=1	2	C/	0	0	1	1	0	0	0	0	0	0	1	1	N	NM_001079515:c.T868C:p.S290P	Q15813:Not in a domain region;
1_236729956_T_C	exonic	HEATR1	nonsynonymous SNV	NM_018072:c.A4298G:p.Y1433C			0.12302	0.1	rs653737	0.18	0.001074	N	0.82	T	0	B	0.677695	N	0.111312	P	-7.6	chr1	236729956	236729956	T	C	DB:.:DP=2;RD=0;AD=2;RO=1.000;MA=0;CONF=1	2	C/	0	0	1	1	0	0	0	0	0	0	1	1	N	NM_018072:c.A4298G:p.Y1433C	Q9H583:Not in a domain region; B2RWN5:Not in a domain region; A2VDI1:Not in a domain region;
1_236758881_A_C	exonic	HEATR1	nonsynonymous SNV	NM_018072:c.T1049G:p.M350R	494;Name=lod=136					0	0.998551	C	0.99	D	0.984	D	0.999994	D	0.889886	D	4.63	chr1	236758881	236758881	A	C	ReadPosRankSum=0.727:.:DP=4;RD=1;AD=3;RO=0.750;MA=0;CONF=1	4	A/C/	0	1	1	2	0	0	0	0	0	0	0	0.5	N	NM_018072:c.T1049G:p.M350R	Q9H583:U3snoRNP10; B2RWN5:Not in a domain region; A2VDI1:Not in a domain region;
1_236761182_A_G	exonic	HEATR1	nonsynonymous SNV	NM_018072:c.T599C:p.V200A	623;Name=lod=455					0	0.981251	C	0.99	D	0.986	D	0.999976	N	0.995004	D	3.83	chr1	236761182	236761182	A	G	.:.:DP=2;RD=0;AD=2;RO=1.000;MA=0;CONF=1	2	G/	0	0	0	0	1	1	0	0	0	0	1	1	N	NM_018072:c.T599C:p.V200A	Q9H583:Not in a domain region; B2RWN5:Not in a domain region; A2VDI1:Not in a domain region;
1_241675305_T_C	exonic	FH	nonsynonymous SNV	NM_000143:c.A517G:p.I173V	639;Name=lod=528					0.1	0.997787	C	0.93	T	0.001	B	0.941084	N	0.000514	N	4.04	chr1	241675305	241675305	T	C	ReadPosRankSum=-0.720:.:DP=6;RD=2;AD=4;RO=0.667;MA=0;CONF=1	6	C/T/	0	0	2	2	0	0	1	1	0	0	1	1	N	NM_000143:c.A517G:p.I173V	P07954:Lyase_1; B1ANK7:Not in a domain region;
1_245005551_T_C	exonic	COX20	nonsynonymous SNV	NM_198076:c.T212C:p.L71S	595;Name=lod=348					0	0.997949	C	1	D	0.997	D	1	D	0.755768	D	5.27	chr1	245005551	245005551	T	C	ReadPosRankSum=-2.282:.:DP=14;RD=12;AD=2;RO=0.143;MA=0;CONF=1	14	C/T/	0	0	1	1	0	0	5	7	0	0	0.714	1	N	NM_198076:c.T212C:p.L71S	Q5RI15:DUF3767; B3KM21:Not in a domain region;
1_245006428_G_A	exonic	COX20	nonsynonymous SNV	NM_198076:c.G307A:p.G103S	614;Name=lod=416					0.37	0.98014	C	0.9	T	0.001	B	1	N	0.617619	D	4.02	chr1	245006428	245006428	G	A	ReadPosRankSum=-2.012:.:DP=17;RD=15;AD=2;RO=0.118;MA=0;CONF=2	17	A/G/	1	1	0	0	9	6	0	0	0	0	0.667	1	N	NM_198076:c.G307A:p.G103S	Q5RI15:Not in a domain region; B3KM21:Not in a domain region;
1_245019329_T_C	exonic	HNRNPU	nonsynonymous SNV	NM_004501:c.A1987G:p.K663E	615;Name=lod=421					0	0.99809	C	0.99	D	0.08	B	1	D	0.574178	NA	5.35	chr1	245019329	245019329	T	C	ReadPosRankSum=-0.731:.:DP=19;RD=17;AD=2;RO=0.105;MA=0;CONF=2	19	C/T/	0	0	1	1	0	0	7	10	0	0	0.7	1	N	NM_004501:c.A1987G:p.K663E	Q00839:Not in a domain region;
1_245021006_A_C	exonic	HNRNPU	nonsynonymous SNV	NM_004501:c.T1451G:p.I484S	681;Name=lod=780					0.7	0.999005	C	1	D	0.712	P	1	D	0.724163	NA	5.5	chr1	245021006	245021006	A	C	ReadPosRankSum=0.720:.:DP=6;RD=4;AD=2;RO=0.333;MA=0;CONF=1	6	A/C/	1	3	1	1	0	0	0	0	0	0	0.333	1	N	NM_004501:c.T1451G:p.I484S	Q00839:Not in a domain region;
1_246021840_T_C	exonic	SMYD3	nonsynonymous SNV	NM_001167740:c.A1034G:p.E345G	387;Name=lod=50					0.1	0.997656	C	0.92	T	0.817	P	0.999954	D	0.734888	NA	5.14	chr1	246021840	246021840	T	C	ReadPosRankSum=-1.495:.:DP=7;RD=5;AD=2;RO=0.286;MA=0;CONF=1	7	C/T/	0	0	1	1	0	0	3	2	0	0	0.667	1	N	NM_001167740:c.A1034G:p.E345G	Q9H7B4:Not in a domain region;
1_247151483_T_C	exonic	ZNF695	nonsynonymous SNV	NM_001204221:c.A334G:p.R112G						0.02												chr1	247151483	247151483	T	C	.:.:DP=2;RD=0;AD=2;RO=1.000;MA=0;CONF=1	2	C/	0	0	1	1	0	0	0	0	0	0	1	1	N	NM_001204221:c.A334G:p.R112G	Q8IW36:Not in a domain region;
1_247163273_T_C	exonic	ZNF695	nonsynonymous SNV	NM_001204221:c.A107G:p.N36S	304;Name=lod=23					0												chr1	247163273	247163273	T	C	.:.:DP=2;RD=0;AD=2;RO=1.000;MA=0;CONF=1	2	C/	0	0	1	1	0	0	0	0	0	0	1	1	N	NM_001204221:c.A107G:p.N36S	Q8IW36:KRAB;
1_247320407_T_G	exonic	ZNF124	nonsynonymous SNV	NM_003431:c.A331C:p.T111P	405;Name=lod=59					0	0.913708	N	1	D	0.445	P	0.829601	NA	0.005705	N	0.529	chr1	247320407	247320407	T	G	.:.:DP=2;RD=0;AD=2;RO=1.000;MA=0;CONF=2	2	G/	0	0	0	0	1	1	0	0	0	0	1	1	N	NM_003431:c.A331C:p.T111P	Q15973:Not in a domain region;
1_247320427_T_A	exonic	ZNF124	nonsynonymous SNV	NM_003431:c.A311T:p.N104I						0.08	0.913708	N	0.92	T	0.017	B	0.811341	NA	0.008988	N	0.529	chr1	247320427	247320427	T	A	.:.:DP=2;RD=0;AD=2;RO=1.000;MA=0;CONF=2	2	A/	1	1	0	0	0	0	0	0	0	0	1	1	N	NM_003431:c.A311T:p.N104I	Q15973:Not in a domain region;
2_277003_A_G	exonic	ACP1	nonsynonymous SNV	NM_004300:c.A317G:p.Q106R	601;Name=lod=371	0.95	0.303464	0.25	rs79716074	0.23	0.904727	N	0.41	T	0.001	B	0.994189	N	0.480981	N	1.88	chr2	277003	277003	A	G	DB;ReadPosRankSum=0.158:.:DP=17;RD=12;AD=5;RO=0.294;MA=0;CONF=1	17	A/G/	6	6	0	0	3	2	0	0	0	0	1	0.667	N	NM_004300:c.A317G:p.Q106R	P24666:LMWPc; Q59EH3:Not in a domain region;
2_8938337_T_C	exonic	KIDINS220	nonsynonymous SNV	NM_020738:c.A994G:p.T332A	414;Name=lod=64					0.01	0.997494	C	0.98	D	0.088	B	1	D	0.985524	D	3.9	chr2	8938337	8938337	T	C	ReadPosRankSum=0.736:.:DP=3;RD=1;AD=2;RO=0.667;MA=0;CONF=1	3	C/T/	0	0	1	1	0	0	0	1	0	0	0	1	N	NM_020738:c.A994G:p.T332A	Q9ULH0:Ank_2; Q7Z322:Not in a domain region;
2_9547009_A_C	exonic	ITGB1BP1	nonsynonymous SNV	NM_022334:c.T407G:p.V136G	520;Name=lod=173					0	0.999088	C	1	D	0.954	D	1	D	0.999874	D	5.59	chr2	9547009	9547009	A	C	ReadPosRankSum=-1.875:.:DP=13;RD=11;AD=2;RO=0.154;MA=0;CONF=2	13	A/C/	5	6	1	1	0	0	0	0	0	0	0.833	1	N	NM_022334:c.T407G:p.V136G	O14713:ICAP-1_inte_bdg;
2_9576490_G_T	exonic;splicing	CPSF3;CPSF3	nonsynonymous SNV	NM_016207:c.G760T:p.V254F	529;Name=lod=188					0	0.999771	C	1	D	1	D	1	D	0.791793	NA	5.62	chr2	9576490	9576490	G	T	ReadPosRankSum=-1.775:.:DP=13;RD=10;AD=3;RO=0.231;MA=0;CONF=1	13	G/T/	0	0	0	0	6	4	1	2	0	0	0.667	0.5	N	NM_016207:c.G760T:p.V254F	Q9UKF6:Beta-Casp;
2_9618467_T_C	exonic	IAH1	nonsynonymous SNV	NM_001039613:c.T251C:p.I84T	510;Name=lod=158					0	0.998767	C	0.99	D	0.614	P	0.999992	D	0.615557	D	5.82	chr2	9618467	9618467	T	C	ReadPosRankSum=-0.358:.:DP=5;RD=3;AD=2;RO=0.400;MA=0;CONF=1	5	C/T/	0	0	1	1	0	0	2	1	0	0	0.5	1	N	NM_001039613:c.T251C:p.I84T	Q2TAA2:Lipase_GDSL;
2_9983686_G_T	exonic	TAF1B	nonsynonymous SNV	NM_005680:c.G16T:p.A6S	329;Name=lod=29		0.444703	0.56	rs2303914	0.39	0.820125	N	0.81	T	0.06	B	0.565439	N	0.000561	P	-1.46	chr2	9983686	9983686	G	T	DB:.:DP=3;RD=0;AD=3;RO=1.000;MA=0;CONF=1	3	T/	0	0	0	0	0	0	2	1	0	0	1	0.5	N	NM_005680:c.G16T:p.A6S	Q53T94:RRN7;
2_9989568_C_T	exonic	TAF1B	nonsynonymous SNV	NM_005680:c.C184T:p.L62F	435;Name=lod=78					0.06	0.998984	C	0.92	T	0.687	P	0.945239	N	0.05367	N	4.31	chr2	9989568	9989568	C	T	ReadPosRankSum=1.380:.:DP=6;RD=4;AD=2;RO=0.333;MA=0;CONF=1	6	C/T/	0	0	2	2	0	0	1	1	0	0	1	1	N	NM_005680:c.C184T:p.L62F	Q53T94:Not in a domain region;
2_10008555_T_C	exonic	TAF1B	nonsynonymous SNV	NM_005680:c.T550C:p.S184P						0	0.20463	N	0.89	T	0	B	0.495203	N	0.0014	N	0.0547	chr2	10008555	10008555	T	C	ReadPosRankSum=-1.026:.:DP=4;RD=2;AD=2;RO=0.500;MA=0;CONF=1	4	C/T/	0	0	1	1	0	0	1	1	0	0	1	1	N	NM_005680:c.T550C:p.S184P	Q53T94:Not in a domain region;
2_10581710_T_C	exonic	ODC1	nonsynonymous SNV	NM_002539:c.A1166G:p.Y389C	432;Name=lod=76					0	0.998019	C	0.99	D	1	D	1	D	0.999998	D	5.31	chr2	10581710	10581710	T	C	ReadPosRankSum=-1.179:.:DP=9;RD=7;AD=2;RO=0.222;MA=0;CONF=1	9	C/T/	0	0	1	1	0	0	4	3	0	0	0.75	1	N	NM_002539:c.A1166G:p.Y389C	P11926:Orn_DAP_Arg_deC; Q53TU3:Not in a domain region;
2_10582150_T_C	exonic	ODC1	nonsynonymous SNV	NM_002539:c.A901G:p.T301A						0.17	0.083747	N	0.36	T	0	B	0.958829	N	0.017558	N	-0.313	chr2	10582150	10582150	T	C	ReadPosRankSum=1.589:.:DP=8;RD=6;AD=2;RO=0.250;MA=0;CONF=1	8	C/T/	0	0	1	1	0	0	3	3	0	0	1	1	N	NM_002539:c.A901G:p.T301A	P11926:Orn_DAP_Arg_deC; Q53TU3:Not in a domain region;
2_10930903_T_C	exonic	PDIA6	nonsynonymous SNV	NM_005742:c.A641G:p.K214R	429;Name=lod=74		0.230663	0.27	rs4807	0.04	0.972332	C	0.87	T	0.476	P	1	N	0.999999	P	4.44	chr2	10930903	10930903	T	C	DB;ReadPosRankSum=0.198:.:DP=7;RD=2;AD=5;RO=0.714;MA=0;CONF=2	7	C/T/	0	0	2	3	0	0	1	1	0	0	1	0.667	N	NM_005742:c.A641G:p.K214R	Q53RC7:Not in a domain region; Q15084:Thioredoxin;
2_11337788_A_G	exonic	ROCK2	nonsynonymous SNV	NM_004850:c.T3143C:p.V1048A	423;Name=lod=70					0.33	0.976451	C	0.69203	NA	0	B	0.949335	N	0.03511	N	2.3	chr2	11337788	11337788	A	G	ReadPosRankSum=0.736:.:DP=3;RD=1;AD=2;RO=0.667;MA=0;CONF=1	3	A/G/	0	1	0	0	1	1	0	0	0	0	0	1	N	NM_004850:c.T3143C:p.V1048A	O75116:Not in a domain region;
2_15746278_C_T	exonic	DDX1	nonsynonymous SNV	NM_004939:c.C707T:p.A236V	599;Name=lod=362					0	0.981078	C	0.99	D	0.418	P	1	D	0.999922	D	4.34	chr2	15746278	15746278	C	T	.:.:DP=2;RD=0;AD=2;RO=1.000;MA=0;CONF=1	2	T/	0	0	0	0	0	0	1	1	0	0	1	1	N	NM_004939:c.C707T:p.A236V	A3RJH1:Not in a domain region; Q92499:SPRY; Q92499:DEAD;
2_17963103_T_C	exonic	GEN1	nonsynonymous SNV	NM_001130009:c.T2624C:p.L875P						0.07	0.222828	N	0.89	T	0	B	0.78523	N	0.298016	N	-1.41	chr2	17963103	17963103	T	C	.:.:DP=2;RD=0;AD=2;RO=1.000;MA=0;CONF=1	2	C/	0	0	1	1	0	0	0	0	0	0	1	1	N	NM_001130009:c.T2624C:p.L875P	Q17RS7:Not in a domain region;
2_20237129_G_A	exonic	LAPTM4A	nonsynonymous SNV	NM_014713:c.C380T:p.A127V	693;Name=lod=874					0	0.999791	C	1	D	0.978	D	1	D	0.999992	D	5.37	chr2	20237129	20237129	G	A	ReadPosRankSum=0.762:.:DP=9;RD=7;AD=2;RO=0.222;MA=0;CONF=2	9	A/G/	1	1	0	0	3	4	0	0	0	0	0.75	1	N	NM_014713:c.C380T:p.A127V	Q6IBP4:Not in a domain region; Q15012:Mtp;
2_20453655_C_A	exonic	PUM2	nonsynonymous SNV	NM_015317:c.G2991T:p.Q997H	712;Name=lod=1042					0	0.976667	C	0.98	D	0.346	P	1	D	0.998396	D	4.13	chr2	20453655	20453655	C	A	.:.:DP=4;RD=0;AD=4;RO=1.000;MA=0;CONF=2	4	A/	2	2	0	0	0	0	0	0	0	0	1	1	N	NM_015317:c.G2991T:p.Q997H	Q8TB72:PUF;
2_24205768_A_T	exonic	UBXN2A	nonsynonymous SNV	NM_181713:c.A290T:p.E97V	412;Name=lod=63					0	0.99848	C	1	D	0.997	D	0.999981	D	0.998251	D	4.78	chr2	24205768	24205768	A	T	.:.:DP=4;RD=0;AD=4;RO=1.000;MA=0;CONF=2	4	T/	0	0	0	0	0	0	3	1	0	0	1	0.333	N	NM_181713:c.A290T:p.E97V	P68543:SEP;
2_26332677_T_C	exonic	RAB10	nonsynonymous SNV	NM_016131:c.T229C:p.S77P	722;Name=lod=1143					0	0.996541	C	1	D	0.99	D	1	D	0.999511	D	4.74	chr2	26332677	26332677	T	C	.:.:DP=2;RD=0;AD=2;RO=1.000;MA=0;CONF=1	2	C/	0	0	1	1	0	0	0	0	0	0	1	1	N	NM_016131:c.T229C:p.S77P	P61026:Ras;
2_26414127_A_G	exonic	HADHA	nonsynonymous SNV	NM_000182:c.T2284C:p.Y762H	459;Name=lod=98					0.54	0.974825	C	0.53	T	0.002	B	0.999961	D	0.980914	D	4.19	chr2	26414127	26414127	A	G	ReadPosRankSum=-0.736:.:DP=3;RD=1;AD=2;RO=0.667;MA=0;CONF=2	3	A/G/	0	1	0	0	1	1	0	0	0	0	0	1	N	NM_000182:c.T2284C:p.Y762H	E9KL44:Not in a domain region; P40939:Not in a domain region;
2_26435456_A_G	exonic	HADHA	nonsynonymous SNV	NM_000182:c.T958C:p.Y320H	502;Name=lod=146					0	0.998727	C	1	D	0.99	D	1	D	0.999914	D	5.27	chr2	26435456	26435456	A	G	ReadPosRankSum=-1.026:.:DP=4;RD=2;AD=2;RO=0.500;MA=0;CONF=1	4	A/G/	1	1	0	0	1	1	0	0	0	0	1	1	N	NM_000182:c.T958C:p.Y320H	E9KL44:Not in a domain region; P40939:Not in a domain region;
2_27606457_T_C	exonic	PPM1G	nonsynonymous SNV	NM_177983:c.A977G:p.D326G	533;Name=lod=196					0	0.997096	C	1	D	0.995	D	0.999999	D	0.999996	D	4.92	chr2	27606457	27606457	T	C	ReadPosRankSum=-0.922:.:DP=7;RD=5;AD=2;RO=0.286;MA=0;CONF=1	7	C/T/	0	0	1	1	0	0	1	4	0	0	0.25	1	N	NM_177983:c.A977G:p.D326G	O15355:PP2C; Q6IAU5:Not in a domain region;
2_27870764_A_T	exonic	GPN1	nonsynonymous SNV	NM_001145049:c.A708T:p.E236D	597;Name=lod=356					0.49	0.935439	N	0.11	T	0.002	B	0.999977	D	0.996114	D	1.95	chr2	27870764	27870764	A	T	ReadPosRankSum=-0.825:.:DP=11;RD=9;AD=2;RO=0.182;MA=0;CONF=1	11	A/T/	5	4	0	0	0	0	1	1	0	0	0.8	1	N	NM_001145049:c.A708T:p.E236D	Q9HCN4:Not in a domain region;
2_27870776_A_C	exonic	GPN1	nonsynonymous SNV	NM_001145049:c.A720C:p.E240D	597;Name=lod=356					0.08	0.928391	N	0.59	T	0.197	P	0.999998	D	0.963885	D	2.95	chr2	27870776	27870776	A	C	ReadPosRankSum=0.898:.:DP=10;RD=8;AD=2;RO=0.200;MA=0;CONF=1	10	A/C/	4	4	1	1	0	0	0	0	0	0	1	1	N	NM_001145049:c.A720C:p.E240D	Q9HCN4:Not in a domain region;
2_27887034_C_A	exonic	SLC4A1AP	nonsynonymous SNV	NM_018158:c.C415A:p.P139T			0.477007	0.34	rs9678851	0.07	0.180289	N	0.71	T	0	B	0.470405	N	0.028215	P	-4.08	chr2	27887034	27887034	C	A	DB:.:DP=4;RD=0;AD=4;RO=1.000;MA=0;CONF=2	4	A/	1	3	0	0	0	0	0	0	0	0	1	0.333	N	NM_018158:c.C415A:p.P139T	Q9BWU0:Not in a domain region;
2_27994666_T_A	exonic;splicing	MRPL33;MRPL33	nonsynonymous SNV	NM_004891:c.T22A:p.F8I						0.12	0.13273	N	0.61	T	0.06	B	0.633986	NA	0.16332	NA	-0.817	chr2	27994666	27994666	T	A	ReadPosRankSum=1.666:.:DP=9;RD=7;AD=2;RO=0.222;MA=0;CONF=1	9	A/T/	1	1	0	0	0	0	4	3	0	0	0.75	1	N	NM_004891:c.T22A:p.F8I	O75394:Not in a domain region;
2_32264388_T_A	exonic	DPY30	nonsynonymous SNV	NM_032574:c.A44T:p.E15V	566;Name=lod=265					0	0.99805	C	0.99	D	0.913	D	1	D	0.999948	D	5.35	chr2	32264388	32264388	T	A	ReadPosRankSum=-1.666:.:DP=9;RD=7;AD=2;RO=0.222;MA=0;CONF=1	9	A/T/	1	1	0	0	0	0	4	3	0	0	0.75	1	N	NM_032574:c.A44T:p.E15V	Q9C005:Not in a domain region;
2_36785656_A_C	exonic;splicing	FEZ2;FEZ2	nonsynonymous SNV	NM_005102:c.T904G:p.Y302D	456;Name=lod=95					0												chr2	36785656	36785656	A	C	.:.:DP=2;RD=0;AD=2;RO=1.000;MA=0;CONF=1	2	C/	0	0	1	1	0	0	0	0	0	0	1	1	N	NM_005102:c.T904G:p.Y302D	Q9UHY8:Not in a domain region;
2_37468746_T_C	exonic	NDUFAF7	nonsynonymous SNV	NM_001083946:c.T353C:p.L118P	572;Name=lod=282					0	0.99831	C	0.93	T	0.007	B	0.999776	D	0.999579	D	5.49	chr2	37468746	37468746	T	C	ReadPosRankSum=0.736:.:DP=3;RD=1;AD=2;RO=0.667;MA=0;CONF=1	3	C/T/	0	0	1	1	0	0	0	1	0	0	0	1	N	NM_001083946:c.T353C:p.L118P	Q7L592:Methyltransf_28;
2_38804654_T_C	exonic	HNRPLL	nonsynonymous SNV	NM_138394:c.A823G:p.R275G	702;Name=lod=950					0.02	0.97704	C	0.96	D	0.965	D	0.999999	D	0.772974	NA	4.59	chr2	38804654	38804654	T	C	.:.:DP=2;RD=0;AD=2;RO=1.000;MA=0;CONF=1	2	C/	0	0	1	1	0	0	0	0	0	0	1	1	N	NM_138394:c.A823G:p.R275G	Q8WVV9:Not in a domain region;
2_38977232_T_C	exonic	SRSF7	nonsynonymous SNV	NM_001031684:c.A133G:p.N45D	613;Name=lod=415					0	0.99827	C	1	D	0.624	P	1	D	0.999929	D	5.46	chr2	38977232	38977232	T	C	ReadPosRankSum=0.067:.:DP=9;RD=7;AD=2;RO=0.222;MA=0;CONF=1	9	C/T/	0	0	1	1	0	0	4	3	0	0	0.75	1	N	NM_001031684:c.A133G:p.N45D	Q16629:RRM_1;
2_42515388_A_G	exonic	EML4	nonsynonymous SNV	NM_001145076:c.A970G:p.I324V	499;Name=lod=142		0.917333	0.85	rs10202624	0.85	0.993424	C	0	T	0	B	1	N	0	P	5.32	chr2	42515388	42515388	A	G	DB:.:DP=3;RD=0;AD=3;RO=1.000;MA=0;CONF=2	3	G/	0	0	0	0	2	1	0	0	0	0	1	0.5	N	NM_001145076:c.A970G:p.I324V	A6H8Y6:Not in a domain region; Q9HC35:WD40;
2_42588241_A_G	exonic	COX7A2L	nonsynonymous SNV	NM_004718:c.T61C:p.Y21H	426;Name=lod=72					0	0.998317	C	1	D	0.949	D	1	D	0.992387	D	4.98	chr2	42588241	42588241	A	G	ReadPosRankSum=0.107:.:DP=12;RD=10;AD=2;RO=0.167;MA=0;CONF=1	12	A/G/	5	5	0	0	1	1	0	0	0	0	1	1	N	NM_004718:c.T61C:p.Y21H	O14548:Not in a domain region; Q6FGA0:Not in a domain region;
2_44132866_A_G	exonic	LRPPRC	nonsynonymous SNV	NM_133259:c.T3329C:p.L1110P	899;Name=lod=6024					0.01	0.999218	C	0.958652	NA	0.998	D	1	D	0.999951	D	5.21	chr2	44132866	44132866	A	G	.:.:DP=2;RD=0;AD=2;RO=1.000;MA=0;CONF=1	2	G/	0	0	0	0	1	1	0	0	0	0	1	1	N	NM_133259:c.T3329C:p.L1110P	E5KNY5:Not in a domain region; P42704:Not in a domain region;
2_48040495_T_C	exonic	FBXO11	nonsynonymous SNV	NM_001190274:c.A2105G:p.N702S	726;Name=lod=1187					0	0.998134	C	0.98	D	0.956	D	1	D	0.999994	D	5.38	chr2	48040495	48040495	T	C	ReadPosRankSum=1.026:.:DP=4;RD=2;AD=2;RO=0.500;MA=0;CONF=1	4	C/T/	0	0	1	1	0	0	1	1	0	0	1	1	N	NM_001190274:c.A2105G:p.N702S	Q86XK2:Beta_helix; Q86XK2:Beta_helix;
2_48045978_C_A	exonic	FBXO11	nonsynonymous SNV	NM_001190274:c.G1946T:p.G649V	671;Name=lod=708					0	0.999021	C	1	D	0.988	D	1	D	1	D	5.38	chr2	48045978	48045978	C	A	.:.:DP=2;RD=0;AD=2;RO=1.000;MA=0;CONF=1	2	A/	1	1	0	0	0	0	0	0	0	0	1	1	N	NM_001190274:c.G1946T:p.G649V	Q86XK2:Beta_helix; Q86XK2:Beta_helix;
2_48045980_A_T	exonic	FBXO11	nonsynonymous SNV	NM_001190274:c.T1944A:p.N648K	671;Name=lod=708					0.1	0.998862	C	0.79	T	0.955	D	1	D	0.999996	D	3.86	chr2	48045980	48045980	A	T	.:.:DP=2;RD=0;AD=2;RO=1.000;MA=0;CONF=1	2	T/	0	0	0	0	0	0	1	1	0	0	1	1	N	NM_001190274:c.T1944A:p.N648K	Q86XK2:Beta_helix; Q86XK2:Beta_helix;
2_54024918_T_G	exonic	ERLEC1	nonsynonymous SNV	NM_001127397:c.T476G:p.L159R						0.32	0.998321	C	0.74	T	0.004	B	0.413298	N	0.701965	D	3.66	chr2	54024918	54024918	T	G	.:.:DP=2;RD=0;AD=2;RO=1.000;MA=0;CONF=1	2	G/	0	0	0	0	1	1	0	0	0	0	1	1	N	NM_001127397:c.T476G:p.L159R	B5MC72:PRKCSH; Q96DZ1:PRKCSH;
2_54128521_T_C	exonic	PSME4	nonsynonymous SNV	NM_014614:c.A3251G:p.H1084R	672;Name=lod=720					0.01	0.222828	N	0.840572	NA	0.604836	NA	1	D	0.990199	D	5.25	chr2	54128521	54128521	T	C	.:.:DP=3;RD=0;AD=3;RO=1.000;MA=0;CONF=1	3	C/	0	0	2	1	0	0	0	0	0	0	1	0.5	N	NM_014614:c.A3251G:p.H1084R	Q14997:Not in a domain region;
2_54128522_G_C	exonic	PSME4	nonsynonymous SNV	NM_014614:c.C3250G:p.H1084D	672;Name=lod=720					0.04	0.997896	C	0.928425	NA	0.855	D	1	D	0.99519	D	5.25	chr2	54128522	54128522	G	C	.:.:DP=3;RD=0;AD=3;RO=1.000;MA=0;CONF=1	3	C/	0	0	2	1	0	0	0	0	0	0	1	0.5	N	NM_014614:c.C3250G:p.H1084D	Q14997:Not in a domain region;
2_54150519_T_C	exonic	PSME4	nonsynonymous SNV	NM_014614:c.A1847G:p.H616R	603;Name=lod=375					0.98	0.928555	N	0	T	0.022	B	1	D	0.455606	N	5.34	chr2	54150519	54150519	T	C	.:.:DP=2;RD=0;AD=2;RO=1.000;MA=0;CONF=1	2	C/	0	0	1	1	0	0	0	0	0	0	1	1	N	NM_014614:c.A1847G:p.H616R	Q14997:Not in a domain region;
2_54876921_T_C	exonic	SPTBN1	nonsynonymous SNV	NM_178313:c.T5333C:p.L1778P	621;Name=lod=446					0	0.999115	C	1	D	0.996	D	1	D	0.999866	D	5.48	chr2	54876921	54876921	T	C	ReadPosRankSum=0.000:.:DP=8;RD=6;AD=2;RO=0.250;MA=0;CONF=2	8	C/T/	0	0	1	1	0	0	3	3	0	0	1	1	N	NM_178313:c.T5333C:p.L1778P	Q01082:Spectrin;
2_54876940_A_C	exonic	SPTBN1	nonsynonymous SNV	NM_178313:c.A5352C:p.R1784S	317;Name=lod=26					0	0.99972	C	0.945618	NA	1	D	1	D	0.782516	NA	-1.15	chr2	54876940	54876940	A	C	ReadPosRankSum=-1.652:.:DP=9;RD=4;AD=5;RO=0.556;MA=0;CONF=2	9	A/C/	2	2	2	3	0	0	0	0	0	0	1	0.667	N	NM_178313:c.A5352C:p.R1784S	Q01082:Spectrin;
2_55200321_T_C	exonic	RTN4	nonsynonymous SNV	NM_007008:c.A571G:p.I191V	567;Name=lod=269					0.36	0.998833	C	0.14	T	0.06	B	0.999999	D	0.762999	D	5.36	chr2	55200321	55200321	T	C	ReadPosRankSum=0.151:.:DP=25;RD=18;AD=7;RO=0.280;MA=0;CONF=2	25	C/T/	0	0	3	4	0	0	7	11	0	0	0.636	0.75	N	NM_007008:c.A571G:p.I191V	Q9NQC3:Not in a domain region; Q7L7Q5:Not in a domain region;
2_55523645_T_C	exonic	CCDC88A	nonsynonymous SNV	NM_018084:c.A4756G:p.N1586D	642;Name=lod=543					0.02	0.135198	N	0.81	T	0.021	B	0.931783	U	0.018668	N	4.89	chr2	55523645	55523645	T	C	.:.:DP=2;RD=0;AD=2;RO=1.000;MA=0;CONF=2	2	C/	0	0	1	1	0	0	0	0	0	0	1	1	N	NM_018084:c.A4756G:p.N1586D	Q3V6T2:Not in a domain region;
2_55746977_G_A	exonic	CCDC104	nonsynonymous SNV	NM_080667:c.G40A:p.E14K	644;Name=lod=550					0.01	0.99305	C	0.97	D	0.978	D	0.999997	D	0.99906	D	4.17	chr2	55746977	55746977	G	A	ReadPosRankSum=-0.988:.:DP=6;RD=3;AD=3;RO=0.500;MA=0;CONF=2	6	A/G/	1	2	0	0	1	2	0	0	0	0	0.5	0.5	N	NM_080667:c.G40A:p.E14K	Q96G28:ARL2_Bind_BART;
2_55771161_A_G	exonic	CCDC104	nonsynonymous SNV	NM_080667:c.A728G:p.D243G	251;Name=lod=14		0.953714	0.83	rs1045910	0.09	0.994044	C	0.68	T	0	B	0.996707	N	7e-06	P	1.63	chr2	55771161	55771161	A	G	DB:.:DP=3;RD=0;AD=3;RO=1.000;MA=0;CONF=1	3	G/	0	0	0	0	1	2	0	0	0	0	1	0.5	N	NM_080667:c.A728G:p.D243G	Q96G28:Not in a domain region;
2_55771195_T_G	exonic	CCDC104	nonsynonymous SNV	NM_080667:c.T762G:p.I254M	436;Name=lod=79					0.25	0.9729	C	0.76	T	0	B	0.390709	N	0.022773	N	-0.868	chr2	55771195	55771195	T	G	ReadPosRankSum=-0.736:.:DP=3;RD=1;AD=2;RO=0.667;MA=0;CONF=1	3	G/T/	0	0	0	0	1	1	1	0	0	0	0	1	N	NM_080667:c.T762G:p.I254M	Q96G28:Not in a domain region;
2_55771197_A_G	exonic	CCDC104	nonsynonymous SNV	NM_080667:c.A764G:p.E255G	436;Name=lod=79					0.1	0.999708	C	0.88	T	0.043	B	0.965678	N	0.360089	N	4.22	chr2	55771197	55771197	A	G	ReadPosRankSum=-0.736:.:DP=3;RD=1;AD=2;RO=0.667;MA=0;CONF=1	3	A/G/	1	0	0	0	1	1	0	0	0	0	0	1	N	NM_080667:c.A764G:p.E255G	Q96G28:Not in a domain region;
2_55907882_A_G	exonic	PNPT1	nonsynonymous SNV	NM_033109:c.T530C:p.L177P	584;Name=lod=315					0	0.877828	N	1	D	0.999	D	1	D	0.771184	NA	5.04	chr2	55907882	55907882	A	G	.:.:DP=3;RD=0;AD=3;RO=1.000;MA=0;CONF=1	3	G/	0	0	0	0	1	2	0	0	0	0	1	0.5	N	NM_033109:c.T530C:p.L177P	Q8TCS8:RNase_PH;
2_55912120_T_C	exonic	PNPT1	nonsynonymous SNV	NM_033109:c.A361G:p.I121V	653;Name=lod=601		0.446871	0.38	rs782572	0.19	0.998636	C	0.46	T	0	B	0.979952	N	0.075509	P	-0.242	chr2	55912120	55912120	T	C	DB:.:DP=9;RD=0;AD=9;RO=1.000;MA=0;CONF=1	9	C/	0	0	5	4	0	0	0	0	0	0	1	0.8	N	NM_033109:c.A361G:p.I121V	Q8TCS8:RNase_PH;
2_61597518_A_G	exonic	USP34	nonsynonymous SNV	NM_014709:c.T1189C:p.F397L	667;Name=lod=688					0.07	0.99875	C	1	D	0.314	P	1	D	0.983668	D	5.28	chr2	61597518	61597518	A	G	ReadPosRankSum=-0.736:.:DP=3;RD=1;AD=2;RO=0.667;MA=0;CONF=1	3	A/G/	1	0	0	0	1	1	0	0	0	0	0	1	N	NM_014709:c.T1189C:p.F397L	Q70CQ2:Not in a domain region;
2_61647888_T_C	exonic	USP34	nonsynonymous SNV	NM_014709:c.A124G:p.T42A	631;Name=lod=489					0.43	0.99793	C	0.782443	NA	0.414844	NA	0.859185	NA	0.002904	N	4.95	chr2	61647888	61647888	T	C	.:.:DP=2;RD=0;AD=2;RO=1.000;MA=0;CONF=1	2	C/	0	0	1	1	0	0	0	0	0	0	1	1	N	NM_014709:c.A124G:p.T42A	Q70CQ2:Not in a domain region;
2_61715350_T_C	exonic	XPO1	nonsynonymous SNV	NM_003400:c.A2263G:p.T755A	656;Name=lod=619					0.17	0.998337	C	0.800481	NA	0.241	P	1	D	0.999985	D	5.5	chr2	61715350	61715350	T	C	ReadPosRankSum=-1.026:.:DP=4;RD=2;AD=2;RO=0.500;MA=0;CONF=1	4	C/T/	0	0	1	1	0	0	0	2	0	0	0	1	N	NM_003400:c.A2263G:p.T755A	B3KWD0:Not in a domain region; O14980:CRM1_C;
2_62099614_A_G	exonic	CCT4	nonsynonymous SNV	NM_001256721:c.T1145C:p.I382T	547;Name=lod=222					0	0.999096	C	1	D	0.953	D	1	D	0.999963	D	5.61	chr2	62099614	62099614	A	G	ReadPosRankSum=2.041:.:DP=12;RD=10;AD=2;RO=0.167;MA=0;CONF=2	12	A/G/	4	6	0	0	1	1	0	0	0	0	0.667	1	N	NM_001256721:c.T1145C:p.I382T	B7Z8B1:Cpn60_TCP1; F5H5W3:Not in a domain region;
2_62106114_G_C	exonic	CCT4	nonsynonymous SNV	NM_001256721:c.C322G:p.Q108E	662;Name=lod=654					0.03	0.999215	C	0.94	T	0.01	B	1	D	0.99996	D	4.69	chr2	62106114	62106114	G	C	ReadPosRankSum=-0.922:.:DP=7;RD=5;AD=2;RO=0.286;MA=0;CONF=2	7	C/G/	0	0	1	1	2	3	0	0	0	0	0.667	1	N	NM_001256721:c.C322G:p.Q108E	B7Z8B1:Cpn60_TCP1; F5H5W3:Not in a domain region;
2_63821653_C_T	exonic	MDH1	nonsynonymous SNV	NM_001199111:c.C89T:p.A30V	664;Name=lod=663					0	0.998906	C	1	D	0.995	D	1	D	0.999999	D	5.28	chr2	63821653	63821653	C	T	ReadPosRankSum=0.996:.:DP=19;RD=17;AD=2;RO=0.105;MA=0;CONF=1	19	C/T/	0	0	8	9	0	0	1	1	0	0	0.889	1	N	NM_001199111:c.C89T:p.A30V	F5H098:Not in a domain region; P40925:Ldh_1_N; B7Z3I7:Ldh_1_N;
2_64114636_G_A	exonic	UGP2	nonsynonymous SNV	NM_001001521:c.G1139A:p.R380H	688;Name=lod=833					0	0.999715	C	1	D	1	D	1	D	0.999996	D	5.46	chr2	64114636	64114636	G	A	ReadPosRankSum=-1.589:.:DP=8;RD=6;AD=2;RO=0.250;MA=0;CONF=1	8	A/G/	1	1	0	0	2	4	0	0	0	0	0.5	1	N	NM_001001521:c.G1139A:p.R380H	Q16851:UDPGP;
2_64780284_C_G	exonic	AFTPH	nonsynonymous SNV	NM_001002243:c.C1676G:p.A559G	672;Name=lod=715					0.11	0.987698	C	0.69	T	0.937	D	0.999948	D	0.671656	D	4.85	chr2	64780284	64780284	C	G	.:.:DP=2;RD=0;AD=2;RO=1.000;MA=0;CONF=2	2	G/	0	0	0	0	1	1	0	0	0	0	1	1	N	NM_001002243:c.C1676G:p.A559G	Q6ULP2:Not in a domain region;
2_64796336_T_C	exonic	AFTPH	nonsynonymous SNV	NM_001002243:c.T2198C:p.I733T	645;Name=lod=558					0	0.996627	C	0.99	D	0.995	D	1	D	0.990881	D	4.74	chr2	64796336	64796336	T	C	ReadPosRankSum=-1.380:.:DP=6;RD=4;AD=2;RO=0.333;MA=0;CONF=2	6	C/T/	0	0	1	1	0	0	3	1	0	0	0.333	1	N	NM_001002243:c.T2198C:p.I733T	Q6ULP2:Not in a domain region;
2_64812619_A_G	exonic	AFTPH	nonsynonymous SNV	NM_001002243:c.A2519G:p.K840R	658;Name=lod=631		7.7e-05			0.47	0.986788	C	0.62	T	0.001	B	0.999997	N	0.004079	N	4.65	chr2	64812619	64812619	A	G	ReadPosRankSum=1.380:.:DP=6;RD=4;AD=2;RO=0.333;MA=0;CONF=1	6	A/G/	2	2	0	0	1	1	0	0	0	0	1	1	N	NM_001002243:c.A2519G:p.K840R	Q6ULP2:Not in a domain region;
2_68364559_T_C	exonic	WDR92	nonsynonymous SNV	NM_001256476:c.A640G:p.S214G	598;Name=lod=358					0.33	0.998588	C	0	T	0.001	B	0.999995	D	0.000522	N	5.68	chr2	68364559	68364559	T	C	.:.:DP=2;RD=0;AD=2;RO=1.000;MA=0;CONF=2	2	C/	0	0	1	1	0	0	0	0	0	0	1	1	N	NM_001256476:c.A640G:p.S214G	Q96CR6:Not in a domain region;
2_69554116_A_T	exonic	GFPT1	stopgain SNV	NM_002056:c.T1931A:p.L644X	528;Name=lod=186					0	0.998809	C	0.903773	NA	0.735364	NA	1	D	1	A	4.81	chr2	69554116	69554116	A	T	.:.:DP=2;RD=0;AD=2;RO=1.000;MA=0;CONF=1	2	T/	0	0	0	0	0	0	1	1	0	0	1	1	N	NM_002056:c.T1931A:p.L644X	Q06210:SIS;
2_71298868_A_G	exonic	NAGK	nonsynonymous SNV	NM_017567:c.A404G:p.E135G	537;Name=lod=203					0.01	0.97136	C	0.67	T	0.005	B	0.991955	N	0.995659	D	3.56	chr2	71298868	71298868	A	G	ReadPosRankSum=-1.026:.:DP=4;RD=2;AD=2;RO=0.500;MA=0;CONF=1	4	A/G/	1	1	0	0	1	1	0	0	0	0	1	1	N	NM_017567:c.A404G:p.E135G	Q9UJ70:BcrAD_BadFG; B4DLZ5:BcrAD_BadFG;
2_71360144_A_C	exonic	MPHOSPH10	nonsynonymous SNV	NM_005791:c.A206C:p.E69A			0.325004	0.35	rs10199088	0.3	0.028772	N	0.72	T	0.668	P	0.8919	N	0.680048	P	-4.19	chr2	71360144	71360144	A	C	DB:.:DP=2;RD=0;AD=2;RO=1.000;MA=0;CONF=2	2	C/	0	0	1	1	0	0	0	0	0	0	1	1	N	NM_005791:c.A206C:p.E69A	O00566:Mpp10;
2_71376999_G_A	exonic	MPHOSPH10	nonsynonymous SNV	NM_005791:c.G1900A:p.E634K	441;Name=lod=83		0.259268	0.29	rs6574	0.01	0.999825	C	0.51	T	0.978	D	0.999995	D	0.954078	P	5.5	chr2	71376999	71376999	G	A	DB:.:DP=2;RD=0;AD=2;RO=1.000;MA=0;CONF=1	2	A/	1	1	0	0	0	0	0	0	0	0	1	1	N	NM_005791:c.G1900A:p.E634K	O00566:Mpp10;
2_73474950_A_G	exonic	CCT7	nonsynonymous SNV	NM_001009570:c.A67G:p.M23V	534;Name=lod=198					0	0.998886	C	0.99	D	0.999	D	1	D	0.999992	D	4.32	chr2	73474950	73474950	A	G	ReadPosRankSum=0.456:.:DP=14;RD=12;AD=2;RO=0.143;MA=0;CONF=1	14	A/G/	7	5	0	0	1	1	0	0	0	0	0.714	1	N	NM_001009570:c.A67G:p.M23V	Q99832:Not in a domain region;
2_74089342_G_A	exonic	STAMBP	nonsynonymous SNV	NM_201647:c.G1231A:p.V411M	409;Name=lod=61					0	0.994429	C	0.93	T	0.003	B	0.999197	N	0.999813	D	4.11	chr2	74089342	74089342	G	A	.:.:DP=2;RD=0;AD=2;RO=1.000;MA=0;CONF=1	2	A/	1	1	0	0	0	0	0	0	0	0	1	1	N	NM_201647:c.G1231A:p.V411M	O95630:Not in a domain region;
2_74362665_T_C	exonic	BOLA3	nonsynonymous SNV	NM_001035505:c.A290G:p.D97G						0.17	0.828221	N	0.83	T	0.411298	NA	0.810288	NA	9.2e-05	N	0.642	chr2	74362665	74362665	T	C	ReadPosRankSum=0.550:.:DP=7;RD=4;AD=3;RO=0.429;MA=0;CONF=2	7	C/T/	0	0	2	1	0	0	3	1	0	0	0.333	0.5	N	NM_001035505:c.A290G:p.D97G	Q8N338:Not in a domain region; G3XAB0:Not in a domain region;
2_74434845_A_G	exonic	MTHFD2	nonsynonymous SNV	NM_006636:c.A301G:p.T101A	567;Name=lod=270					0.22	0.997442	C	0.66	T	0.157	P	1	D	0.998074	D	4.62	chr2	74434845	74434845	A	G	.:.:DP=2;RD=0;AD=2;RO=1.000;MA=0;CONF=1	2	G/	0	0	0	0	1	1	0	0	0	0	1	1	N	NM_006636:c.A301G:p.T101A	P13995:THF_DHG_CYH;
2_74437110_T_A	exonic	MTHFD2	nonsynonymous SNV	NM_006636:c.T604A:p.S202T	554;Name=lod=238					0	0.998155	C	1	D	0.999	D	1	D	0.998376	D	4.87	chr2	74437110	74437110	T	A	ReadPosRankSum=0.720:.:DP=6;RD=4;AD=2;RO=0.333;MA=0;CONF=1	6	A/T/	1	1	0	0	0	0	2	2	0	0	1	1	N	NM_006636:c.T604A:p.S202T	P13995:THF_DHG_CYH_C;
2_84650876_C_G	exonic	SUCLG1	nonsynonymous SNV	NM_003849:c.G1035C:p.M345I	528;Name=lod=187					0.04	0.998849	C	0.96	D	0.013	B	0.999998	N	0.995517	D	4.41	chr2	84650876	84650876	C	G	ReadPosRankSum=-0.736:.:DP=3;RD=1;AD=2;RO=0.667;MA=0;CONF=2	3	C/G/	0	0	1	0	1	1	0	0	0	0	0	1	N	NM_003849:c.G1035C:p.M345I	P53597:Not in a domain region;
2_84652662_C_T	exonic	SUCLG1	nonsynonymous SNV	NM_003849:c.G891A:p.M297I	475;Name=lod=114					0	0.999241	C	1	D	0.999	D	1	D	0.999995	D	5.61	chr2	84652662	84652662	C	T	ReadPosRankSum=1.380:.:DP=6;RD=4;AD=2;RO=0.333;MA=0;CONF=2	6	C/T/	0	0	2	2	0	0	1	1	0	0	1	1	N	NM_003849:c.G891A:p.M297I	P53597:Ligase_CoA;
2_85554410_C_T	exonic	TGOLN2	nonsynonymous SNV	NM_001206841:c.G445A:p.D149N						0.16												chr2	85554410	85554410	C	T	ReadPosRankSum=-1.733:.:DP=10;RD=8;AD=2;RO=0.200;MA=0;CONF=1	10	C/T/	0	0	4	4	0	0	1	1	0	0	1	1	N	NM_001206841:c.G445A:p.D149N	O43493:Not in a domain region;
2_85554412_T_A	exonic	TGOLN2	nonsynonymous SNV	NM_001206841:c.A443T:p.E148V						0.02												chr2	85554412	85554412	T	A	ReadPosRankSum=-1.733:.:DP=10;RD=8;AD=2;RO=0.200;MA=0;CONF=1	10	A/T/	1	1	0	0	0	0	4	4	0	0	1	1	N	NM_001206841:c.A443T:p.E148V	O43493:Not in a domain region;
2_85554500_T_C	exonic	TGOLN2	nonsynonymous SNV	NM_001206841:c.A355G:p.T119A						0.09												chr2	85554500	85554500	T	C	ReadPosRankSum=-1.026:.:DP=4;RD=2;AD=2;RO=0.500;MA=0;CONF=2	4	C/T/	0	0	1	1	0	0	0	2	0	0	0	1	N	NM_001206841:c.A355G:p.T119A	O43493:Not in a domain region;
2_85622059_T_C	exonic	CAPG	nonsynonymous SNV	NM_001256139:c.A1004G:p.H335R	599;Name=lod=364		0.674381	0.61	rs6886	0.27	0.848305	N	0.47	T	0	B	0.999596	N	3e-06	P	3.21	chr2	85622059	85622059	T	C	DB;ReadPosRankSum=1.026:.:DP=4;RD=2;AD=2;RO=0.500;MA=0;CONF=1	4	C/T/	0	0	1	1	0	0	2	0	0	0	0	1	N	NM_001256139:c.A1004G:p.H335R	B2R9S4:Not in a domain region; P40121:Gelsolin;
2_85852779_A_G	exonic	USP39	nonsynonymous SNV	NM_001256728:c.A379G:p.I127V	611;Name=lod=407					0	0.999279	C	1	D	0.3	P	1	D	0.627644	NA	5.81	chr2	85852779	85852779	A	G	ReadPosRankSum=-0.736:.:DP=3;RD=1;AD=2;RO=0.667;MA=0;CONF=1	3	A/G/	1	0	0	0	1	1	0	0	0	0	0	1	N	NM_001256728:c.A379G:p.I127V	B4DHT4:UCH; Q53GS9:Not in a domain region;
2_86433376_A_G	exonic	MRPL35	nonsynonymous SNV	NM_016622:c.A191G:p.E64G						0.49	0.773551	N	0.77	T	0.051	B	0.742316	N	0.000157	N	1.91	chr2	86433376	86433376	A	G	ReadPosRankSum=-1.187:.:DP=14;RD=12;AD=2;RO=0.143;MA=0;CONF=2	14	A/G/	6	6	0	0	1	1	0	0	0	0	1	1	N	NM_016622:c.A191G:p.E64G	Q9NZE8:Not in a domain region;
2_86756451_A_C	exonic	CHMP3,RNF103-CHMP3	nonsynonymous SNV	NM_001193517:c.T176G:p.V59G	666;Name=lod=676					0.01	0.999117	C	0.92	T	0.27	P	1	D	0.606951	NA	5.62	chr2	86756451	86756451	A	C	ReadPosRankSum=1.495:.:DP=7;RD=5;AD=2;RO=0.286;MA=0;CONF=2	7	A/C/	3	2	1	1	0	0	0	0	0	0	0.667	1	N	NM_001193517:c.T176G:p.V59G	Q9Y3E7:Snf7;
2_95783687_T_C	exonic	MRPS5	nonsynonymous SNV	NM_031902:c.A62G:p.H21R						0.25	0.200895	N	1	D	0.024	B	0.885529	N	0.003019	N	-0.435	chr2	95783687	95783687	T	C	.:.:DP=2;RD=0;AD=2;RO=1.000;MA=0;CONF=1	2	C/	0	0	1	1	0	0	0	0	0	0	1	1	N	NM_031902:c.A62G:p.H21R	P82675:Not in a domain region;
2_96945215_C_T	exonic	SNRNP200	nonsynonymous SNV	NM_014014:c.G5107A:p.V1703I	531;Name=lod=191					0.04	0.999318	C	0.94	T	0.035	B	1	D	0.999747	D	5.19	chr2	96945215	96945215	C	T	ReadPosRankSum=0.922:.:DP=7;RD=5;AD=2;RO=0.286;MA=0;CONF=1	7	C/T/	0	0	1	4	0	0	1	1	0	0	0.25	1	N	NM_014014:c.G5107A:p.V1703I	O75643:Not in a domain region;
2_99812070_G_A	exonic	MRPL30	nonsynonymous SNV	NM_145212:c.G388A:p.A130T	466;Name=lod=104	0.93	0.613563	0.66	rs1044575	1	0.035725	N	0	T	0	B	0.999781	N	0.225789	NA	-2.05	chr2	99812070	99812070	G	A	DB:.:DP=2;RD=0;AD=2;RO=1.000;MA=0;CONF=1	2	A/	1	1	0	0	0	0	0	0	0	0	1	1	N	NM_145212:c.G388A:p.A130T	Q8TCC3:Not in a domain region;
2_99992822_A_C	exonic	EIF5B	nonsynonymous SNV	NM_015904:c.A1565C:p.K522T	389;Name=lod=51		0.628784	0.59	rs7558074	0.67	0.95236	C	0.96	D	0	B	0.818259	NA	0.000372	P	4.86	chr2	99992822	99992822	A	C	DB:.:DP=3;RD=0;AD=3;RO=1.000;MA=0;CONF=1	3	C/	0	0	1	2	0	0	0	0	0	0	1	0.5	N	NM_015904:c.A1565C:p.K522T	Q8N5A0:Not in a domain region; O60841:Not in a domain region;
2_105990022_T_C	exonic	FHL2	nonsynonymous SNV	NM_001450:c.A325G:p.M109V	662;Name=lod=655					0.01	0.995181	C	0.92	T	0.992	D	1	D	0.962867	D	4.37	chr2	105990022	105990022	T	C	ReadPosRankSum=-2.282:.:DP=14;RD=12;AD=2;RO=0.143;MA=0;CONF=1	14	C/T/	0	0	1	1	0	0	4	8	0	0	0.5	1	N	NM_001450:c.A325G:p.M109V	Q14192:LIM; Q6I9R8:Not in a domain region;
2_109393639_G_A	exonic	RANBP2	nonsynonymous SNV	NM_006267:c.G8551A:p.A2851T	551;Name=lod=231					0	0.9997	C	0.98	D	0.891	D	0.938815	NA	0.437848	N	5.42	chr2	109393639	109393639	G	A	ReadPosRankSum=1.231:.:DP=5;RD=3;AD=2;RO=0.400;MA=0;CONF=2	5	A/G/	1	1	0	0	2	1	0	0	0	0	0.5	1	N	NM_006267:c.G8551A:p.A2851T	P49792:Not in a domain region;
2_109463200_A_G	exonic	CCDC138	nonsynonymous SNV	NM_144978:c.A1330G:p.T444A	454;Name=lod=93					0.13	0.985778	C	0.66	T	0.937	D	1	D	0.716741	NA	4.4	chr2	109463200	109463200	A	G	ReadPosRankSum=-1.231:.:DP=5;RD=3;AD=2;RO=0.400;MA=0;CONF=1	5	A/G/	2	1	0	0	1	1	0	0	0	0	0.5	1	N	NM_144978:c.A1330G:p.T444A	Q96M89:Not in a domain region;
2_111398718_T_C	exonic	BUB1	nonsynonymous SNV	NM_004336:c.A2848G:p.S950G	535;Name=lod=200					0	0.97246	C	0.957674	NA	1	D	1	N	0.997082	D	4.3	chr2	111398718	111398718	T	C	ReadPosRankSum=-0.358:.:DP=5;RD=3;AD=2;RO=0.400;MA=0;CONF=2	5	C/T/	0	0	1	1	0	0	1	2	0	0	0.5	1	N	NM_004336:c.A2848G:p.S950G	O43683:Pkinase;
2_111419171_C_T	exonic	BUB1	nonsynonymous SNV	NM_004336:c.G1205A:p.S402N						0.07	0.830578	N	0.62	T	0.001	B	0.163744	N	0.000558	N	1.22	chr2	111419171	111419171	C	T	ReadPosRankSum=1.026:.:DP=4;RD=2;AD=2;RO=0.500;MA=0;CONF=2	4	C/T/	0	0	1	1	0	0	1	1	0	0	1	1	N	NM_004336:c.G1205A:p.S402N	O43683:Not in a domain region;
2_111419237_T_C	exonic	BUB1	nonsynonymous SNV	NM_004336:c.A1139G:p.Q380R						0.2	0.902732	N	0.93	T	0.565	P	0.906438	N	0.000298	N	2.79	chr2	111419237	111419237	T	C	ReadPosRankSum=0.000:.:DP=4;RD=2;AD=2;RO=0.500;MA=0;CONF=1	4	C/T/	0	0	1	1	0	0	1	1	0	0	1	1	N	NM_004336:c.A1139G:p.Q380R	O43683:Not in a domain region;
2_113416652_C_A	exonic	SLC20A1	nonsynonymous SNV	NM_005415:c.C1029A:p.S343R	450;Name=lod=90					0.08	0.983482	C	0.9	T	0.011	B	0.999847	D	0.397018	N	2.81	chr2	113416652	113416652	C	A	ReadPosRankSum=0.358:.:DP=5;RD=3;AD=2;RO=0.400;MA=0;CONF=1	5	A/C/	1	1	2	1	0	0	0	0	0	0	0.5	1	N	NM_005415:c.C1029A:p.S343R	A7LNJ1:Not in a domain region; Q8WUM9:PHO4;
2_113416853_G_A	exonic	SLC20A1	nonsynonymous SNV	NM_005415:c.G1121A:p.G374D	489;Name=lod=130					0	0.999482	C	0.98	D	0.871	D	1	D	0.996028	D	5	chr2	113416853	113416853	G	A	ReadPosRankSum=1.589:.:DP=8;RD=5;AD=2;RO=0.286;MA=0;CONF=2	8	A/G/	1	1	0	0	2	4	0	0	0	0	0.5	1	N	NM_005415:c.G1121A:p.G374D	A7LNJ1:Not in a domain region; Q8WUM9:PHO4;
2_113513825_T_C	exonic	CKAP2L	nonsynonymous SNV	NM_152515:c.A1123G:p.I375V			0.940181	0.97	rs6731822	0.66	0.005	N	1	D	0.071	B	0.053369	N	0.008637	N	-8.5	chr2	113513825	113513825	T	C	DB:.:DP=12;RD=0;AD=12;RO=1.000;MA=0;CONF=2	12	C/	0	0	8	4	0	0	0	0	0	0	1	0.5	N	NM_152515:c.A1123G:p.I375V	Q8IYA6:Not in a domain region;
2_113514407_T_C	exonic	CKAP2L	nonsynonymous SNV	NM_152515:c.A541G:p.K181E						0.19	0.896969	N	1	D	0.542	P	0.938713	N	0.004801	N	2.46	chr2	113514407	113514407	T	C	ReadPosRankSum=-0.480:.:DP=10;RD=8;AD=2;RO=0.200;MA=0;CONF=2	10	C/T/	0	0	1	1	0	0	2	6	0	0	0.333	1	N	NM_152515:c.A541G:p.K181E	Q8IYA6:Not in a domain region;
2_113514574_T_C	exonic	CKAP2L	nonsynonymous SNV	NM_152515:c.A374G:p.E125G						0.22	0.082979	N	1	D	0.004	B	0.049307	N	0.00247	N	-4.09	chr2	113514574	113514574	T	C	ReadPosRankSum=0.322:.:DP=12;RD=10;AD=2;RO=0.167;MA=0;CONF=2	12	C/T/	0	0	1	1	0	0	6	4	0	0	0.667	1	N	NM_152515:c.A374G:p.E125G	Q8IYA6:Not in a domain region;
2_114713245_T_C	exonic	ACTR3	nonsynonymous SNV	NM_005721:c.T1123C:p.Y375H	602;Name=lod=374					0.2	0.991835	C	0.77	T	0.94	D	0.999881	D	0.997312	D	3.31	chr2	114713245	114713245	T	C	ReadPosRankSum=0.731:.:DP=5;RD=1;AD=4;RO=0.800;MA=0;CONF=1	5	C/T/	0	0	2	2	0	0	0	1	0	0	0	1	N	NM_005721:c.T1123C:p.Y375H	P61158:Actin;
2_120125813_C_T	exonic	DBI	nonsynonymous SNV	NM_001079862:c.C59T:p.P20L	412;Name=lod=63					0	0.998657	C	1	D	0.993	D	1	D	0.999994	D	4.55	chr2	120125813	120125813	C	T	ReadPosRankSum=-2.311:.:DP=17;RD=15;AD=2;RO=0.118;MA=0;CONF=1	17	C/T/	0	0	7	8	0	0	1	1	0	0	0.875	1	N	NM_001079862:c.C59T:p.P20L	P07108:ACBP;
2_121043523_A_G	exonic	RALB	nonsynonymous SNV	NM_002881:c.A188G:p.Q63R	414;Name=lod=64					0.02	0.999007	C	0.97	D	0.936	D	1	D	0.988819	D	5.51	chr2	121043523	121043523	A	G	.:.:DP=2;RD=0;AD=2;RO=1.000;MA=0;CONF=2	2	G/	0	0	0	0	1	1	0	0	0	0	1	1	N	NM_002881:c.A188G:p.Q63R	P11234:Ras; Q6ZS74:Ras;
2_122485353_T_C	exonic	MKI67IP	nonsynonymous SNV	NM_032390:c.A829G:p.T277A						0.12	0.966736	C	1	D	0.92	D	0.919016	N	0.022938	N	4.02	chr2	122485353	122485353	T	C	ReadPosRankSum=1.495:.:DP=7;RD=5;AD=2;RO=0.286;MA=0;CONF=2	7	C/T/	0	0	1	1	0	0	2	3	0	0	0.667	1	N	NM_032390:c.A829G:p.T277A	Q9BYG3:Not in a domain region;
2_128249631_T_C	exonic	IWS1	nonsynonymous SNV	NM_017969:c.A1963G:p.S655G	687;Name=lod=828					0.01	0.99764	C	1	D	0.993	D	1	D	0.986106	D	5.13	chr2	128249631	128249631	T	C	.:.:DP=2;RD=0;AD=2;RO=1.000;MA=0;CONF=1	2	C/	0	0	1	1	0	0	0	0	0	0	1	1	N	NM_017969:c.A1963G:p.S655G	Q96ST2:Med26;
2_128522207_C_T	exonic	WDR33	nonsynonymous SNV	NM_001006622:c.G821A:p.R274Q	856;Name=lod=4023		0.074444	0.05	rs17534123	0.42												chr2	128522207	128522207	C	T	DB;ReadPosRankSum=-0.358:.:DP=5;RD=2;AD=3;RO=0.600;MA=0;CONF=2	5	C/T/	0	0	2	0	0	0	2	1	0	0	0	0.5	N	NM_001006622:c.G821A:p.R274Q	Q9C0J8:Not in a domain region;
2_128528387_T_C	exonic	WDR33	nonsynonymous SNV	NM_001006622:c.A169G:p.I57V	657;Name=lod=622					0.64	0.998367	C	0.3	T	0.08	B	1	D	0	N	5.52	chr2	128528387	128528387	T	C	.:.:DP=2;RD=0;AD=2;RO=1.000;MA=0;CONF=2	2	C/	0	0	1	1	0	0	0	0	0	0	1	1	N	NM_001006622:c.A169G:p.I57V	Q9C0J8:Not in a domain region;
2_131103230_G_A	exonic	IMP4	nonsynonymous SNV	NM_033416:c.G397A:p.V133I	498;Name=lod=141					0.19	0.999509	C	0.74	T	0.02	B	0.999999	D	0.980669	D	4.71	chr2	131103230	131103230	G	A	.:.:DP=2;RD=0;AD=2;RO=1.000;MA=0;CONF=1	2	A/	1	1	0	0	0	0	0	0	0	0	1	1	N	NM_033416:c.G397A:p.V133I	Q3ZTT3:Not in a domain region; Q96G21:Brix;
2_131904225_A_G	exonic	PLEKHB2	nonsynonymous SNV	NM_001267067:c.A418G:p.S140G	504;Name=lod=149					0	0.9793	C	0.38	T	0.831	P	0.891275	NA	0.004874	N	2.95	chr2	131904225	131904225	A	G	.:.:DP=2;RD=0;AD=2;RO=1.000;MA=0;CONF=1	2	G/	0	0	0	0	1	1	0	0	0	0	1	1	N	NM_001267067	RefSeq ID not mapped to Uniprot ID
2_136513231_A_G	exonic	UBXN4	nonsynonymous SNV	NM_014607:c.A478G:p.T160A	423;Name=lod=70					0.15	0.977563	C	0.76	T	0.047	B	0.950486	N	0.852882	D	3.86	chr2	136513231	136513231	A	G	ReadPosRankSum=-1.179:.:DP=9;RD=7;AD=2;RO=0.222;MA=0;CONF=1	9	A/G/	2	5	0	0	1	1	0	0	0	0	0.4	1	N	NM_014607:c.A478G:p.T160A	Q92575:Not in a domain region;
2_138771611_A_G	exonic	HNMT	nonsynonymous SNV	NM_006895:c.A790G:p.K264E	349;Name=lod=35					1	0.98014	C	0	T	0	B	0.999147	N	0.416161	N	2.92	chr2	138771611	138771611	A	G	ReadPosRankSum=0.000:.:DP=8;RD=6;AD=2;RO=0.250;MA=0;CONF=2	8	A/G/	2	4	0	0	1	1	0	0	0	0	0.5	1	N	NM_006895:c.A790G:p.K264E	P50135:Not in a domain region;
2_150438641_A_G	exonic;splicing	MMADHC;MMADHC	nonsynonymous SNV	NM_015702:c.T154C:p.C52R	649;Name=lod=577					0.07	0.997585	C	0.91	T	0.956	D	0.996336	N	0.232302	N	4.65	chr2	150438641	150438641	A	G	ReadPosRankSum=-1.416:.:DP=17;RD=15;AD=2;RO=0.118;MA=0;CONF=1	17	A/G/	7	8	0	0	1	1	0	0	0	0	0.875	1	N	NM_015702:c.T154C:p.C52R	Q9H3L0:DUF2246;
2_150438653_G_A	exonic	MMADHC	nonsynonymous SNV	NM_015702:c.C142T:p.P48S	649;Name=lod=577					0.28	0.940438	N	0.16	T	0.033	B	0.999999	N	0.878318	D	2.78	chr2	150438653	150438653	G	A	ReadPosRankSum=1.129:.:DP=19;RD=17;AD=2;RO=0.105;MA=0;CONF=1	19	A/G/	1	1	0	0	8	9	0	0	0	0	0.889	1	N	NM_015702:c.C142T:p.P48S	Q9H3L0:DUF2246;
2_151343898_T_C	exonic	RND3	nonsynonymous SNV	NM_001254738:c.A34G:p.S12G	728;Name=lod=1217					0.14	0.998433	C	0.7	T	0	B	0.999813	D	0.754395	D	4.24	chr2	151343898	151343898	T	C	ReadPosRankSum=1.026:.:DP=4;RD=2;AD=2;RO=0.500;MA=0;CONF=1	4	C/T/	0	0	1	1	0	0	2	0	0	0	0	1	N	NM_001254738:c.A34G:p.S12G	P61587:Not in a domain region; B2R838:Not in a domain region;
2_152321709_T_C	exonic	RIF1	nonsynonymous SNV	NM_001177665:c.T5675C:p.L1892P						0.1	0.201359	N	0.98	D	0	B	0.005029	N	0	NA	0.498	chr2	152321709	152321709	T	C	.:.:DP=2;RD=0;AD=2;RO=1.000;MA=0;CONF=2	2	C/	0	0	1	1	0	0	0	0	0	0	1	1	N	NM_001177665:c.T5675C:p.L1892P	Q5UIP0:Not in a domain region;
2_152321988_A_G	exonic	RIF1	nonsynonymous SNV	NM_001177665:c.A5954G:p.N1985S						0.58	0.100224	N	0.93	T	0.006	B	0.027871	N	0	NA	-3.16	chr2	152321988	152321988	A	G	DB:.:DP=2;RD=0;AD=2;RO=1.000;MA=0;CONF=2	2	G/	0	0	0	0	1	1	0	0	0	0	1	1	N	NM_001177665:c.A5954G:p.N1985S	Q5UIP0:Not in a domain region;
2_152322024_G_A	exonic	RIF1	nonsynonymous SNV	NM_001177665:c.G5990A:p.G1997E						0.05	0.970217	C	0.4	T	0.923	D	0.695521	N	0.502814	NA	2.41	chr2	152322024	152322024	G	A	.:.:DP=2;RD=0;AD=2;RO=1.000;MA=0;CONF=2	2	A/	1	1	0	0	0	0	0	0	0	0	1	1	N	NM_001177665:c.G5990A:p.G1997E	Q5UIP0:Not in a domain region;
2_153535956_A_G	exonic	PRPF40A	nonsynonymous SNV	NM_017892:c.T487C:p.Y163H	641;Name=lod=535					0.12												chr2	153535956	153535956	A	G	ReadPosRankSum=-0.736:.:DP=3;RD=1;AD=2;RO=0.667;MA=0;CONF=2	3	A/G/	0	1	0	0	1	1	0	0	0	0	0	1	N	NM_017892:c.T487C:p.Y163H	Q05C41:Not in a domain region; O75400:WW;
2_158140834_A_G	exonic	GALNT5	nonsynonymous SNV	NM_014568:c.A1495G:p.S499G	650;Name=lod=583					0	0.999286	C	1	D	0.989	D	1	D	0.940123	D	5.5	chr2	158140834	158140834	A	G	.:.:DP=2;RD=0;AD=2;RO=1.000;MA=0;CONF=2	2	G/	0	0	0	0	1	1	0	0	0	0	1	1	N	NM_014568:c.A1495G:p.S499G	Q7Z7M9:Glycos_transf_2; A5PKZ1:Not in a domain region;
2_158165086_A_G	exonic	GALNT5	nonsynonymous SNV	NM_014568:c.A2528G:p.Q843R	500;Name=lod=144					0.32	0.998629	C	0.94	T	0.366	P	0.998503	N	0.007245	N	5.21	chr2	158165086	158165086	A	G	ReadPosRankSum=0.358:.:DP=5;RD=3;AD=2;RO=0.400;MA=0;CONF=1	5	A/G/	1	2	0	0	1	1	0	0	0	0	0.5	1	N	NM_014568:c.A2528G:p.Q843R	Q7Z7M9:Ricin_B_lectin; A5PKZ1:Not in a domain region;
2_160136337_G_A	exonic	WDSUB1	nonsynonymous SNV	NM_001128212:c.C518T:p.P173L	656;Name=lod=619		0.999923	1	rs174264	1	0.980368	C	0.2	T	0	B	1	N	1.8e-05	N	5.33	chr2	160136337	160136337	G	A	DB:.:DP=7;RD=0;AD=7;RO=1.000;MA=0;CONF=2	7	A/	3	4	0	0	0	0	0	0	0	0	1	0.75	N	NM_001128212:c.C518T:p.P173L	D3DPA6:Not in a domain region; Q8N9V3:WD40;
2_160284860_A_G	exonic	BAZ2B	nonsynonymous SNV	NM_013450:c.T2326C:p.C776R	682;Name=lod=787					0	0.998993	C	1	D	1	D	0.999461	U	0.782313	D	5.49	chr2	160284860	160284860	A	G	.:.:DP=2;RD=0;AD=2;RO=1.000;MA=0;CONF=1	2	G/	0	0	0	0	1	1	0	0	0	0	1	1	N	NM_013450:c.T2326C:p.C776R	Q9UIF8:MBD;
2_160636571_C_G	exonic	CD302,LY75-CD302	nonsynonymous SNV	NM_001198764:c.G303C:p.W101C	529;Name=lod=188					0	0.998571	C	1	D	0.775166	NA	0.999999	D	0.939302	D	5.01	chr2	160636571	160636571	C	G	.:.:DP=2;RD=0;AD=2;RO=1.000;MA=0;CONF=1	2	G/	0	0	0	0	1	1	0	0	0	0	1	1	N	NM_001198764	RefSeq ID not mapped to Uniprot ID
2_160637467_A_G	exonic	CD302,LY75-CD302	nonsynonymous SNV	NM_001198764:c.T110C:p.F37S	599;Name=lod=362					0	0.998604	C	1	D	0.742462	NA	1	D	0.79545	D	5.16	chr2	160637467	160637467	A	G	ReadPosRankSum=-0.736:.:DP=3;RD=1;AD=2;RO=0.667;MA=0;CONF=1	3	A/G/	1	0	0	0	1	1	0	0	0	0	0	1	N	NM_001198764	RefSeq ID not mapped to Uniprot ID
2_162224038_T_C	exonic	PSMD14	nonsynonymous SNV	NM_005805:c.T98C:p.I33T	622;Name=lod=451					0												chr2	162224038	162224038	T	C	ReadPosRankSum=-1.380:.:DP=6;RD=4;AD=2;RO=0.333;MA=0;CONF=1	6	C/T/	0	0	1	1	0	0	1	3	0	0	0.333	1	N	NM_005805:c.T98C:p.I33T	O00487:JAB;
2_162267868_T_C	exonic	PSMD14	nonsynonymous SNV	NM_005805:c.T890C:p.V297A	664;Name=lod=666					0.11												chr2	162267868	162267868	T	C	ReadPosRankSum=-1.768:.:DP=11;RD=9;AD=2;RO=0.182;MA=0;CONF=1	11	C/T/	0	0	1	1	0	0	4	5	0	0	0.8	1	N	NM_005805:c.T890C:p.V297A	O00487:Not in a domain region;
2_166611477_A_C	exonic	GALNT3	nonsynonymous SNV	NM_004482:c.T1489G:p.Y497D	564;Name=lod=261					0.18	0.998642	C	0.948111	NA	0.987	D	1	D	0.867364	D	5.21	chr2	166611477	166611477	A	C	ReadPosRankSum=1.026:.:DP=4;RD=2;AD=2;RO=0.500;MA=0;CONF=1	4	A/C/	0	2	1	1	0	0	0	0	0	0	0	1	N	NM_004482:c.T1489G:p.Y497D	Q14435:Not in a domain region;
2_167162411_A_G	exonic	SCN9A	nonsynonymous SNV	NM_002977:c.T487C:p.Y163H	651;Name=lod=589					0												chr2	167162411	167162411	A	G	.:.:DP=2;RD=0;AD=2;RO=1.000;MA=0;CONF=1	2	G/	0	0	0	0	1	1	0	0	0	0	1	1	N	NM_002977:c.T487C:p.Y163H	Q15858:Ion_trans;
2_170667791_A_G	exonic	SSB	nonsynonymous SNV	NM_003142:c.A1096G:p.S366G	537;Name=lod=203					0.09	0.964603	C	0.92	T	0.063	B	0.999999	D	0.888588	D	3.08	chr2	170667791	170667791	A	G	ReadPosRankSum=-1.231:.:DP=5;RD=3;AD=2;RO=0.400;MA=0;CONF=1	5	A/G/	2	1	0	0	1	1	0	0	0	0	0.5	1	N	NM_003142:c.A1096G:p.S366G	P05455:Not in a domain region;
2_170681082_A_G	exonic	METTL5	nonsynonymous SNV	NM_014168:c.T26C:p.L9P	577;Name=lod=295					0	0.998781	C	1	D	0.992	D	1	D	0.999422	D	5.31	chr2	170681082	170681082	A	G	ReadPosRankSum=1.182:.:DP=12;RD=10;AD=2;RO=0.167;MA=0;CONF=2	12	A/G/	6	4	0	0	1	1	0	0	0	0	0.667	1	N	NM_014168:c.T26C:p.L9P	Q9NRN9:Not in a domain region;
2_171850358_C_T	exonic	TLK1	nonsynonymous SNV	NM_001136555:c.G1945A:p.G649R	585;Name=lod=317	0.93				0	0.998899	C	0.99	D	0.358	P	1	D	0.999727	D	5.26	chr2	171850358	171850358	C	T	ReadPosRankSum=-0.358:.:DP=5;RD=3;AD=2;RO=0.400;MA=0;CONF=1	5	C/T/	0	0	2	1	0	0	1	1	0	0	0.5	1	N	NM_001136555:c.G1945A:p.G649R	Q9UKI8:Pkinase;
2_172409856_C_A	exonic;splicing	CYBRD1;CYBRD1	nonsynonymous SNV	NM_001127383:c.C194A:p.A65D	378;Name=lod=46					0.16	0.999197	C	0.55	T	0.18	P	0.999999	D	0.997899	D	5.56	chr2	172409856	172409856	C	A	ReadPosRankSum=-1.026:.:DP=4;RD=2;AD=2;RO=0.500;MA=0;CONF=1	4	A/C/	1	1	1	1	0	0	0	0	0	0	1	1	N	NM_001127383:c.C194A:p.A65D	Q53TN4:Cytochrom_B561;
2_172409857_T_C	exonic;splicing	CYBRD1;CYBRD1	nonsynonymous SNV	NM_001256909:c.T230C:p.L77P	378;Name=lod=46					0.01	0.998426	C	0.96	D	0.983	D	0.999999	D	0.999883	D	5.56	chr2	172409857	172409857	T	C	ReadPosRankSum=-1.026:.:DP=4;RD=2;AD=2;RO=0.500;MA=0;CONF=1	4	C/T/	0	0	1	1	0	0	1	1	0	0	1	1	N	NM_001256909:c.T230C:p.L77P	B4DWD7:Cytochrom_B561;
2_172411064_A_G	exonic	CYBRD1	nonsynonymous SNV	NM_001127383:c.A379G:p.R127G	437;Name=lod=80					0												chr2	172411064	172411064	A	G	ReadPosRankSum=1.179:.:DP=9;RD=7;AD=2;RO=0.222;MA=0;CONF=2	9	A/G/	3	4	0	0	1	1	0	0	0	0	0.75	1	N	NM_001127383:c.A379G:p.R127G	Q53TN4:Cytochrom_B561;
2_172690542_C_T	exonic	SLC25A12	nonsynonymous SNV	NM_003705:c.G776A:p.R259H	589;Name=lod=330					0.06	0.999009	C	0.93	T	0.001	B	0.999997	D	0.090502	N	5.37	chr2	172690542	172690542	C	T	ReadPosRankSum=-0.572:.:DP=8;RD=6;AD=2;RO=0.250;MA=0;CONF=1	8	C/T/	0	0	3	3	0	0	1	1	0	0	1	1	N	NM_003705:c.G776A:p.R259H	O75746:Not in a domain region;
2_172803303_A_G	exonic;splicing	HAT1;HAT1	nonsynonymous SNV	NM_003642:c.A188G:p.D63G	650;Name=lod=582					0	0.998789	C	0.59	T	0.001	B	0.999996	D	0.487602	NA	5.31	chr2	172803303	172803303	A	G	ReadPosRankSum=0.691:.:DP=13;RD=11;AD=2;RO=0.154;MA=0;CONF=1	13	A/G/	5	6	0	0	1	1	0	0	0	0	0.833	1	N	NM_003642:c.A188G:p.D63G	O14929:Hat1_N;
2_172844271_T_C	exonic	HAT1	nonsynonymous SNV	NM_003642:c.T1087C:p.Y363H	662;Name=lod=652					0	0.998648	C	1	D	0.996	D	1	D	0.995975	D	5.73	chr2	172844271	172844271	T	C	ReadPosRankSum=-0.660:.:DP=13;RD=7;AD=6;RO=0.462;MA=0;CONF=1	13	C/T/	0	0	3	3	0	0	5	2	0	0	0.4	1	N	NM_003642:c.T1087C:p.Y363H	O14929:Not in a domain region;
2_173362819_A_G	exonic	ITGA6	nonsynonymous SNV	NM_000210:c.A3105G:p.I1035M	500;Name=lod=143					0.01	0.835574	N	0.98	D	0.002	B	0.962443	N	0.001465	N	2.63	chr2	173362819	173362819	A	G	ReadPosRankSum=1.179:.:DP=9;RD=7;AD=2;RO=0.222;MA=0;CONF=1	9	A/G/	3	4	0	0	1	1	0	0	0	0	0.75	1	N	NM_000210:c.A3105G:p.I1035M	P23229:Not in a domain region;
2_173366605_T_C	exonic	ITGA6	stoploss SNV	NM_000210:c.T3220C:p.X1074Q	693;Name=lod=876					0.58	0.998607	C	0.782142	NA	0.414048	NA	0.858924	NA	0	N	5.69	chr2	173366605	173366605	T	C	ReadPosRankSum=0.358:.:DP=5;RD=3;AD=2;RO=0.400;MA=0;CONF=2	5	C/T/	0	0	1	1	0	0	2	1	0	0	0.5	1	N	NM_000210:c.T3220C:p.X1074Q	P23229:Not in a domain region;
2_175246494_C_T	exonic	CIR1	nonsynonymous SNV	NM_004882:c.G179A:p.G60E	644;Name=lod=554					0.01	0.998329	C	0.98	D	0.71966	NA	0.999997	D	0.744337	D	4.88	chr2	175246494	175246494	C	T	.:.:DP=2;RD=0;AD=2;RO=1.000;MA=0;CONF=1	2	T/	0	0	0	0	0	0	1	1	0	0	1	1	N	NM_004882:c.G179A:p.G60E	Q86X95:Not in a domain region;
2_176044872_A_T	exonic	ATP5G3	nonsynonymous SNV	NM_001002258:c.T74A:p.I25N	635;Name=lod=508					0.05	0.999185	C	0.92	T	0.578	P	0.999686	D	0.72802	D	5.71	chr2	176044872	176044872	A	T	ReadPosRankSum=-2.325:.:DP=19;RD=17;AD=2;RO=0.105;MA=0;CONF=1	19	A/T/	7	10	0	0	0	0	1	1	0	0	0.7	1	N	NM_001002258:c.T74A:p.I25N	P48201:Not in a domain region;
2_177193076_A_G	exonic	MTX2	nonsynonymous SNV	NM_006554:c.A341G:p.Y114C	683;Name=lod=797					0	0.998812	C	1	D	0.999	D	1	D	0.999848	D	5.33	chr2	177193076	177193076	A	G	ReadPosRankSum=1.380:.:DP=6;RD=4;AD=2;RO=0.333;MA=0;CONF=2	6	A/G/	2	2	0	0	1	1	0	0	0	0	1	1	N	NM_006554:c.A341G:p.Y114C	O75431:Not in a domain region;
2_177194150_A_G	exonic	MTX2	nonsynonymous SNV	NM_006554:c.A539G:p.D180G	672;Name=lod=721					0.01	0.997136	C	0.99	D	0.376	P	0.999688	D	0.954608	D	4.5	chr2	177194150	177194150	A	G	ReadPosRankSum=0.358:.:DP=5;RD=3;AD=2;RO=0.400;MA=0;CONF=1	5	A/G/	1	2	0	0	1	1	0	0	0	0	0.5	1	N	NM_006554:c.A539G:p.D180G	O75431:GST_C_2;
2_180810264_A_T	exonic	CWC22	nonsynonymous SNV	NM_020943:c.T2319A:p.S773R	419;Name=lod=67		0.896459	0.94	rs6433818	1												chr2	180810264	180810264	A	T	DB:.:DP=3;RD=0;AD=3;RO=1.000;MA=0;CONF=2	3	T/	0	0	0	0	0	0	1	2	0	0	1	0.5	N	NM_020943:c.T2319A:p.S773R	Q9HCG8:Not in a domain region;
2_180810358_C_T	exonic	CWC22	nonsynonymous SNV	NM_020943:c.G2225A:p.R742K			0.117894	0.18	rs71425650	0.05												chr2	180810358	180810358	C	T	DB:.:DP=5;RD=0;AD=5;RO=1.000;MA=0;CONF=2	5	T/	0	0	0	0	0	0	2	3	0	0	1	0.667	N	NM_020943:c.G2225A:p.R742K	Q9HCG8:Not in a domain region;
2_180853370_G_A	exonic;splicing	CWC22;CWC22	nonsynonymous SNV	NM_020943:c.C29T:p.P10L	464;Name=lod=103					0.19												chr2	180853370	180853370	G	A	.:.:DP=7;RD=0;AD=7;RO=1.000;MA=0;CONF=1	7	A/	5	2	0	0	0	0	0	0	0	0	1	0.4	N	NM_020943:c.C29T:p.P10L	Q9HCG8:Not in a domain region;
2_190530943_C_T	exonic	ASNSD1	stopgain SNV	NM_019048:c.C85T:p.Q29X						0.16	0.987811	C	0.902925	NA	0.73322	NA	0.998099	N	1	A	4.87	chr2	190530943	190530943	C	T	ReadPosRankSum=0.358:.:DP=5;RD=3;AD=2;RO=0.400;MA=0;CONF=2	5	C/T/	0	0	1	2	0	0	1	1	0	0	0.5	1	N	NM_019048:c.C85T:p.Q29X	Q9NWL6:Not in a domain region;
2_190531105_A_G	exonic	ASNSD1	nonsynonymous SNV	NM_019048:c.A247G:p.I83V						1	0.087291	N	0.38	T	0	B	0.979493	N	0.002689	N	-4.14	chr2	190531105	190531105	A	G	ReadPosRankSum=0.736:.:DP=3;RD=1;AD=2;RO=0.667;MA=0;CONF=2	3	A/G/	0	1	0	0	1	1	0	0	0	0	0	1	N	NM_019048:c.A247G:p.I83V	Q9NWL6:GATase_7;
2_190535195_T_C	exonic	ASNSD1	nonsynonymous SNV	NM_019048:c.T1675C:p.S559P	545;Name=lod=218					0.01	0.970895	C	0.93	T	0.237	P	0.99954	D	0.999579	D	4.2	chr2	190535195	190535195	T	C	.:.:DP=2;RD=0;AD=2;RO=1.000;MA=0;CONF=1	2	C/	0	0	1	1	0	0	0	0	0	0	1	1	N	NM_019048:c.T1675C:p.S559P	Q9NWL6:Asn_synthase;
2_192206256_A_G	exonic	MYO1B	nonsynonymous SNV	NM_001130158:c.A416G:p.K139R	576;Name=lod=292					0	0.999286	C	1	D	0.99	D	1	D	0.563511	D	5.3	chr2	192206256	192206256	A	G	.:.:DP=2;RD=0;AD=2;RO=1.000;MA=0;CONF=1	2	G/	0	0	0	0	1	1	0	0	0	0	1	1	N	NM_001130158:c.A416G:p.K139R	O43795:Myosin_head; B0I1S9:Not in a domain region;
2_196545365_C_T	exonic	SLC39A10	nonsynonymous SNV	NM_001127257:c.C599T:p.S200F	309;Name=lod=24					0.06	0.998541	C	0.94	T	0.983	D	0.490719	N	0.997244	D	4.48	chr2	196545365	196545365	C	T	ReadPosRankSum=1.495:.:DP=7;RD=5;AD=2;RO=0.286;MA=0;CONF=2	7	C/T/	0	0	2	3	0	0	1	1	0	0	0.667	1	N	NM_001127257:c.C599T:p.S200F	Q9ULF5:Not in a domain region; Q05C42:Not in a domain region;
2_198281475_T_C	exonic	SF3B1	nonsynonymous SNV	NM_012433:c.A656G:p.D219G	516;Name=lod=166					0.08	0.998222	C	0.86	T	0	B	1	D	0.999077	D	4.91	chr2	198281475	198281475	T	C	ReadPosRankSum=-2.302:.:DP=16;RD=14;AD=2;RO=0.125;MA=0;CONF=1	16	C/T/	0	0	1	1	0	0	8	6	0	0	0.75	1	N	NM_012433:c.A656G:p.D219G	Q7Z497:Not in a domain region; O75533:Not in a domain region;
2_198281538_C_T	exonic	SF3B1	nonsynonymous SNV	NM_012433:c.G593A:p.R198Q	608;Name=lod=394					0.63	0.999077	C	0.34	T	0.517	P	1	D	0.996993	D	4.91	chr2	198281538	198281538	C	T	ReadPosRankSum=-1.917:.:DP=14;RD=12;AD=2;RO=0.143;MA=0;CONF=1	14	C/T/	0	0	5	7	0	0	1	1	0	0	0.714	1	N	NM_012433:c.G593A:p.R198Q	Q7Z497:Not in a domain region; O75533:Not in a domain region;
2_198281571_G_A	exonic	SF3B1	nonsynonymous SNV	NM_012433:c.C560T:p.A187V	645;Name=lod=555					0.29	0.993749	C	0.7	T	0	B	0.99997	D	0.909803	D	3.83	chr2	198281571	198281571	G	A	ReadPosRankSum=-1.917:.:DP=14;RD=12;AD=2;RO=0.143;MA=0;CONF=1	14	A/G/	1	1	0	0	5	7	0	0	0	0	0.714	1	N	NM_012433:c.C560T:p.A187V	Q7Z497:Not in a domain region; O75533:Not in a domain region;
2_198288536_T_G	exonic	SF3B1	nonsynonymous SNV	NM_001005526:c.A191C:p.E64A	550;Name=lod=230					0.46	0.998426	C	0.63	T	0.002	B	1	D	0.999222	D	5.56	chr2	198288536	198288536	T	G	ReadPosRankSum=-1.875:.:DP=13;RD=11;AD=2;RO=0.154;MA=0;CONF=1	13	G/T/	0	0	0	0	1	1	6	5	0	0	0.833	1	N	NM_001005526:c.A191C:p.E64A	A0JLT9:Not in a domain region; E9PCH3:Not in a domain region;
2_198288558_A_G	exonic	SF3B1	nonsynonymous SNV	NM_001005526:c.T169C:p.S57P	401;Name=lod=57					0	0.999065	C	0.99	D	0.926	D	1	D	0.999977	D	5.56	chr2	198288558	198288558	A	G	ReadPosRankSum=-0.255:.:DP=15;RD=13;AD=2;RO=0.133;MA=0;CONF=1	15	A/G/	7	6	0	0	1	1	0	0	0	0	0.857	1	N	NM_001005526:c.T169C:p.S57P	A0JLT9:Not in a domain region; E9PCH3:Not in a domain region;
2_198324738_A_G	exonic	COQ10B	nonsynonymous SNV	NM_025147:c.A187G:p.T63A	440;Name=lod=82					0.09	0.97906	C	0.87	T	0.023	B	0.999936	D	0.001005	N	2.77	chr2	198324738	198324738	A	G	ReadPosRankSum=0.736:.:DP=3;RD=1;AD=2;RO=0.667;MA=0;CONF=1	3	A/G/	0	1	0	0	1	1	0	0	0	0	0	1	N	NM_025147:c.A187G:p.T63A	Q9H8M1:Not in a domain region;
2_198352659_A_G	exonic	HSPD1	nonsynonymous SNV	NM_002156:c.T1492C:p.S498P	652;Name=lod=594	0.98				0.17	0.998636	C	0.77	T	0	B	0.999773	D	0.951568	D	3.74	chr2	198352659	198352659	A	G	ReadPosRankSum=0.820:.:DP=17;RD=15;AD=2;RO=0.118;MA=0;CONF=1	17	A/G/	10	5	0	0	1	1	0	0	0	0	0.5	1	N	NM_002156:c.T1492C:p.S498P	P10809:Cpn60_TCP1;
2_201680098_A_T	exonic	BZW1	nonsynonymous SNV	NM_001207067:c.A99T:p.Q33H	755;Name=lod=1566					0												chr2	201680098	201680098	A	T	ReadPosRankSum=1.678:.:DP=13;RD=11;AD=2;RO=0.154;MA=0;CONF=1	13	A/T/	5	6	0	0	0	0	1	1	0	0	0.833	1	N	NM_001207067:c.A99T:p.Q33H	Q7L1Q6:Not in a domain region; Q3LIC9:Not in a domain region;
2_201683610_A_G	exonic	BZW1	nonsynonymous SNV	NM_001207067:c.A952G:p.I318V	640;Name=lod=531					0.44												chr2	201683610	201683610	A	G	ReadPosRankSum=-1.296:.:DP=11;RD=9;AD=2;RO=0.182;MA=0;CONF=1	11	A/G/	4	5	0	0	1	1	0	0	0	0	0.8	1	N	NM_001207067:c.A952G:p.I318V	Q7L1Q6:Not in a domain region; Q3LIC9:Not in a domain region;
2_201768391_A_C	exonic	NIF3L1	nonsynonymous SNV	NM_001136039:c.A1124C:p.Q375P						0.06	0.051519	N	0.760633	NA	0.233	P	0.878742	N	0.97592	D	-4.41	chr2	201768391	201768391	A	C	ReadPosRankSum=2.041:.:DP=12;RD=10;AD=2;RO=0.167;MA=0;CONF=2	12	A/C/	5	5	1	1	0	0	0	0	0	0	1	1	N	NM_001136039:c.A1124C:p.Q375P	Q9GZT8:Not in a domain region;
2_203079081_T_A	exonic;splicing	SUMO1;SUMO1	nonsynonymous SNV	NM_001005782:c.A89T:p.Q30L	673;Name=lod=724					0	0.997208	C	0.52	T	0.019	B	1	D	0.999953	D	4.94	chr2	203079081	203079081	T	A	ReadPosRankSum=-1.194:.:DP=18;RD=16;AD=2;RO=0.111;MA=0;CONF=1	18	A/T/	1	1	0	0	0	0	13	3	0	0	0.231	1	N	NM_001005782:c.A89T:p.Q30L	A8MUS8:Rad60-SLD;
2_203084768_T_C	exonic	SUMO1	nonsynonymous SNV	NM_001005781:c.A74G:p.K25R	637;Name=lod=519					0.08	0.998314	C	0.8	T	0.001	B	1	D	1	D	5.48	chr2	203084768	203084768	T	C	ReadPosRankSum=0.736:.:DP=17;RD=13;AD=4;RO=0.235;MA=0;CONF=1	17	C/T/	0	0	2	2	0	0	6	7	0	0	0.857	1	N	NM_001005781:c.A74G:p.K25R	P63165:Rad60-SLD;
2_203749155_A_T	exonic	WDR12	nonsynonymous SNV	NM_018256:c.T845A:p.V282E						0.01	0.99861	C	0.99	D	0.067	B	0.994571	N	0.886599	D	5.18	chr2	203749155	203749155	A	T	ReadPosRankSum=-1.495:.:DP=7;RD=5;AD=2;RO=0.286;MA=0;CONF=1	7	A/T/	2	3	0	0	0	0	1	1	0	0	0.667	1	N	NM_018256:c.T845A:p.V282E	Q9GZL7:WD40; Q53T99:Not in a domain region;
2_204116792_T_C	exonic	CYP20A1	nonsynonymous SNV	NM_177538:c.T392C:p.V131A	454;Name=lod=93					0.01	0.997972	C	0.85	T	0.472	P	0.497185	N	0.229111	N	5.29	chr2	204116792	204116792	T	C	.:.:DP=2;RD=0;AD=2;RO=1.000;MA=0;CONF=1	2	C/	0	0	1	1	0	0	0	0	0	0	1	1	N	NM_177538:c.T392C:p.V131A	Q6UW02:p450;
2_207009682_T_C	exonic	NDUFS1	nonsynonymous SNV	NM_001199982:c.A473G:p.E158G	675;Name=lod=739					0	0.965962	C	1	D	0.931	D	1	D	0.999994	D	4.11	chr2	207009682	207009682	T	C	ReadPosRankSum=0.736:.:DP=3;RD=1;AD=2;RO=0.667;MA=0;CONF=1	3	C/T/	0	0	1	1	0	0	0	1	0	0	0	1	N	NM_001199982:c.A473G:p.E158G	P28331:Not in a domain region;
2_210881313_C_T	exonic	RPE	nonsynonymous SNV	NM_006916:c.C275T:p.T92I	710;Name=lod=1021					0	0.998795	C	1	D	0.977	D	1	D	0.786239	NA	5.31	chr2	210881313	210881313	C	T	ReadPosRankSum=1.589:.:DP=8;RD=6;AD=2;RO=0.250;MA=0;CONF=1	8	C/T/	0	0	3	3	0	0	1	1	0	0	1	1	N	NM_006916:c.C275T:p.T92I	Q96AT9:Ribul_P_3_epim; Q53TV9:Ribul_P_3_epim;
2_216992292_G_A	exonic	XRCC5	nonsynonymous SNV	NM_021141:c.G832A:p.V278I	495;Name=lod=137					0.44	0.948362	N	0.5	T	0.002	B	0.999901	N	0.325703	N	2.72	chr2	216992292	216992292	G	A	ReadPosRankSum=0.099:.:DP=13;RD=11;AD=2;RO=0.154;MA=0;CONF=1	13	A/G/	1	1	0	0	4	7	0	0	0	0	0.571	1	N	NM_021141:c.G832A:p.V278I	P13010:Ku;
2_216992296_T_C	exonic	XRCC5	nonsynonymous SNV	NM_021141:c.T836C:p.V279A	495;Name=lod=137					0.01	0.999825	C	0.99	D	0.97	D	1	D	0.99783	D	5.82	chr2	216992296	216992296	T	C	ReadPosRankSum=-1.283:.:DP=13;RD=11;AD=2;RO=0.154;MA=0;CONF=1	13	C/T/	0	0	1	1	0	0	4	7	0	0	0.571	1	N	NM_021141:c.T836C:p.V279A	P13010:Ku;
2_217054998_A_G	exonic	XRCC5	nonsynonymous SNV	NM_021141:c.A1885G:p.T629A						0.03	0.188786	N	0.94	T	0.061	B	0.998993	N	0.978149	D	3.23	chr2	217054998	217054998	A	G	ReadPosRankSum=-0.091:.:DP=14;RD=12;AD=2;RO=0.143;MA=0;CONF=1	14	A/G/	6	6	0	0	1	1	0	0	0	0	1	1	N	NM_021141:c.A1885G:p.T629A	P13010:Ku_PK_bind;
2_217057446_A_G	exonic	XRCC5	nonsynonymous SNV	NM_021141:c.A2029G:p.I677V	423;Name=lod=70					0.29	0.242644	N	0.79	T	0.056	B	0.999998	D	0.686595	D	5.07	chr2	217057446	217057446	A	G	ReadPosRankSum=-0.296:.:DP=13;RD=11;AD=2;RO=0.154;MA=0;CONF=1	13	A/G/	6	5	0	0	1	1	0	0	0	0	0.833	1	N	NM_021141:c.A2029G:p.I677V	P13010:Ku_PK_bind;
2_219525858_A_G	exonic	BCS1L	nonsynonymous SNV	NM_001079866:c.A148G:p.T50A	665;Name=lod=674				rs121908580	0.01	0.902956	N	0.81	T	0.984	D	1	D	0.999899	D	4.89	chr2	219525858	219525858	A	G	DB:.:DP=2;RD=0;AD=2;RO=1.000;MA=0;CONF=2	2	G/	0	0	0	0	1	1	0	0	0	0	1	1	N	NM_001079866:c.A148G:p.T50A	Q9Y276:BCS1_N;
2_220115184_T_C	exonic	TUBA4A	nonsynonymous SNV	NM_006000:c.A1237G:p.M413V	507;Name=lod=154					0	0.99867	C	1	D	0.988	D	1	D	0.99355	D	4.71	chr2	220115184	220115184	T	C	ReadPosRankSum=0.067:.:DP=9;RD=7;AD=2;RO=0.222;MA=0;CONF=2	9	C/T/	0	0	1	1	0	0	4	3	0	0	0.75	1	N	NM_006000:c.A1237G:p.M413V	P68366:Not in a domain region;
2_220115487_A_G	exonic	TUBA4A	nonsynonymous SNV	NM_006000:c.T934C:p.Y312H	574;Name=lod=287					0	0.998019	C	1	D	0.988	D	0.999999	D	0.987638	D	4.79	chr2	220115487	220115487	A	G	ReadPosRankSum=-0.691:.:DP=13;RD=11;AD=2;RO=0.154;MA=0;CONF=2	13	A/G/	6	5	0	0	1	1	0	0	0	0	0.833	1	N	NM_006000:c.T934C:p.Y312H	P68366:Tubulin_C;
2_223436607_C_T	exonic	FARSB	nonsynonymous SNV	NM_005687:c.G1753A:p.V585I	607;Name=lod=392		0.805859	0.86	rs7185	1	0.998809	C	0	T	0	B	0.999978	N	6e-06	P	4.29	chr2	223436607	223436607	C	T	DB;ReadPosRankSum=-0.736:.:DP=3;RD=1;AD=2;RO=0.667;MA=0;CONF=2	3	C/T/	0	0	1	0	0	0	1	1	0	0	0	1	N	NM_005687:c.G1753A:p.V585I	Q9NSD9:Not in a domain region;
2_224824606_A_G	exonic	MRPL44	nonsynonymous SNV	NM_022915:c.A535G:p.T179A	491;Name=lod=132					0.48	0.134887	N	0.66	T	0.035	B	0.999956	D	0.239944	N	5.25	chr2	224824606	224824606	A	G	.:.:DP=2;RD=0;AD=2;RO=1.000;MA=0;CONF=2	2	G/	0	0	0	0	1	1	0	0	0	0	1	1	N	NM_022915:c.A535G:p.T179A	Q9H9J2:Not in a domain region;
2_231050715_A_G	exonic	SP110	nonsynonymous SNV	NM_004509:c.T1274C:p.L425S			0.862679	0.9	rs3948464	0.35	0.043448	N	0.61	T	0	B	0.366515	N	5.3e-05	P	-2.82	chr2	231050715	231050715	A	G	DB:.:DP=4;RD=0;AD=4;RO=1.000;MA=0;CONF=1	4	G/	0	0	0	0	2	2	0	0	0	0	1	1	N	NM_004509:c.T1274C:p.L425S	Q9HB58:Not in a domain region;
2_231313842_C_T	exonic	SP100	nonsynonymous SNV	NM_001206703:c.C488T:p.P163L						0.02	0.000794	N	0.99	D	0.127	B	0.563158	NA	0.001002	N	-7.02	chr2	231313842	231313842	C	T	ReadPosRankSum=-1.666:.:DP=9;RD=7;AD=2;RO=0.222;MA=0;CONF=1	9	C/T/	0	0	2	5	0	0	1	1	0	0	0.4	1	N	NM_001206703:c.C488T:p.P163L	F8WFE2:Not in a domain region; P23497:Not in a domain region; B4DDX5:Not in a domain region;
2_231334763_A_G	exonic	SP100	nonsynonymous SNV	NM_001206703:c.A1295G:p.N432S						0.02	0.096155	N	0.58	T	0.97	D	0.23919	N	8.6e-05	N	-2.17	chr2	231334763	231334763	A	G	ReadPosRankSum=2.003:.:DP=11;RD=9;AD=2;RO=0.182;MA=0;CONF=1	11	A/G/	3	6	0	0	1	1	0	0	0	0	0.5	1	N	NM_001206703:c.A1295G:p.N432S	F8WFE2:Not in a domain region; P23497:Not in a domain region; B4DDX5:Not in a domain region;
2_231934836_A_C	exonic	PSMD1	nonsynonymous SNV	NM_001191037:c.A608C:p.K203T	691;Name=lod=861					0.11	0.998998	C	0.81	T	0.008	B	1	D	0.999984	D	5.49	chr2	231934836	231934836	A	C	.:.:DP=2;RD=0;AD=2;RO=1.000;MA=0;CONF=1	2	C/	0	0	1	1	0	0	0	0	0	0	1	1	N	NM_001191037:c.A608C:p.K203T	Q99460:Not in a domain region;
2_232321380_T_C	exonic	NCL	nonsynonymous SNV	NM_005381:c.A1667G:p.E556G	457;Name=lod=96					0	0.997892	C	0.97	D	0.995	D	1	D	0	N	5.25	chr2	232321380	232321380	T	C	ReadPosRankSum=-1.026:.:DP=4;RD=2;AD=2;RO=0.500;MA=0;CONF=1	4	C/T/	0	0	1	1	0	0	1	1	0	0	1	1	N	NM_005381:c.A1667G:p.E556G	B3KM80:Not in a domain region; P19338:Not in a domain region;
2_232322460_T_A	exonic	NCL	nonsynonymous SNV	NM_005381:c.A1341T:p.E447D	603;Name=lod=378					0.01	0.997667	C	0.92	T	0.782	P	1	D	1	D	3.97	chr2	232322460	232322460	T	A	.:.:DP=2;RD=0;AD=2;RO=1.000;MA=0;CONF=1	2	A/	1	1	0	0	0	0	0	0	0	0	1	1	N	NM_005381:c.A1341T:p.E447D	B3KM80:Not in a domain region; P19338:RRM_1;
2_232324965_T_C	exonic	NCL	nonsynonymous SNV	NM_005381:c.A938G:p.N313S	489;Name=lod=129					0.04	0.998134	C	0.96	D	0.589	P	1	N	0.688372	NA	5.39	chr2	232324965	232324965	T	C	ReadPosRankSum=0.358:.:DP=5;RD=2;AD=3;RO=0.600;MA=0;CONF=2	5	C/T/	0	0	2	1	0	0	1	1	0	0	1	0.5	N	NM_005381:c.A938G:p.N313S	B3KM80:Not in a domain region; P19338:RRM_1;
2_232325409_T_C	exonic	NCL	nonsynonymous SNV	NM_005381:c.A782G:p.D261G						0	0.936617	N	0.99	D	0.512525	NA	0.390745	U	0.337658	NA	2.72	chr2	232325409	232325409	T	C	ReadPosRankSum=-1.589:.:DP=8;RD=6;AD=2;RO=0.250;MA=0;CONF=1	8	C/T/	0	0	1	1	0	0	5	1	0	0	0.2	1	N	NM_005381:c.A782G:p.D261G	B3KM80:Not in a domain region; P19338:Not in a domain region;
2_232952243_A_G	exonic	DIS3L2	nonsynonymous SNV	NM_001257281:c.A413G:p.E138G	235;Name=lod=12					0	0.998773	C	0.98	D	0.012	B	0.99997	D	0.04968	N	5.3	chr2	232952243	232952243	A	G	ReadPosRankSum=1.026:.:DP=4;RD=2;AD=2;RO=0.500;MA=0;CONF=2	4	A/G/	1	1	0	0	1	1	0	0	0	0	1	1	N	NM_001257281:c.A413G:p.E138G	Q8IYB7:Not in a domain region;
2_232952279_T_C	exonic	DIS3L2	nonsynonymous SNV	NM_001257281:c.T449C:p.L150P						0.08	0.88909	N	1	D	0	B	0.809973	N	0.004559	N	2.92	chr2	232952279	232952279	T	C	ReadPosRankSum=-1.026:.:DP=4;RD=2;AD=2;RO=0.500;MA=0;CONF=1	4	C/T/	0	0	1	1	0	0	1	1	0	0	1	1	N	NM_001257281:c.T449C:p.L150P	Q8IYB7:Not in a domain region;
2_233655801_G_T	exonic	GIGYF2	nonsynonymous SNV	NM_001103148:c.G996T:p.E332D	594;Name=lod=345			0.0005	rs182716552	0.51	0.768277	N	0.44	T	0.042	B	0.999986	N	0.974802	D	0.27	chr2	233655801	233655801	G	T	DB:.:DP=2;RD=0;AD=2;RO=1.000;MA=0;CONF=1	2	T/	0	0	0	0	0	0	1	1	0	0	1	1	N	NM_001103148:c.G996T:p.E332D	Q6Y7W6:Not in a domain region; E9PBB0:Not in a domain region;
2_238672061_A_G	exonic	LRRFIP1	nonsynonymous SNV	NM_001137553:c.A1537G:p.T513A		0.95				0	0.003614	N	0.98	D	0.629	P	0.002002	N	0.04147	N	-10.5	chr2	238672061	238672061	A	G	ReadPosRankSum=-1.495:.:DP=7;RD=5;AD=2;RO=0.286;MA=0;CONF=2	7	A/G/	2	3	0	0	1	1	0	0	0	0	0.667	1	N	NM_001137553:c.A1537G:p.T513A	Q32MZ4:Not in a domain region;
2_239090733_C_T	exonic	ILKAP	nonsynonymous SNV	NM_030768:c.G809A:p.R270K	532;Name=lod=193					0	0.998565	C	1	D	0.999	D	1	D	0.999143	D	5.02	chr2	239090733	239090733	C	T	.:.:DP=4;RD=0;AD=4;RO=1.000;MA=0;CONF=1	4	T/	0	0	0	0	0	0	3	1	0	0	1	0.333	N	NM_030768:c.G809A:p.R270K	Q9H0C8:PP2C;
2_242203916_A_C	exonic	HDLBP	nonsynonymous SNV	NM_005336:c.T181G:p.S61A	449;Name=lod=89			1	rs11891776	1	0.982663	C	0	T	0	B	0.99869	N	2e-05	N	5.29	chr2	242203916	242203916	A	C	DB:.:DP=7;RD=0;AD=7;RO=1.000;MA=0;CONF=2	7	C/	0	0	3	4	0	0	0	0	0	0	1	0.75	N	NM_005336:c.T181G:p.S61A	Q00341:Not in a domain region;
3_8981244_A_G	exonic	RAD18	nonsynonymous SNV	NM_020165:c.T698C:p.L233P	490;Name=lod=131					0	0.998914	C	1	D	0.251	P	1	D	0.994818	D	5.42	chr3	8981244	8981244	A	G	ReadPosRankSum=-0.736:.:DP=3;RD=1;AD=2;RO=0.667;MA=0;CONF=1	3	A/G/	0	1	0	0	1	1	0	0	0	0	0	1	N	NM_020165:c.T698C:p.L233P	Q9NS91:Not in a domain region;
3_10157455_A_G	exonic	BRK1	nonsynonymous SNV	NM_018462:c.A70G:p.I24V	663;Name=lod=661																	chr3	10157455	10157455	A	G	ReadPosRankSum=1.565:.:DP=17;RD=15;AD=2;RO=0.118;MA=0;CONF=2	17	A/G/	8	7	0	0	1	1	0	0	0	0	0.875	1	N	NM_018462:c.A70G:p.I24V	Q8WUW1:Not in a domain region;
3_10359768_A_G	exonic	SEC13	nonsynonymous SNV	NM_183352:c.T14C:p.I5T	586;Name=lod=322					0.01	0.99848	C	0.99	D	0.048	B	0.999998	D	0.999464	D	5.08	chr3	10359768	10359768	A	G	ReadPosRankSum=1.026:.:DP=4;RD=2;AD=2;RO=0.500;MA=0;CONF=1	4	A/G/	1	1	0	0	1	1	0	0	0	0	1	1	N	NM_183352:c.T14C:p.I5T	P55735:WD40;
3_11301408_A_G	exonic	HRH1	nonsynonymous SNV	NM_001098211:c.A685G:p.R229G	443;Name=lod=84					1	0.921482	N	0.61	T	0	B	0.99963	N	9.3e-05	N	3.41	chr3	11301408	11301408	A	G	ReadPosRankSum=0.922:.:DP=7;RD=5;AD=2;RO=0.286;MA=0;CONF=2	7	A/G/	3	2	0	0	1	1	0	0	0	0	0.667	1	N	NM_001098211:c.A685G:p.R229G	P35367:7tm_1;
3_11301444_C_T	exonic	HRH1	nonsynonymous SNV	NM_001098211:c.C721T:p.P241S						1	0.907749	N	0.32	T	0	B	0.528231	N	0.007243	N	2.86	chr3	11301444	11301444	C	T	ReadPosRankSum=0.572:.:DP=8;RD=6;AD=2;RO=0.250;MA=0;CONF=2	8	C/T/	0	0	4	2	0	0	1	1	0	0	0.5	1	N	NM_001098211:c.C721T:p.P241S	P35367:7tm_1;
3_11301792_T_C	exonic	HRH1	nonsynonymous SNV	NM_001098211:c.T1069C:p.S357P						0.01	0.978274	C	0.97	D	0.016	B	0.992806	N	0.02836	N	2.67	chr3	11301792	11301792	T	C	ReadPosRankSum=-0.736:.:DP=3;RD=1;AD=2;RO=0.667;MA=0;CONF=2	3	C/T/	0	0	1	1	0	0	0	1	0	0	0	1	N	NM_001098211:c.T1069C:p.S357P	P35367:7tm_1;
3_14175262_T_C	exonic	TMEM43	nonsynonymous SNV	NM_024334:c.T536C:p.M179T	321;Name=lod=27		0.332769	0.46	rs2340917	1	0.977093	C	0	T	0	B	1	N	2e-06	P	4.97	chr3	14175262	14175262	T	C	DB:.:DP=4;RD=0;AD=4;RO=1.000;MA=0;CONF=1	4	C/	0	0	2	2	0	0	0	0	0	0	1	1	N	NM_024334:c.T536C:p.M179T	Q9BTV4:DUF1625;
3_14176324_A_G	exonic	TMEM43	nonsynonymous SNV	NM_024334:c.A638G:p.D213G	460;Name=lod=99					0.05	0.998282	C	0.71	T	0.548	P	0.99852	N	0.955494	D	4.98	chr3	14176324	14176324	A	G	.:.:DP=2;RD=0;AD=2;RO=1.000;MA=0;CONF=1	2	G/	0	0	0	0	1	1	0	0	0	0	1	1	N	NM_024334:c.A638G:p.D213G	Q9BTV4:DUF1625;
3_14183188_G_A	exonic	TMEM43	nonsynonymous SNV	NM_024334:c.G1096A:p.A366T	265;Name=lod=16		0.006459	0.01	rs36083134	0.26	0.999676	C	0.9	T	0.108	B	0.999991	D	0.993148	D	5.36	chr3	14183188	14183188	G	A	DB;ReadPosRankSum=-1.221:.:DP=8;RD=3;AD=5;RO=0.625;MA=0;CONF=2	8	A/G/	3	2	0	0	3	0	0	0	0	0	0	0.667	N	NM_024334:c.G1096A:p.A366T	Q9BTV4:DUF1625;
3_15762498_T_C	exonic	ANKRD28	nonsynonymous SNV	NM_001195099:c.A368G:p.H123R	569;Name=lod=273					0												chr3	15762498	15762498	T	C	.:.:DP=2;RD=0;AD=2;RO=1.000;MA=0;CONF=1	2	C/	0	0	1	1	0	0	0	0	0	0	1	1	N	NM_001195099:c.A368G:p.H123R	O15084:Not in a domain region;
3_16313204_G_C	exonic	OXNAD1	nonsynonymous SNV	NM_138381:c.G158C:p.R53T	472;Name=lod=111					0	0.992519	C	0.97	D	0.999	D	1	D	0.999966	D	4.58	chr3	16313204	16313204	G	C	ReadPosRankSum=-0.720:.:DP=6;RD=4;AD=2;RO=0.333;MA=0;CONF=1	6	C/G/	0	0	1	1	3	1	0	0	0	0	0.333	1	N	NM_138381:c.G158C:p.R53T	Q96HP4:Not in a domain region;
3_16343370_T_C	exonic	OXNAD1	nonsynonymous SNV	NM_138381:c.T670C:p.F224L	444;Name=lod=85					0	0.998028	C	0.74	T	0.991	D	1	D	0.99996	D	5.32	chr3	16343370	16343370	T	C	.:.:DP=2;RD=0;AD=2;RO=1.000;MA=0;CONF=1	2	C/	0	0	1	1	0	0	0	0	0	0	1	1	N	NM_138381:c.T670C:p.F224L	Q96HP4:NAD_binding_1;
3_17052619_A_G	exonic	PLCL2	nonsynonymous SNV	NM_015184:c.A1403G:p.Q468R	435;Name=lod=78					0.89	0.998574	C	0.44	T	0.009	B	1	D	0.81584	D	5.17	chr3	17052619	17052619	A	G	ReadPosRankSum=0.000:.:DP=4;RD=2;AD=2;RO=0.500;MA=0;CONF=2	4	A/G/	0	2	0	0	1	1	0	0	0	0	0	1	N	NM_015184:c.A1403G:p.Q468R	Q9UPR0:PI-PLC-X;
3_17053153_C_T	exonic	PLCL2	nonsynonymous SNV	NM_015184:c.C1937T:p.S646L	587;Name=lod=324					0	0.972332	C	0.99	D	0.984	D	1	D	0.99698	D	3.68	chr3	17053153	17053153	C	T	ReadPosRankSum=0.736:.:DP=3;RD=1;AD=2;RO=0.667;MA=0;CONF=2	3	C/T/	0	0	1	0	0	0	1	1	0	0	0	1	N	NM_015184:c.C1937T:p.S646L	Q9UPR0:PI-PLC-Y;
3_25781087_A_G	exonic	NGLY1	nonsynonymous SNV	NM_001145293:c.T862C:p.F288L	517;Name=lod=168					1	0.019097	N	0.29	T	0	B	0.983216	N	0.016021	N	-7.92	chr3	25781087	25781087	A	G	.:.:DP=2;RD=0;AD=2;RO=1.000;MA=0;CONF=2	2	G/	0	0	0	0	1	1	0	0	0	0	1	1	N	NM_001145293:c.T862C:p.F288L	Q96IV0:Transglut_core;
3_33055721_A_G	exonic	GLB1	nonsynonymous SNV	NM_001135602:c.T1168C:p.C390R			0.932636	0.94	rs4302331	0.6	0.168644	N	0.48	T	0.123925	NA	0.739146	N	2.7e-05	P	-0.663	chr3	33055721	33055721	A	G	DB:.:DP=3;RD=0;AD=3;RO=1.000;MA=0;CONF=2	3	G/	0	0	0	0	2	1	0	0	0	0	1	0.5	N	NM_001135602:c.T1168C:p.C390R	P16278:Not in a domain region;
3_33093469_G_C	exonic	GLB1	nonsynonymous SNV	NM_001135602:c.C427G:p.L143V	572;Name=lod=281					0	0.179875	N	1	D	0.961	D	1	D	0.999923	D	0.298	chr3	33093469	33093469	G	C	ReadPosRankSum=0.358:.:DP=5;RD=3;AD=2;RO=0.400;MA=0;CONF=1	5	C/G/	0	0	1	1	2	1	0	0	0	0	0.5	1	N	NM_001135602:c.C427G:p.L143V	P16278:Glyco_hydro_35;
3_33867974_A_G	exonic	PDCD6IP	nonsynonymous SNV	NM_001162429:c.A619G:p.K207E	591;Name=lod=335					0.01	0.998852	C	0.95	T	0.677	P	1	D	0.999005	D	5.37	chr3	33867974	33867974	A	G	.:.:DP=2;RD=0;AD=2;RO=1.000;MA=0;CONF=1	2	G/	0	0	0	0	1	1	0	0	0	0	1	1	N	NM_001162429:c.A619G:p.K207E	Q6NUS1:Not in a domain region; E9PFU1:BRO1; Q8WUM4:BRO1;
3_33883453_T_C	exonic	PDCD6IP	nonsynonymous SNV	NM_001162429:c.T1261C:p.S421P	456;Name=lod=95	0.96				0	0.995982	C	1	D	0.996	D	1	D	0.999994	D	4.56	chr3	33883453	33883453	T	C	ReadPosRankSum=-2.072:.:DP=10;RD=4;AD=6;RO=0.600;MA=0;CONF=1	10	C/T/	0	0	3	3	0	0	2	2	0	0	1	1	N	NM_001162429:c.T1261C:p.S421P	Q6NUS1:Not in a domain region; E9PFU1:ALIX_LYPXL_bnd; Q8WUM4:ALIX_LYPXL_bnd;
3_37038160_T_G	exonic	MLH1	nonsynonymous SNV	NM_000249:c.T167G:p.L56R	632;Name=lod=495					0	0.998189	C	1	D	0.88	D	1	D	0.99409	D	5.42	chr3	37038160	37038160	T	G	.:.:DP=2;RD=0;AD=2;RO=1.000;MA=0;CONF=1	2	G/	0	0	0	0	1	1	0	0	0	0	1	1	N	NM_000249:c.T167G:p.L56R	P40692:HATPase_c_3; Q5GJ64:Not in a domain region;
3_37337707_G_A	exonic	GOLGA4	nonsynonymous SNV	NM_002078:c.G811A:p.V271I						0.19	0.902058	N	0.78	T	0.028	B	0.948859	N	0.003555	N	1.36	chr3	37337707	37337707	G	A	DB;ReadPosRankSum=0.720:.:DP=6;RD=4;AD=2;RO=0.333;MA=0;CONF=1	6	A/G/	1	1	0	0	1	3	0	0	0	0	0.333	1	N	NM_002078:c.G811A:p.V271I	Q13439:Not in a domain region; Q49A56:Not in a domain region;
3_37363256_A_G	exonic	GOLGA4	nonsynonymous SNV	NM_002078:c.A1580G:p.Q527R	573;Name=lod=284					0	0.999137	C	0.03	T	0.99	D	0.997758	N	0.290128	N	5.65	chr3	37363256	37363256	A	G	ReadPosRankSum=0.358:.:DP=5;RD=3;AD=2;RO=0.400;MA=0;CONF=1	5	A/G/	2	1	0	0	1	1	0	0	0	0	0.5	1	N	NM_002078:c.A1580G:p.Q527R	Q13439:Not in a domain region; Q49A56:Not in a domain region;
3_37367858_G_A	exonic	GOLGA4	nonsynonymous SNV	NM_002078:c.G4481A:p.R1494K						0.42	0.876129	N	1	D	0.001	B	0.931642	N	0.000155	N	1.36	chr3	37367858	37367858	G	A	ReadPosRankSum=1.026:.:DP=4;RD=2;AD=2;RO=0.500;MA=0;CONF=2	4	A/G/	1	1	0	0	1	1	0	0	0	0	1	1	N	NM_002078:c.G4481A:p.R1494K	Q13439:Not in a domain region; Q49A56:Not in a domain region;
3_38265403_A_G	exonic;splicing	OXSR1;OXSR1	nonsynonymous SNV	NM_005109:c.A701G:p.K234R	554;Name=lod=239					0	0.998455	C	0.99	D	0.357	P	0.999999	D	0.999997	D	4.76	chr3	38265403	38265403	A	G	.:.:DP=2;RD=0;AD=2;RO=1.000;MA=0;CONF=1	2	G/	0	0	0	0	1	1	0	0	0	0	1	1	N	NM_005109:c.A701G:p.K234R	O95747:Pkinase;
3_39437980_A_G	exonic	SLC25A38	nonsynonymous SNV	NM_017875:c.A884G:p.E295G	555;Name=lod=240					0.16	0.921482	N	0.83	T	0.933	D	0.999989	D	0.696814	D	3.18	chr3	39437980	39437980	A	G	.:.:DP=2;RD=0;AD=2;RO=1.000;MA=0;CONF=1	2	G/	0	0	0	0	1	1	0	0	0	0	1	1	N	NM_017875:c.A884G:p.E295G	Q96DW6:Mito_carr;
3_40503526_G_A	exonic	RPL14	nonsynonymous SNV	NM_001034996:c.G451A:p.A151T						0.16	0.918723	N	0.78	T	0.307805	NA	0.343446	N	1.2e-05	N	0.559	chr3	40503526	40503526	G	A	ReadPosRankSum=-1.416:.:DP=17;RD=15;AD=2;RO=0.118;MA=0;CONF=1	17	A/G/	1	1	0	0	8	7	0	0	0	0	0.875	1	N	NM_001034996:c.G451A:p.A151T	P50914:Not in a domain region;
3_41277970_A_G	exonic	CTNNB1	nonsynonymous SNV	NM_001098209:c.A1934G:p.H645R	535;Name=lod=199					0.02	0.998825	C	0.95	T	0.282	P	1	D	0.999978	D	5.34	chr3	41277970	41277970	A	G	.:.:DP=2;RD=0;AD=2;RO=1.000;MA=0;CONF=1	2	G/	0	0	0	0	1	1	0	0	0	0	1	1	N	NM_001098209:c.A1934G:p.H645R	P35222:Not in a domain region;
3_42610373_A_G	exonic	SEC22C	nonsynonymous SNV	NM_001201572:c.T166C:p.C56R						0.42	0.040548	N	0.61	T	0.001	B	0.74461	N	0.010356	N	-4.19	chr3	42610373	42610373	A	G	.:.:DP=2;RD=0;AD=2;RO=1.000;MA=0;CONF=1	2	G/	0	0	0	0	1	1	0	0	0	0	1	1	N	NM_001201572:c.T166C:p.C56R	Q9BRL7:Longin;
3_42827651_A_G	exonic	HIGD1A	nonsynonymous SNV	NM_001099668:c.T143C:p.I48T	391;Name=lod=52					0.01	0.998497	C	0.98	D	0.714428	NA	0.999998	D	0.721238	NA	4.59	chr3	42827651	42827651	A	G	ReadPosRankSum=1.611:.:DP=12;RD=10;AD=2;RO=0.167;MA=0;CONF=1	12	A/G/	6	4	0	0	1	1	0	0	0	0	0.667	1	N	NM_001099668:c.T143C:p.I48T	Q9Y241:HIG_1_N;
3_44692608_G_A	exonic	ZNF35	nonsynonymous SNV	NM_003420:c.G49A:p.V17M	399;Name=lod=56	0.93				0.04	0.9849	C	0.92	T	0.14	B	0.878443	N	0.001331	N	2.49	chr3	44692608	44692608	G	A	ReadPosRankSum=0.358:.:DP=5;RD=3;AD=2;RO=0.400;MA=0;CONF=1	5	A/G/	1	1	0	0	1	2	0	0	0	0	0.5	1	N	NM_003420:c.G49A:p.V17M	P13682:Not in a domain region;
3_45052775_G_C	exonic	EXOSC7	nonsynonymous SNV	NM_015004:c.G820C:p.V274L			0.568968	0.67	rs6794	1	0.870589	N	0	T	0	NA	1	N	5e-06	P	1.71	chr3	45052775	45052775	G	C	DB:.:DP=4;RD=0;AD=4;RO=1.000;MA=0;CONF=2	4	C/	0	0	1	3	0	0	0	0	0	0	1	0.333	N	NM_015004:c.G820C:p.V274L	B2RDZ9:Not in a domain region; Q15024:Not in a domain region;
3_45132926_T_G	exonic	CDCP1	nonsynonymous SNV	NM_022842:c.A1732C:p.I578L	450;Name=lod=90					0.04	0.903179	N	0.87	T	0.855	D	1	D	0.964145	D	3.49	chr3	45132926	45132926	T	G	ReadPosRankSum=1.231:.:DP=5;RD=3;AD=2;RO=0.400;MA=0;CONF=2	5	G/T/	0	0	0	0	1	1	1	2	0	0	0.5	1	N	NM_022842:c.A1732C:p.I578L	Q9H5V8:Not in a domain region;
3_45134822_T_C	exonic	CDCP1	nonsynonymous SNV	NM_022842:c.A1574G:p.Q525R			0.615946	0.72	rs3749191	0.85	0.07533	N	0.16	T	0	NA	0.161622	N	2.8e-05	P	-1.75	chr3	45134822	45134822	T	C	DB:.:DP=8;RD=0;AD=8;RO=1.000;MA=0;CONF=2	8	C/	0	0	4	4	0	0	0	0	0	0	1	1	N	NM_022842:c.A1574G:p.Q525R	Q9H5V8:Not in a domain region;
3_45785073_C_T	exonic	SACM1L	nonsynonymous SNV	NM_014016:c.C1676T:p.A559V	603;Name=lod=376					0.12	0.999077	C	0.75	T	0.002	B	1	D	0.999522	D	5.43	chr3	45785073	45785073	C	T	.:.:DP=2;RD=0;AD=2;RO=1.000;MA=0;CONF=1	2	T/	0	0	0	0	0	0	1	1	0	0	1	1	N	NM_014016:c.C1676T:p.A559V	Q9NTJ5:Not in a domain region;
3_47163236_C_G	exonic	SETD2	nonsynonymous SNV	NM_014159:c.G2890C:p.E964Q	313;Name=lod=25					0	0.998967	C	1	D	0.028	B	0.99727	N	1	D	4.81	chr3	47163236	47163236	C	G	ReadPosRankSum=0.720:.:DP=6;RD=4;AD=2;RO=0.333;MA=0;CONF=2	6	C/G/	0	0	3	1	1	1	0	0	0	0	0.333	1	N	NM_014159:c.G2890C:p.E964Q	Q9BYW2:Not in a domain region;
3_47957942_T_C	exonic	MAP4	nonsynonymous SNV	NM_001134364:c.A1375G:p.I459V			7.7e-05	0.0005	rs142027747	0.14	0.000316	N	0.66	T	0	B	0.569256	NA	6.8e-05	N	-7.25	chr3	47957942	47957942	T	C	DB;ReadPosRankSum=-0.572:.:DP=8;RD=6;AD=2;RO=0.250;MA=0;CONF=2	8	C/T/	0	0	1	1	0	0	4	2	0	0	0.5	1	N	NM_001134364:c.A1375G:p.I459V	P27816:Not in a domain region;
3_48637139_A_G	exonic	UQCRC1	nonsynonymous SNV	NM_003365:c.T1307C:p.V436A	393;Name=lod=53					0	0.979631	C	1	D	0.909	D	0.999998	D	0.999936	D	4.33	chr3	48637139	48637139	A	G	ReadPosRankSum=0.000:.:DP=6;RD=4;AD=2;RO=0.333;MA=0;CONF=1	6	A/G/	3	1	0	0	1	1	0	0	0	0	0.333	1	N	NM_003365:c.T1307C:p.V436A	P31930:Not in a domain region;
3_49760098_C_G	exonic	GMPPB	nonsynonymous SNV	NM_013334:c.G492C:p.Q164H	623;Name=lod=455					0.06	0.96816	C	0.96	D	0.021	B	0.999999	D	0.999635	D	3.15	chr3	49760098	49760098	C	G	.:.:DP=2;RD=0;AD=2;RO=1.000;MA=0;CONF=1	2	G/	0	0	0	0	1	1	0	0	0	0	1	1	N	NM_013334:c.G492C:p.Q164H	Q9Y5P6:NTP_transferase;
3_49760500_G_A	exonic	GMPPB	nonsynonymous SNV	NM_013334:c.C307T:p.P103S	651;Name=lod=587					0.01	0.98382	C	0.97	D	0.799	P	1	D	0.999998	D	3.53	chr3	49760500	49760500	G	A	ReadPosRankSum=0.000:.:DP=4;RD=2;AD=2;RO=0.500;MA=0;CONF=1	4	A/G/	1	1	0	0	1	1	0	0	0	0	1	1	N	NM_013334:c.C307T:p.P103S	Q9Y5P6:NTP_transferase;
3_52233313_T_C	exonic	ALAS1	nonsynonymous SNV	NM_199166:c.T56C:p.L19P	598;Name=lod=360					0	0.996444	C	0.99	D	0.973	D	0.999993	D	0.956256	D	4.68	chr3	52233313	52233313	T	C	ReadPosRankSum=-1.495:.:DP=7;RD=5;AD=2;RO=0.286;MA=0;CONF=1	7	C/T/	0	0	1	1	0	0	3	2	0	0	0.667	1	N	NM_199166:c.T56C:p.L19P	P13196:Preseq_ALAS; Q5JAM2:Not in a domain region;
3_52246331_A_T	exonic	ALAS1	nonsynonymous SNV	NM_199166:c.A1657T:p.I553F	573;Name=lod=284					0.01	0.967792	C	0.96	D	0.999	D	1	D	0.999888	D	3.69	chr3	52246331	52246331	A	T	.:.:DP=2;RD=0;AD=2;RO=1.000;MA=0;CONF=1	2	T/	0	0	0	0	0	0	1	1	0	0	1	1	N	NM_199166:c.A1657T:p.I553F	P13196:Aminotran_1_2; Q5JAM2:Not in a domain region;
3_52651433_A_G	exonic	PBRM1	nonsynonymous SNV	NM_018313:c.T1663C:p.Y555H	708;Name=lod=1008					0	0.998849	C	1	D	0.302	P	1	D	0.999969	D	5.37	chr3	52651433	52651433	A	G	.:.:DP=2;RD=0;AD=2;RO=1.000;MA=0;CONF=2	2	G/	0	0	0	0	1	1	0	0	0	0	1	1	N	NM_018313:c.T1663C:p.Y555H	Q86U86:Bromodomain;
3_56628031_G_A	exonic	CCDC66	nonsynonymous SNV	NM_001012506:c.G1277A:p.R426Q	587;Name=lod=323		0.407427	0.28	rs7637449	0.01	0.999718	C	0.96	D	0.999	D	1	D	0.930404	P	5.46	chr3	56628031	56628031	G	A	DB:.:DP=2;RD=0;AD=2;RO=1.000;MA=0;CONF=1	2	A/	1	1	0	0	0	0	0	0	0	0	1	1	N	NM_001012506:c.G1277A:p.R426Q	A2RUB6:Not in a domain region;
3_57569632_T_C	exonic	ARF4	nonsynonymous SNV	NM_001660:c.A251G:p.N84S	625;Name=lod=462					0.02	0.998298	C	0.99	D	0.985	D	1	D	0.999895	D	5.48	chr3	57569632	57569632	T	C	ReadPosRankSum=-2.816:.:DP=27;RD=24;AD=3;RO=0.111;MA=0;CONF=1	27	C/T/	0	0	2	1	0	0	9	15	0	0	0.6	0.5	N	NM_001660:c.A251G:p.N84S	P18085:Arf;
3_58139236_A_G	exonic	FLNB	nonsynonymous SNV	NM_001164319:c.A6430G:p.S2144G	475;Name=lod=114					0	0.998921	C	0.98	D	0.226	P	0.999992	D	0.999954	D	4.65	chr3	58139236	58139236	A	G	ReadPosRankSum=0.480:.:DP=10;RD=8;AD=2;RO=0.200;MA=0;CONF=2	10	A/G/	4	4	0	0	1	1	0	0	0	0	1	1	N	NM_001164319:c.A6430G:p.S2144G	O75369:Filamin;
3_58139368_G_A	exonic;splicing	FLNB;FLNB	nonsynonymous SNV	NM_001164319:c.G6562A:p.A2188T	435;Name=lod=78					0.01	0.999615	C	0.99	D	0.302	P	1	D	0.626465	NA	5.22	chr3	58139368	58139368	G	A	ReadPosRankSum=1.783:.:DP=15;RD=13;AD=2;RO=0.133;MA=0;CONF=1	15	A/G/	1	1	0	0	7	6	0	0	0	0	0.857	1	N	NM_001164319:c.G6562A:p.A2188T	O75369:Not in a domain region;
3_58145410_C_T	exonic	FLNB	nonsynonymous SNV	NM_001164319:c.C6946T:p.P2316S	568;Name=lod=272					0.21	0.999163	C	0.5	T	0.002	B	1	D	0.987022	D	5.52	chr3	58145410	58145410	C	T	ReadPosRankSum=-2.239:.:DP=11;RD=9;AD=2;RO=0.182;MA=0;CONF=1	11	C/T/	0	0	5	4	0	0	1	1	0	0	0.8	1	N	NM_001164319:c.C6946T:p.P2316S	O75369:Filamin;
3_58149054_A_G	exonic	FLNB	nonsynonymous SNV	NM_001164319:c.A7123G:p.T2375A	479;Name=lod=118					0.03	0.99866	C	0.97	D	0.93	D	1	D	1	D	4.89	chr3	58149054	58149054	A	G	ReadPosRankSum=-0.822:.:DP=14;RD=12;AD=2;RO=0.143;MA=0;CONF=1	14	A/G/	5	7	0	0	1	1	0	0	0	0	0.714	1	N	NM_001164319:c.A7123G:p.T2375A	O75369:Not in a domain region;
3_58410554_C_T	exonic	PXK	nonsynonymous SNV	NM_017771:c.C1604T:p.A535V			0.319622	0.24	rs34579268	0.19	0.016443	N	0.73	T	0	B	0.240408	N	0.007232	N	-8.08	chr3	58410554	58410554	C	T	DB:.:DP=2;RD=0;AD=2;RO=1.000;MA=0;CONF=1	2	T/	0	0	0	0	0	0	1	1	0	0	1	1	N	NM_017771:c.C1604T:p.A535V	Q7Z7A4:Not in a domain region;
3_58413846_A_G	exonic	PDHB	nonsynonymous SNV	NM_000925:c.T995C:p.M332T	638;Name=lod=520					0.45	0.999211	C	0.55	T	0.769	P	1	D	0.999997	D	5.73	chr3	58413846	58413846	A	G	ReadPosRankSum=1.380:.:DP=6;RD=4;AD=2;RO=0.333;MA=0;CONF=2	6	A/G/	3	1	0	0	1	1	0	0	0	0	0.333	1	N	NM_000925:c.T995C:p.M332T	P11177:Transketolase_C;
3_58417327_G_A	exonic	PDHB	nonsynonymous SNV	NM_000925:c.C296T:p.A99V	559;Name=lod=250					0	0.999347	C	1	D	0.999	D	1	D	1	D	4.29	chr3	58417327	58417327	G	A	ReadPosRankSum=0.000:.:DP=8;RD=6;AD=2;RO=0.250;MA=0;CONF=1	8	A/G/	1	1	0	0	2	4	0	0	0	0	0.5	1	N	NM_000925:c.C296T:p.A99V	P11177:Transket_pyr;
3_62318982_T_C	exonic	C3orf14	nonsynonymous SNV	NM_020685:c.T305C:p.L102P	547;Name=lod=222					0	0.998437	C	1	D	0.753	P	0.999957	D	0.316738	N	5.57	chr3	62318982	62318982	T	C	ReadPosRankSum=-0.107:.:DP=12;RD=10;AD=2;RO=0.167;MA=0;CONF=1	12	C/T/	0	0	1	1	0	0	6	4	0	0	0.667	1	N	NM_020685:c.T305C:p.L102P	Q9HBI5:Not in a domain region;
3_63996361_T_C	exonic	PSMD6	nonsynonymous SNV	NM_014814:c.A1153G:p.R385G	673;Name=lod=726					0	0.968233	C	1	D	1	D	1	D	0.999999	D	3.99	chr3	63996361	63996361	T	C	ReadPosRankSum=0.572:.:DP=8;RD=6;AD=2;RO=0.250;MA=0;CONF=2	8	C/T/	0	0	1	1	0	0	4	2	0	0	0.5	1	N	NM_014814:c.A1153G:p.R385G	Q15008:Not in a domain region;
3_69096568_G_A	exonic	TMF1	stopgain SNV	NM_007114:c.C1288T:p.Q430X						0.16	0.973395	C	0.916686	NA	0.567897	NA	0.07339	N	1	A	3.58	chr3	69096568	69096568	G	A	DB;ReadPosRankSum=1.026:.:DP=4;RD=2;AD=2;RO=0.500;MA=0;CONF=1	4	A/G/	1	1	0	0	1	1	0	0	0	0	1	1	N	NM_007114:c.C1288T:p.Q430X	Q6PII6:Not in a domain region; P82094:Not in a domain region;
3_69105344_T_C	exonic	UBA3	nonsynonymous SNV	NM_198195:c.A1132G:p.S378G	654;Name=lod=608					0.38	0.997996	C	0.64	T	0.025	B	0.999999	D	0.87821	D	5.3	chr3	69105344	69105344	T	C	ReadPosRankSum=-1.231:.:DP=5;RD=3;AD=2;RO=0.400;MA=0;CONF=1	5	C/T/	0	0	1	1	0	0	1	2	0	0	0.5	1	N	NM_198195:c.A1132G:p.S378G	Q8TBC4:E2_bind;
3_72799703_C_T	exonic	SHQ1	nonsynonymous SNV	NM_018130:c.G1466A:p.S489N		0.92	0.374596	0.28	rs35178407	1	9e-06	N	0.695311	NA	0	B	0.006536	N	4e-06	N	-9.86	chr3	72799703	72799703	C	T	DB:.:DP=3;RD=0;AD=3;RO=1.000;MA=0;CONF=2	3	T/	0	0	0	0	0	0	2	1	0	0	1	0.5	N	NM_018130:c.G1466A:p.S489N	Q6PI26:Not in a domain region;
3_81630320_T_C	exonic	GBE1	nonsynonymous SNV	NM_000158:c.A1442G:p.D481G	586;Name=lod=322					0.01												chr3	81630320	81630320	T	C	.:.:DP=2;RD=0;AD=2;RO=1.000;MA=0;CONF=1	2	C/	0	0	1	1	0	0	0	0	0	0	1	1	N	NM_000158:c.A1442G:p.D481G	Q04446:Not in a domain region; Q59ET0:Not in a domain region;
3_97503830_A_T	exonic	ARL6	nonsynonymous SNV	NM_032146:c.A286T:p.S96C	652;Name=lod=594					0	0.998639	C	1	D	0.969	D	1	D	0.999488	D	5.21	chr3	97503830	97503830	A	T	.:.:DP=2;RD=0;AD=2;RO=1.000;MA=0;CONF=1	2	T/	0	0	0	0	0	0	1	1	0	0	1	1	N	NM_032146:c.A286T:p.S96C	Q9H0F7:Arf;
3_97594152_A_G	exonic	CRYBG3	nonsynonymous SNV	NM_153605:c.A4114G:p.S1372G	284;Name=lod=19																	chr3	97594152	97594152	A	G	ReadPosRankSum=1.026:.:DP=4;RD=2;AD=2;RO=0.500;MA=0;CONF=2	4	A/G/	1	1	0	0	1	1	0	0	0	0	1	1	N	NM_153605	RefSeq ID not mapped to Uniprot ID
3_97594261_G_A	exonic	CRYBG3	nonsynonymous SNV	NM_153605:c.G4223A:p.G1408E	259;Name=lod=15			0.5	rs6782766													chr3	97594261	97594261	G	A	DB;ReadPosRankSum=0.736:.:DP=3;RD=1;AD=2;RO=0.667;MA=0;CONF=2	3	A/G/	1	1	0	0	0	1	0	0	0	0	0	1	N	NM_153605	RefSeq ID not mapped to Uniprot ID
3_98530339_T_C	exonic	DCBLD2	nonsynonymous SNV	NM_080927:c.A1423G:p.T475A	495;Name=lod=137					0.09												chr3	98530339	98530339	T	C	ReadPosRankSum=-0.720:.:DP=6;RD=4;AD=2;RO=0.333;MA=0;CONF=1	6	C/T/	0	0	1	1	0	0	1	3	0	0	0.333	1	N	NM_080927:c.A1423G:p.T475A	Q96PD2:Not in a domain region;
3_98541111_T_C	exonic	DCBLD2	nonsynonymous SNV	NM_080927:c.A791G:p.Y264C	419;Name=lod=67					0.03												chr3	98541111	98541111	T	C	ReadPosRankSum=-1.552:.:DP=14;RD=12;AD=2;RO=0.143;MA=0;CONF=1	14	C/T/	0	0	1	1	0	0	6	6	0	0	1	1	N	NM_080927:c.A791G:p.Y264C	Q96PD2:LCCL;
3_100074041_A_G	exonic	NIT2	nonsynonymous SNV	NM_020202:c.A760G:p.I254V	529;Name=lod=188		7.7e-05			1	0.932552	N	0	T	0	B	0.999884	N	0.944816	D	3.1	chr3	100074041	100074041	A	G	ReadPosRankSum=-2.282:.:DP=14;RD=12;AD=2;RO=0.143;MA=0;CONF=1	14	A/G/	4	8	0	0	1	1	0	0	0	0	0.5	1	N	NM_020202:c.A760G:p.I254V	Q9NQR4:Not in a domain region;
3_105238919_T_G	exonic	ALCAM	nonsynonymous SNV	NM_001243280:c.T82G:p.W28G	381;Name=lod=47					0.01	0.974239	C	0.99	D	0.995	D	0.514576	N	0.353776	N	2.88	chr3	105238919	105238919	T	G	.:.:DP=2;RD=0;AD=2;RO=1.000;MA=0;CONF=2	2	G/	0	0	0	0	1	1	0	0	0	0	1	1	N	NM_001243280:c.T82G:p.W28G	Q13740:Not in a domain region; B4DTU0:Not in a domain region;
3_105239006_A_G	exonic	ALCAM	nonsynonymous SNV	NM_001243280:c.A169G:p.K57E	599;Name=lod=364					0	0.998958	C	1	D	0.993	D	1	D	0.999946	D	5.46	chr3	105239006	105239006	A	G	ReadPosRankSum=1.179:.:DP=9;RD=7;AD=2;RO=0.222;MA=0;CONF=1	9	A/G/	3	4	0	0	1	1	0	0	0	0	0.75	1	N	NM_001243280:c.A169G:p.K57E	Q13740:V-set; B4DTU0:V-set;
3_107938262_A_G	exonic	IFT57	nonsynonymous SNV	NM_018010:c.T370C:p.S124P	470;Name=lod=108					0.11	0.984297	C	0.75	T	0.047	B	0.999735	D	0.968635	D	4.39	chr3	107938262	107938262	A	G	ReadPosRankSum=-0.358:.:DP=5;RD=3;AD=2;RO=0.400;MA=0;CONF=1	5	A/G/	1	2	0	0	1	1	0	0	0	0	0.5	1	N	NM_018010:c.T370C:p.S124P	Q9NWB7:IFT57;
3_107940982_T_C	exonic	IFT57	nonsynonymous SNV	NM_018010:c.A188G:p.K63R	535;Name=lod=199					0.28	0.997896	C	0.51	T	0.001	B	0.999995	D	0.982897	D	3.63	chr3	107940982	107940982	T	C	ReadPosRankSum=0.000:.:DP=6;RD=4;AD=2;RO=0.333;MA=0;CONF=1	6	C/T/	0	0	1	1	0	0	2	2	0	0	1	1	N	NM_018010:c.A188G:p.K63R	Q9NWB7:IFT57;
3_108102473_A_G	exonic	MYH15	nonsynonymous SNV	NM_014981:c.T5795C:p.L1932P	487;Name=lod=127					0	0.915672	N	1	D	0.996	D	0.879774	NA	0.155327	N	2.85	chr3	108102473	108102473	A	G	ReadPosRankSum=0.736:.:DP=3;RD=1;AD=2;RO=0.667;MA=0;CONF=2	3	A/G/	0	1	0	0	1	1	0	0	0	0	0	1	N	NM_014981:c.T5795C:p.L1932P	Q9Y2K3:Myosin_tail_1;
3_108330132_A_G	exonic	DZIP3	nonsynonymous SNV	NM_014648:c.A214G:p.I72V	511;Name=lod=159					0.14	0.820125	N	0.5	T	0	B	0.994994	N	0.014934	N	0.0683	chr3	108330132	108330132	A	G	ReadPosRankSum=-1.495:.:DP=7;RD=5;AD=2;RO=0.286;MA=0;CONF=1	7	A/G/	2	3	0	0	1	1	0	0	0	0	0.667	1	N	NM_014648:c.A214G:p.I72V	Q86Y13:Not in a domain region;
3_111664200_A_T	exonic	PHLDB2	nonsynonymous SNV	NM_145753:c.A2354T:p.K785I	609;Name=lod=398					0	0.998735	C	1	D	0.995	D	1	D	0.982341	D	5.29	chr3	111664200	111664200	A	T	ReadPosRankSum=-1.231:.:DP=5;RD=3;AD=2;RO=0.400;MA=0;CONF=1	5	A/T/	1	2	0	0	0	0	1	1	0	0	0.5	1	N	NM_145753:c.A2354T:p.K785I	Q86SQ0:Not in a domain region;
3_113795659_G_A	exonic	QTRTD1	nonsynonymous SNV	NM_001256836:c.G298A:p.A100T	598;Name=lod=358					0	0.999542	C	0.88	T	0.801	P	0.999999	D	0.72466	NA	5.1	chr3	113795659	113795659	G	A	ReadPosRankSum=-0.736:.:DP=3;RD=1;AD=2;RO=0.667;MA=0;CONF=2	3	A/G/	1	1	0	0	1	0	0	0	0	0	0	1	N	NM_001256836:c.G298A:p.A100T	Q9H974:Not in a domain region; B7Z472:TGT;
3_113795702_A_G	exonic	QTRTD1	nonsynonymous SNV	NM_001256836:c.A341G:p.D114G	509;Name=lod=156					0	0.998476	C	0.99	D	0.158	P	1	D	0.592524	NA	5.1	chr3	113795702	113795702	A	G	ReadPosRankSum=0.000:.:DP=4;RD=2;AD=2;RO=0.500;MA=0;CONF=1	4	A/G/	1	1	0	0	1	1	0	0	0	0	1	1	N	NM_001256836:c.A341G:p.D114G	Q9H974:Not in a domain region; B7Z472:TGT;
3_118931401_C_A	exonic	B4GALT4	nonsynonymous SNV	NM_003778:c.G1030T:p.A344S			0.004459	0.0018	rs150344141	0	0.958888	C	1	D	0.075	B	0.95421	N	0.015546	N	1.7	chr3	118931401	118931401	C	A	DB:.:DP=5;RD=0;AD=5;RO=1.000;MA=0;CONF=2	5	A/	2	3	0	0	0	0	0	0	0	0	1	0.667	N	NM_003778:c.G1030T:p.A344S	B2RAZ5:Not in a domain region; O60513:Not in a domain region; B3KM35:Not in a domain region;
3_120315297_C_T	exonic	NDUFB4	nonsynonymous SNV	NM_001168331:c.C91T:p.R31W						0	0.072272	N	1	D	0.995	D	0.968563	N	0.998756	D	-2.62	chr3	120315297	120315297	C	T	ReadPosRankSum=0.762:.:DP=9;RD=6;AD=2;RO=0.250;MA=0;CONF=2	9	C/T/	0	0	4	3	0	0	1	1	0	0	0.75	1	N	NM_001168331:c.C91T:p.R31W	O95168:NDUF_B4;
3_120321064_G_A	exonic	NDUFB4	nonsynonymous SNV	NM_004547:c.G337A:p.E113K	450;Name=lod=90					0.01	0.983969	C	0.79	T	0.536	P	0.999956	D	0.623738	D	3.32	chr3	120321064	120321064	G	A	ReadPosRankSum=0.053:.:DP=17;RD=12;AD=5;RO=0.294;MA=0;CONF=1	17	A/G/	2	3	0	0	6	6	0	0	0	0	1	0.667	N	NM_004547:c.G337A:p.E113K	O95168:NDUF_B4;
3_133368362_T_G	exonic	TOPBP1	nonsynonymous SNV	NM_007027:c.A1369C:p.K457Q	420;Name=lod=68		0.772827	0.71	rs3192149	0.85												chr3	133368362	133368362	T	G	DB:.:DP=3;RD=0;AD=3;RO=1.000;MA=0;CONF=2	3	G/	0	0	0	0	2	1	0	0	0	0	1	0.5	N	NM_007027:c.A1369C:p.K457Q	A7E2X7:Not in a domain region; Q05BV8:Not in a domain region; A0AV47:Not in a domain region; Q92547:Not in a domain region;
3_139102264_T_C	exonic	COPB2	nonsynonymous SNV	NM_004766:c.A17G:p.D6G	555;Name=lod=240					0	0.998023	C	1	D	0.364	P	1	D	0.999996	D	5.32	chr3	139102264	139102264	T	C	ReadPosRankSum=-1.380:.:DP=6;RD=4;AD=2;RO=0.333;MA=0;CONF=1	6	C/T/	0	0	1	1	0	0	2	2	0	0	1	1	N	NM_004766:c.A17G:p.D6G	P35606:Not in a domain region;
3_142388327_G_T	exonic	PLS1	nonsynonymous SNV	NM_001145319:c.G166T:p.V56L	454;Name=lod=93					0.01	0.999663	C	0.98	D	0.015	B	0.999909	D	0.462174	N	5.33	chr3	142388327	142388327	G	T	.:.:DP=4;RD=0;AD=4;RO=1.000;MA=0;CONF=1	4	T/	0	0	0	0	0	0	2	2	0	0	1	1	N	NM_001145319:c.G166T:p.V56L	Q14651:efhand;
3_142735103_A_G	exonic	U2SURP	nonsynonymous SNV	NM_001080415:c.A326G:p.D109G	644;Name=lod=553					0												chr3	142735103	142735103	A	G	ReadPosRankSum=0.898:.:DP=10;RD=8;AD=2;RO=0.200;MA=0;CONF=1	10	A/G/	4	4	0	0	1	1	0	0	0	0	1	1	N	NM_001080415:c.A326G:p.D109G	O15042:Not in a domain region;
3_148871413_A_G	exonic	HPS3	nonsynonymous SNV	NM_032383:c.A1378G:p.R460G	405;Name=lod=59					0.01	0.999109	C	0.99	D	0.008	B	0.981509	N	0.391438	N	5.62	chr3	148871413	148871413	A	G	ReadPosRankSum=1.179:.:DP=9;RD=7;AD=2;RO=0.222;MA=0;CONF=2	9	A/G/	4	3	0	0	1	1	0	0	0	0	0.75	1	N	NM_032383:c.A1378G:p.R460G	Q969F9:Not in a domain region;
3_149678670_A_G	exonic	RNF13	nonsynonymous SNV	NM_183381:c.A925G:p.T309A	480;Name=lod=119	0.93				0.01	0.999198	C	0.98	D	0.998	D	1	D	0.999905	D	5.71	chr3	149678670	149678670	A	G	ReadPosRankSum=-1.231:.:DP=5;RD=3;AD=2;RO=0.400;MA=0;CONF=2	5	A/G/	1	2	0	0	1	1	0	0	0	0	0.5	1	N	NM_183381:c.A925G:p.T309A	O43567:Not in a domain region;
3_150285963_C_T	exonic;splicing	EIF2A;EIF2A	nonsynonymous SNV	NM_032025:c.C695T:p.A232V	498;Name=lod=141					0.01												chr3	150285963	150285963	C	T	ReadPosRankSum=0.000:.:DP=6;RD=4;AD=2;RO=0.333;MA=0;CONF=1	6	C/T/	0	0	2	2	0	0	1	1	0	0	1	1	N	NM_032025:c.C695T:p.A232V	Q9BY44:eIF2A;
3_155654187_A_G	exonic	GMPS	nonsynonymous SNV	NM_003875:c.A1868G:p.D623G	554;Name=lod=239																	chr3	155654187	155654187	A	G	ReadPosRankSum=1.495:.:DP=7;RD=5;AD=2;RO=0.286;MA=0;CONF=2	7	A/G/	2	3	0	0	1	1	0	0	0	0	0.667	1	N	NM_003875:c.A1868G:p.D623G	P49915:GMP_synt_C; A8K639:Not in a domain region;
3_155654268_C_T	exonic	GMPS	nonsynonymous SNV	NM_003875:c.C1949T:p.P650L	532;Name=lod=193																	chr3	155654268	155654268	C	T	ReadPosRankSum=-1.589:.:DP=8;RD=6;AD=2;RO=0.250;MA=0;CONF=2	8	C/T/	0	0	2	4	0	0	1	1	0	0	0.5	1	N	NM_003875:c.C1949T:p.P650L	P49915:GMP_synt_C; A8K639:Not in a domain region;
3_156272862_C_T	exonic	SSR3	nonsynonymous SNV	NM_007107:c.G17A:p.S6N	533;Name=lod=195					0.25	0.827428	N	0.79	T	0.028	B	0.998684	N	0.027487	N	0.722	chr3	156272862	156272862	C	T	ReadPosRankSum=1.714:.:DP=17;RD=15;AD=2;RO=0.118;MA=0;CONF=2	17	C/T/	0	0	3	12	0	0	1	1	0	0	0.25	1	N	NM_007107:c.G17A:p.S6N	Q9UNL2:Not in a domain region;
3_156421213_G_T	exonic;splicing	TIPARP;TIPARP	nonsynonymous SNV	NM_001184717:c.G1248T:p.Q416H	475;Name=lod=114					0.03	0.999484	C	0.95	T	0.971	D	0.999973	D	0.998628	D	5	chr3	156421213	156421213	G	T	ReadPosRankSum=0.736:.:DP=3;RD=1;AD=2;RO=0.667;MA=0;CONF=2	3	G/T/	0	0	0	0	1	0	1	1	0	0	0	1	N	NM_001184717:c.G1248T:p.Q416H	Q7Z3E1:Not in a domain region;
3_158366900_G_A	exonic	GFM1	nonsynonymous SNV	NM_024996:c.G643A:p.V215I	397;Name=lod=55		0.598416	0.55	rs2303909	0.42	0.865113	N	0.77	T	0.002	B	1	N	1.5e-05	P	3.62	chr3	158366900	158366900	G	A	DB:.:DP=2;RD=0;AD=2;RO=1.000;MA=0;CONF=1	2	A/	1	1	0	0	0	0	0	0	0	0	1	1	N	NM_024996:c.G643A:p.V215I	Q96RP9:GTP_EFTU; E5KND5:Not in a domain region;
3_158388780_T_C	exonic	LXN	nonsynonymous SNV	NM_020169:c.A158G:p.H53R	497;Name=lod=139		0.59348	0.54	rs8455	1	0.042361	N	0.25	T	0.08	B	0.777749	N	0.01096	P	-2.35	chr3	158388780	158388780	T	C	DB:.:DP=3;RD=0;AD=3;RO=1.000;MA=0;CONF=1	3	C/	0	0	1	2	0	0	0	0	0	0	1	0.5	N	NM_020169:c.A158G:p.H53R	Q9BS40:Latexin;
3_158408057_A_G	exonic	GFM1	nonsynonymous SNV	NM_024996:c.A2015G:p.H672R	436;Name=lod=79					0.68	0.998948	C	0.86837	NA	0.566	P	1	D	0.999506	D	5.45	chr3	158408057	158408057	A	G	ReadPosRankSum=0.358:.:DP=5;RD=3;AD=2;RO=0.400;MA=0;CONF=2	5	A/G/	1	2	0	0	1	1	0	0	0	0	0.5	1	N	NM_024996:c.A2015G:p.H672R	Q96RP9:EFG_C; E5KND5:Not in a domain region;
3_159997061_T_A	exonic	IFT80	nonsynonymous SNV	NM_001190242:c.A1345T:p.T449S	436;Name=lod=79		0.326849	0.26	rs6778728	1	0.77511	N	0	T	0	NA	0.998771	N	0	P	2.12	chr3	159997061	159997061	T	A	DB:.:DP=4;RD=0;AD=4;RO=1.000;MA=0;CONF=2	4	A/	2	2	0	0	0	0	0	0	0	0	1	1	N	NM_001190242:c.A1345T:p.T449S	C9J8I0:Not in a domain region; Q9P2H3:Not in a domain region;
3_160149457_A_G	exonic	SMC4	nonsynonymous SNV	NM_005496:c.A3141G:p.I1047M	450;Name=lod=90					0.01	0.838575	N	0.97	D	0.291	P	1	D	0.983926	D	1.75	chr3	160149457	160149457	A	G	ReadPosRankSum=-0.736:.:DP=3;RD=1;AD=2;RO=0.667;MA=0;CONF=1	3	A/G/	0	1	0	0	1	1	0	0	0	0	0	1	N	NM_005496:c.A3141G:p.I1047M	Q9NTJ3:SMC_N;
3_169700559_A_G	exonic	SEC62	nonsynonymous SNV	NM_003262:c.A316G:p.I106V	645;Name=lod=557					1	0.98329	C	0	T	0	NA	0.82975	N	0.000959	N	-3.47	chr3	169700559	169700559	A	G	ReadPosRankSum=1.666:.:DP=9;RD=7;AD=2;RO=0.222;MA=0;CONF=2	9	A/G/	2	5	0	0	1	1	0	0	0	0	0.4	1	N	NM_003262:c.A316G:p.I106V	Q99442:Sec62;
3_179287659_G_A	exonic	ACTL6A	nonsynonymous SNV	NM_004301:c.G73A:p.A25T	647;Name=lod=566					0.04	0.99954	C	0.97	D	0.318	P	1	D	0.626794	NA	4.77	chr3	179287659	179287659	G	A	ReadPosRankSum=-1.231:.:DP=5;RD=3;AD=2;RO=0.400;MA=0;CONF=1	5	A/G/	1	1	0	0	1	2	0	0	0	0	0.5	1	N	NM_004301:c.G73A:p.A25T	O96019:Actin;
3_179294453_G_A	exonic	ACTL6A	nonsynonymous SNV	NM_004301:c.G617A:p.C206Y	647;Name=lod=567					0	0.999509	C	0.99	D	1	D	1	D	0.99989	D	5.04	chr3	179294453	179294453	G	A	ReadPosRankSum=0.922:.:DP=7;RD=5;AD=2;RO=0.286;MA=0;CONF=2	7	A/G/	1	1	0	0	2	3	0	0	0	0	0.667	1	N	NM_004301:c.G617A:p.C206Y	O96019:Actin;
3_179304379_A_G	exonic	ACTL6A	nonsynonymous SNV	NM_004301:c.A1168G:p.R390G	513;Name=lod=162					0	0.99873	C	1	D	0.995	D	1	D	0.999763	D	4.25	chr3	179304379	179304379	A	G	ReadPosRankSum=1.283:.:DP=13;RD=11;AD=2;RO=0.154;MA=0;CONF=1	13	A/G/	5	6	0	0	1	1	0	0	0	0	0.833	1	N	NM_004301:c.A1168G:p.R390G	O96019:Actin;
3_179305781_G_C	exonic	ACTL6A	nonsynonymous SNV	NM_004301:c.G1273C:p.E425Q	654;Name=lod=609					0.06	0.999772	C	0.63	T	0.212	P	0.999998	D	0.997697	D	5.63	chr3	179305781	179305781	G	C	ReadPosRankSum=1.231:.:DP=5;RD=3;AD=2;RO=0.400;MA=0;CONF=2	5	C/G/	0	0	1	1	2	1	0	0	0	0	0.5	1	N	NM_004301:c.G1273C:p.E425Q	O96019:Actin;
3_179306775_C_T	exonic	MRPL47	nonsynonymous SNV	NM_177988:c.G308A:p.R103H			0.082731	0.1	rs10513762	0.04	0.084134	N	0.92	T	0.057	B	0.790647	N	0.01219	P	-1.6	chr3	179306775	179306775	C	T	DB;ReadPosRankSum=-1.294:.:DP=12;RD=9;AD=3;RO=0.250;MA=0;CONF=2	12	C/T/	0	0	4	5	0	0	2	1	0	0	0.8	0.5	N	NM_177988:c.G308A:p.R103H	Q9HD33:MRP-L47;
3_179311652_A_G	exonic	MRPL47	nonsynonymous SNV	NM_177988:c.T104C:p.V35A	505;Name=lod=150					0	0.999279	C	1	D	0.993	D	0.999999	D	0.997742	D	5.81	chr3	179311652	179311652	A	G	ReadPosRankSum=1.395:.:DP=19;RD=17;AD=2;RO=0.105;MA=0;CONF=1	19	A/G/	9	8	0	0	1	1	0	0	0	0	0.889	1	N	NM_177988:c.T104C:p.V35A	Q9HD33:Not in a domain region;
3_179333826_A_G	exonic	NDUFB5	nonsynonymous SNV	NM_001199958:c.A269G:p.N90S	538;Name=lod=205					0	0.997986	C	1	D	0.218	P	1	D	0.999881	D	4.51	chr3	179333826	179333826	A	G	ReadPosRankSum=-0.898:.:DP=10;RD=8;AD=2;RO=0.200;MA=0;CONF=1	10	A/G/	6	2	0	0	1	1	0	0	0	0	0.333	1	N	NM_001199958:c.A269G:p.N90S	O43674:NDUF_B5;
3_182755153_T_C	exonic	MCCC1	nonsynonymous SNV	NM_020166:c.A1447G:p.N483D	490;Name=lod=131					0.5	0.807261	N	0.2	T	0.008	B	0.999999	D	0.999578	D	2.31	chr3	182755153	182755153	T	C	ReadPosRankSum=-1.026:.:DP=4;RD=2;AD=2;RO=0.500;MA=0;CONF=2	4	C/T/	0	0	1	1	0	0	1	1	0	0	1	1	N	NM_020166:c.A1447G:p.N483D	Q96RQ3:Biotin_carb_C;
3_183560199_C_T	exonic	PARL	nonsynonymous SNV	NM_018622:c.G644A:p.S215N	521;Name=lod=175					0	0.99875	C	1	D	0.997	D	1	D	0.999013	D	5.15	chr3	183560199	183560199	C	T	ReadPosRankSum=0.736:.:DP=3;RD=1;AD=2;RO=0.667;MA=0;CONF=1	3	C/T/	0	0	0	1	0	0	1	1	0	0	0	1	N	NM_018622:c.G644A:p.S215N	Q9H300:Rhomboid;
3_183899768_C_T	exonic	AP2M1	nonsynonymous SNV	NM_001025205:c.C890T:p.T297I	593;Name=lod=342					0	0.999195	C	1	D	0.013	B	1	D	0.999991	D	4.28	chr3	183899768	183899768	C	T	ReadPosRankSum=-1.480:.:DP=13;RD=11;AD=2;RO=0.154;MA=0;CONF=2	13	C/T/	0	0	3	8	0	0	1	1	0	0	0.375	1	N	NM_001025205:c.C890T:p.T297I	Q96CW1:Adap_comp_sub;
3_184037533_A_G	exonic	EIF4G1	nonsynonymous SNV	NM_198244:c.A220G:p.T74A			0.997309	1	rs13319149	0.64	0.070627	N	0.76	T	0	B	0.986397	N	9.3e-05	N	-3.87	chr3	184037533	184037533	A	G	DB:.:DP=2;RD=0;AD=2;RO=1.000;MA=0;CONF=2	2	G/	0	0	0	0	1	1	0	0	0	0	1	1	N	NM_198244:c.A220G:p.T74A	B4DSI9:Not in a domain region; Q96I65:Not in a domain region;
3_184043353_A_C	exonic	EIF4G1	nonsynonymous SNV	NM_004953:c.A2462C:p.E821A	546;Name=lod=220					0.03	0.998623	C	0.99	D	0.991	D	1	D	0.992666	D	5.18	chr3	184043353	184043353	A	C	ReadPosRankSum=0.736:.:DP=3;RD=1;AD=2;RO=0.667;MA=0;CONF=1	3	A/C/	1	0	1	1	0	0	0	0	0	0	0	1	N	NM_004953:c.A2462C:p.E821A	G5E9S1:Not in a domain region;
3_184083004_A_G	exonic	POLR2H	nonsynonymous SNV	NM_006232:c.A241G:p.R81G	648;Name=lod=575					0.04	0.793476	N	0.88	T	0	B	1	D	0.999919	D	-0.00675	chr3	184083004	184083004	A	G	ReadPosRankSum=1.231:.:DP=5;RD=3;AD=2;RO=0.400;MA=0;CONF=1	5	A/G/	0	3	0	0	1	1	0	0	0	0	0	1	N	NM_006232:c.A241G:p.R81G	P52434:RNA_pol_Rpb8;
3_194366927_C_T	exonic	LSG1	nonsynonymous SNV	NM_018385:c.G1589A:p.R530Q	562;Name=lod=256					0	0.998862	C	1	D	0.999	D	1	D	0.999878	D	4.91	chr3	194366927	194366927	C	T	ReadPosRankSum=1.380:.:DP=6;RD=4;AD=2;RO=0.333;MA=0;CONF=2	6	C/T/	0	0	2	2	0	0	1	1	0	0	1	1	N	NM_018385:c.G1589A:p.R530Q	Q9H089:Not in a domain region;
3_194373480_T_C	exonic	LSG1	nonsynonymous SNV	NM_018385:c.A1151G:p.D384G	403;Name=lod=58					0.06	0.911901	N	0.93	T	0.931	D	0.999619	N	0.998616	D	3.26	chr3	194373480	194373480	T	C	.:.:DP=2;RD=0;AD=2;RO=1.000;MA=0;CONF=2	2	C/	0	0	1	1	0	0	0	0	0	0	1	1	N	NM_018385:c.A1151G:p.D384G	Q9H089:Not in a domain region;
3_194373822_T_C	exonic	LSG1	nonsynonymous SNV	NM_018385:c.A809G:p.H270R	243;Name=lod=13					0.4	0.892608	N	0.49	T	0	B	0.156154	N	0.000861	N	1.93	chr3	194373822	194373822	T	C	.:.:DP=2;RD=0;AD=2;RO=1.000;MA=0;CONF=2	2	C/	0	0	1	1	0	0	0	0	0	0	1	1	N	NM_018385:c.A809G:p.H270R	Q9H089:Not in a domain region;
3_195016491_T_C	exonic	ACAP2	nonsynonymous SNV	NM_012287:c.A1618G:p.S540G	419;Name=lod=67					0.42	0.998242	C	0.38	T	0.014	B	0.987858	N	0.89673	D	5.44	chr3	195016491	195016491	T	C	ReadPosRankSum=0.736:.:DP=3;RD=1;AD=2;RO=0.667;MA=0;CONF=1	3	C/T/	0	0	1	1	0	0	1	0	0	0	0	1	N	NM_012287:c.A1618G:p.S540G	Q15057:Not in a domain region;
3_195778892_A_C	exonic	TFRC	nonsynonymous SNV	NM_001128148:c.T2204G:p.L735W	415;Name=lod=65					0	0.99908	C	0.97	D	1	D	0.999992	D	0.999884	D	5.59	chr3	195778892	195778892	A	C	ReadPosRankSum=0.572:.:DP=8;RD=6;AD=2;RO=0.250;MA=0;CONF=2	8	A/C/	4	2	1	1	0	0	0	0	0	0	0.5	1	N	NM_001128148:c.T2204G:p.L735W	P02786:TFR_dimer;
3_195800811_C_T	exonic	TFRC	nonsynonymous SNV	NM_001128148:c.G424A:p.G142S			0.437952	0.33	rs3817672	0.47	0.776658	N	0.16	T	0	B	0.128742	N	0.000572	P	1.68	chr3	195800811	195800811	C	T	DB:.:DP=3;RD=0;AD=3;RO=1.000;MA=0;CONF=1	3	T/	0	0	0	0	0	0	1	2	0	0	1	0.5	N	NM_001128148:c.G424A:p.G142S	P02786:Not in a domain region;
4_10117802_C_T	exonic	WDR1	nonsynonymous SNV	NM_005112:c.G73A:p.G25S	584;Name=lod=314					0.02												chr4	10117802	10117802	C	T	.:.:DP=2;RD=0;AD=2;RO=1.000;MA=0;CONF=1	2	T/	0	0	0	0	0	0	1	1	0	0	1	1	N	NM_005112:c.G73A:p.G25S	O75083:Not in a domain region;
4_13583889_T_C	exonic	BOD1L1	nonsynonymous SNV	NM_148894:c.A8564G:p.N2855S	343;Name=lod=33					0	0.893838	N	1	D	0.99	D	0.990993	N	1.1e-05	N	1.71	chr4	13583889	13583889	T	C	.:.:DP=3;RD=0;AD=3;RO=1.000;MA=0;CONF=1	3	C/	0	0	1	2	0	0	0	0	0	0	1	0.5	N	NM_148894:c.A8564G:p.N2855S	Q8NFC6:Not in a domain region;
4_13603357_T_C	exonic	BOD1L1	nonsynonymous SNV	NM_148894:c.A5167G:p.T1723A	309;Name=lod=24					0.05	0.996172	C	1	D	0.438	P	0.999503	D	0.007974	N	4.63	chr4	13603357	13603357	T	C	ReadPosRankSum=1.495:.:DP=7;RD=5;AD=2;RO=0.286;MA=0;CONF=2	7	C/T/	0	0	1	1	0	0	2	3	0	0	0.667	1	N	NM_148894:c.A5167G:p.T1723A	Q8NFC6:Not in a domain region;
4_25395499_A_G	exonic	ANAPC4	nonsynonymous SNV	NM_013367:c.A862G:p.T288A	600;Name=lod=365					0.14	0.999101	C	0.8	T	0.676	P	1	D	0.999413	D	5.61	chr4	25395499	25395499	A	G	.:.:DP=2;RD=0;AD=2;RO=1.000;MA=0;CONF=1	2	G/	0	0	0	0	1	1	0	0	0	0	1	1	N	NM_013367:c.A862G:p.T288A	Q9UJX5:Apc4;
4_26417138_G_A	exonic	RBPJ	nonsynonymous SNV	NM_015874:c.G197A:p.G66E	599;Name=lod=363					0	0.999572	C	1	D	0.999	D	1	D	1	D	5.16	chr4	26417138	26417138	G	A	ReadPosRankSum=-0.736:.:DP=3;RD=1;AD=2;RO=0.667;MA=0;CONF=1	3	A/G/	1	1	0	0	1	0	0	0	0	0	0	1	N	NM_015874:c.G197A:p.G66E	Q06330:LAG1-DNAbind;
4_26622272_C_T	exonic	TBC1D19	nonsynonymous SNV	NM_018317:c.C256T:p.H86Y	560;Name=lod=251					0.95	0.999009	C	0.84	T	0.995	D	1	D	0.999157	D	5.37	chr4	26622272	26622272	C	T	ReadPosRankSum=1.026:.:DP=4;RD=2;AD=2;RO=0.500;MA=0;CONF=1	4	C/T/	0	0	1	1	0	0	1	1	0	0	1	1	N	NM_018317:c.C256T:p.H86Y	Q8N5T2:Not in a domain region;
4_37845995_A_G	exonic	PGM2	nonsynonymous SNV	NM_018290:c.A730G:p.R244G	369;Name=lod=42					0.35	0.93363	N	0.48	T	0.003	B	0.9978	N	0.167843	N	2.43	chr4	37845995	37845995	A	G	ReadPosRankSum=-1.026:.:DP=4;RD=2;AD=2;RO=0.500;MA=0;CONF=1	4	A/G/	1	1	0	0	1	1	0	0	0	0	1	1	N	NM_018290:c.A730G:p.R244G	Q96G03:PGM_PMM_II;
4_38016395_T_G	exonic	TBC1D1	nonsynonymous SNV	NM_001253912:c.T683G:p.V228G			0.475366	0.56	rs10501	0.42	0.21329	N	0.49	T	0	B	0.869462	N	3e-06	N	1.79	chr4	38016395	38016395	T	G	DB:.:DP=2;RD=0;AD=2;RO=1.000;MA=0;CONF=1	2	G/	0	0	0	0	1	1	0	0	0	0	1	1	N	NM_001253912:c.T683G:p.V228G	Q8NC59:Not in a domain region; B7Z3D9:Not in a domain region; Q86TI0:Not in a domain region; E9PGH8:Not in a domain region;
4_38138858_T_C	exonic	TBC1D1	nonsynonymous SNV	NM_001253915:c.T445C:p.S149P						0.08	0.013121	N	0.71	T	0.006	B	0.431523	N	0.124237	N	-3.97	chr4	38138858	38138858	T	C	ReadPosRankSum=0.736:.:DP=3;RD=1;AD=2;RO=0.667;MA=0;CONF=2	3	C/T/	0	0	1	1	0	0	1	0	0	0	0	1	N	NM_001253915:c.T445C:p.S149P	Q8NC59:Not in a domain region;
4_41015899_C_T	exonic	APBB2	nonsynonymous SNV	NM_001166050:c.G536A:p.R179Q			0.650297	0.69	rs4861358	0.36	0.196775	N	0.64	T	0.115717	NA	0.195152	N	6e-06	P	0.124	chr4	41015899	41015899	C	T	DB;ReadPosRankSum=-0.736:.:DP=3;RD=1;AD=2;RO=0.667;MA=0;CONF=2	3	C/T/	0	0	0	1	0	0	1	1	0	0	0	1	N	NM_001166050:c.G536A:p.R179Q	Q92870:Not in a domain region; B4DJ88:Not in a domain region; B4E2F2:Not in a domain region;
4_47455212_T_G	exonic	COMMD8	nonsynonymous SNV	NM_017845:c.A395C:p.K132T	511;Name=lod=159					0	0.998756	C	1	D	0.997	D	1	D	2e-06	N	5.81	chr4	47455212	47455212	T	G	ReadPosRankSum=-1.067:.:DP=8;RD=6;AD=2;RO=0.250;MA=0;CONF=1	8	G/T/	0	0	0	0	1	1	4	2	0	0	0.5	1	N	NM_017845:c.A395C:p.K132T	Q9NX08:HCaRG;
4_48853971_A_G	exonic	OCIAD1	nonsynonymous SNV	NM_001079839:c.A526G:p.I176V	619;Name=lod=439					0	0.997963	C	0.09	T	0.978	D	0.999916	D	0.829093	D	4.83	chr4	48853971	48853971	A	G	ReadPosRankSum=1.004:.:DP=14;RD=12;AD=2;RO=0.143;MA=0;CONF=1	14	A/G/	5	7	0	0	1	1	0	0	0	0	0.714	1	N	NM_001079839:c.A526G:p.I176V	Q9NX40:Not in a domain region;
4_56770641_A_G	exonic	EXOC1	nonsynonymous SNV	NM_178237:c.A2620G:p.S874G	639;Name=lod=526					0.07	0.998125	C	0.86	T	0.353	P	1	D	0.998497	D	4.91	chr4	56770641	56770641	A	G	.:.:DP=2;RD=0;AD=2;RO=1.000;MA=0;CONF=2	2	G/	0	0	0	0	1	1	0	0	0	0	1	1	N	NM_178237:c.A2620G:p.S874G	Q9NV70:Not in a domain region;
4_57340223_T_C	exonic	SRP72	nonsynonymous SNV	NM_001267722:c.T358C:p.Y120H	508;Name=lod=155					0	0.997022	C	1	D	0.999	D	1	D	0.999992	D	4.88	chr4	57340223	57340223	T	C	ReadPosRankSum=-1.953:.:DP=15;RD=13;AD=2;RO=0.133;MA=0;CONF=1	15	C/T/	0	0	1	1	0	0	7	6	0	0	0.857	1	N	NM_001267722:c.T358C:p.Y120H	G5E9Z8:Not in a domain region;
4_57834626_A_G	exonic	NOA1	nonsynonymous SNV	NM_032313:c.T1571C:p.I524T	539;Name=lod=206					0	0.998929	C	1	D	0.955	D	0.998338	N	0.991648	D	5.44	chr4	57834626	57834626	A	G	.:.:DP=2;RD=0;AD=2;RO=1.000;MA=0;CONF=1	2	G/	0	0	0	0	1	1	0	0	0	0	1	1	N	NM_032313:c.T1571C:p.I524T	Q8NC60:Not in a domain region;
4_57861552_A_G	exonic	POLR2B	nonsynonymous SNV	NM_000938:c.A712G:p.S238G	629;Name=lod=481					0.02	0.997562	C	0.98	D	0.025	B	1	D	0.817761	D	4.67	chr4	57861552	57861552	A	G	ReadPosRankSum=1.380:.:DP=6;RD=4;AD=2;RO=0.333;MA=0;CONF=1	6	A/G/	2	2	0	0	1	1	0	0	0	0	1	1	N	NM_000938:c.A712G:p.S238G	P30876:RNA_pol_Rpb2_2; P30876:RNA_pol_Rpb2_1;
4_57865804_G_T	exonic	POLR2B	nonsynonymous SNV	NM_000938:c.G757T:p.G253C	581;Name=lod=307					0	0.999595	C	1	D	0.997	D	1	D	0.999977	D	5.19	chr4	57865804	57865804	G	T	ReadPosRankSum=0.358:.:DP=5;RD=3;AD=2;RO=0.400;MA=0;CONF=1	5	G/T/	0	0	0	0	1	2	1	1	0	0	0.5	1	N	NM_000938:c.G757T:p.G253C	P30876:RNA_pol_Rpb2_2; P30876:RNA_pol_Rpb2_1;
4_68405566_T_C	exonic	CENPC1	nonsynonymous SNV	NM_001812:c.A223G:p.S75G						0.14												chr4	68405566	68405566	T	C	ReadPosRankSum=0.000:.:DP=4;RD=2;AD=2;RO=0.500;MA=0;CONF=1	4	C/T/	0	0	1	1	0	0	0	2	0	0	0	1	N	NM_001812:c.A223G:p.S75G	Q03188:Not in a domain region; Q6PIR0:Not in a domain region;
4_68534392_C_T	exonic;splicing	UBA6;UBA6	nonsynonymous SNV	NM_018227:c.G670A:p.A224T	462;Name=lod=101		0.149108	0.16	rs10010188	0.19	0.97991	C	0.92	T	0.009	B	0.989994	N	0.255105	P	4.32	chr4	68534392	68534392	C	T	DB:.:DP=2;RD=0;AD=2;RO=1.000;MA=0;CONF=1	2	T/	0	0	0	0	0	0	1	1	0	0	1	1	N	NM_018227:c.G670A:p.A224T	A0AVT1:Not in a domain region;
4_71698946_T_C	exonic	GRSF1	nonsynonymous SNV	NM_001098477:c.A73G:p.N25D	638;Name=lod=523					0.03												chr4	71698946	71698946	T	C	.:.:DP=2;RD=0;AD=2;RO=1.000;MA=0;CONF=2	2	C/	0	0	1	1	0	0	0	0	0	0	1	1	N	NM_001098477:c.A73G:p.N25D	Q12849:Not in a domain region;
4_76582110_T_C	exonic	G3BP2	nonsynonymous SNV	NM_012297:c.A440G:p.E147G	544;Name=lod=217					0.03	0.99836	C	0.98	D	0.995	D	1	D	0.99999	D	5.52	chr4	76582110	76582110	T	C	.:.:DP=2;RD=0;AD=2;RO=1.000;MA=0;CONF=2	2	C/	0	0	1	1	0	0	0	0	0	0	1	1	N	NM_012297:c.A440G:p.E147G	Q9UN86:Not in a domain region;
4_76582173_A_G	exonic	G3BP2	nonsynonymous SNV	NM_012297:c.T377C:p.V126A	612;Name=lod=411					0	0.999016	C	1	D	0.92	D	1	D	0.999998	D	5.52	chr4	76582173	76582173	A	G	ReadPosRankSum=-1.231:.:DP=5;RD=3;AD=2;RO=0.400;MA=0;CONF=2	5	A/G/	2	1	0	0	1	1	0	0	0	0	0.5	1	N	NM_012297:c.T377C:p.V126A	Q9UN86:NTF2;
4_77057565_G_C	exonic;splicing	NUP54;NUP54	nonsynonymous SNV	NM_017426:c.C296G:p.T99R	619;Name=lod=437					0.12	0.999503	C	0.55	T	0.298457	NA	0.88665	N	0.037599	N	5.04	chr4	77057565	77057565	G	C	ReadPosRankSum=-1.026:.:DP=4;RD=2;AD=2;RO=0.500;MA=0;CONF=1	4	C/G/	0	0	1	1	1	1	0	0	0	0	1	1	N	NM_017426:c.C296G:p.T99R	Q7Z3B4:Not in a domain region;
4_77116972_T_A	exonic	SCARB2	stopgain SNV	NM_001204255:c.A163T:p.K55X	454;Name=lod=93					0.08	0.963611	C	0.901223	NA	0.726719	NA	0.983793	N	1	A	3.94	chr4	77116972	77116972	T	A	.:.:DP=2;RD=0;AD=2;RO=1.000;MA=0;CONF=2	2	A/	1	1	0	0	0	0	0	0	0	0	1	1	N	NM_001204255:c.A163T:p.K55X	E7EM68:Not in a domain region; B4DKD8:CD36; Q53Y63:Not in a domain region;
4_77691932_A_G	exonic	SHROOM3	nonsynonymous SNV	NM_020859:c.A5503G:p.R1835G	557;Name=lod=244					0.01	0.999195	C	1	D	0.894	D	0.999911	D	0.032571	N	5.18	chr4	77691932	77691932	A	G	ReadPosRankSum=-1.666:.:DP=9;RD=7;AD=2;RO=0.222;MA=0;CONF=2	9	A/G/	4	3	0	0	1	1	0	0	0	0	0.75	1	N	NM_020859:c.A5503G:p.R1835G	Q8TF72:ASD2; B3KY47:Not in a domain region;
4_77700134_T_C	exonic	SHROOM3	nonsynonymous SNV	NM_020859:c.T5795C:p.L1932P	472;Name=lod=111					0	0.998121	C	1	D	0.979	D	0.999994	D	0.973602	D	4.85	chr4	77700134	77700134	T	C	ReadPosRankSum=1.517:.:DP=8;RD=5;AD=3;RO=0.375;MA=0;CONF=2	8	C/T/	0	0	2	1	0	0	3	2	0	0	0.667	0.5	N	NM_020859:c.T5795C:p.L1932P	Q8TF72:ASD2; B3KY47:Not in a domain region;
4_77969373_T_G	exonic	CCNI	stoploss SNV	NM_006835:c.A1133C:p.X378S	603;Name=lod=377					0.86	0.997523	C	0.78206	NA	0.413816	NA	0.858618	NA	0	N	5.07	chr4	77969373	77969373	T	G	ReadPosRankSum=0.358:.:DP=5;RD=3;AD=2;RO=0.400;MA=0;CONF=2	5	G/T/	0	0	0	0	1	1	2	1	0	0	0.5	1	N	NM_006835:c.A1133C:p.X378S	Q14094:Not in a domain region;
4_77969415_T_C	exonic	CCNI	nonsynonymous SNV	NM_006835:c.A1091G:p.H364R	603;Name=lod=377					0.22	0.966736	C	0.59	T	0.045	B	0.994435	N	0.035247	N	2.84	chr4	77969415	77969415	T	C	ReadPosRankSum=-0.720:.:DP=6;RD=4;AD=2;RO=0.333;MA=0;CONF=2	6	C/T/	0	0	1	1	0	0	2	2	0	0	1	1	N	NM_006835:c.A1091G:p.H364R	Q14094:Not in a domain region;
4_78830507_T_C	exonic	MRPL1	nonsynonymous SNV	NM_020236:c.T758C:p.L253P	510;Name=lod=157					0	0.997418	C	1	D	0.972	D	0.999773	D	0.44607	N	4.7	chr4	78830507	78830507	T	C	ReadPosRankSum=-0.736:.:DP=3;RD=1;AD=2;RO=0.667;MA=0;CONF=1	3	C/T/	0	0	1	1	0	0	1	0	0	0	0	1	N	NM_020236:c.T758C:p.L253P	Q9BYD6:Not in a domain region;
4_79503347_T_A	exonic	ANXA3	stopgain SNV	NM_005139:c.T215A:p.L72X	519;Name=lod=171					0	0.998046	C	0.903712	NA	0.735239	NA	1	D	1	A	4.81	chr4	79503347	79503347	T	A	ReadPosRankSum=0.762:.:DP=9;RD=7;AD=2;RO=0.222;MA=0;CONF=1	9	A/T/	1	1	0	0	0	0	4	3	0	0	0.75	1	N	NM_005139:c.T215A:p.L72X	P12429:Annexin;
4_83349241_A_G	exonic	HNRPDL	nonsynonymous SNV	NM_001207000:c.T704C:p.V235A	664;Name=lod=669					0	0.99918	C	1	D	0.957	D	0.999996	D	0.99943	D	5.69	chr4	83349241	83349241	A	G	ReadPosRankSum=0.820:.:DP=18;RD=15;AD=3;RO=0.167;MA=0;CONF=2	18	A/G/T/	9	6	0	0	1	1	0	1	0	0	0.667	1	N	NM_001207000:c.T704C:p.V235A	O14979:RRM_1;
4_83349511_T_C	exonic	HNRPDL	nonsynonymous SNV	NM_001207000:c.A532G:p.T178A	581;Name=lod=306					0.01	0.978915	C	0.97	D	0.957	D	1	D	0.989949	D	4.82	chr4	83349511	83349511	T	C	ReadPosRankSum=0.322:.:DP=12;RD=10;AD=2;RO=0.167;MA=0;CONF=1	12	C/T/	0	0	1	1	0	0	4	6	0	0	0.667	1	N	NM_001207000:c.A532G:p.T178A	O14979:RRM_1;
4_83350519_G_C	exonic	HNRPDL	nonsynonymous SNV	NM_001207000:c.C325G:p.R109G	300;Name=lod=22					0	0.95203	C	0.99	D	0.914	D	0.999761	D	0.011064	N	1.4	chr4	83350519	83350519	G	C	.:.:DP=2;RD=0;AD=2;RO=1.000;MA=0;CONF=1	2	C/	0	0	1	1	0	0	0	0	0	0	1	1	N	NM_001207000:c.C325G:p.R109G	O14979:Not in a domain region;
4_83776179_T_C	exonic	SEC31A	nonsynonymous SNV	NM_016211:c.A1768G:p.I590V	640;Name=lod=531					0.01	0.997089	C	0.9	T	0.92	D	0.999975	D	0.99998	D	4.91	chr4	83776179	83776179	T	C	.:.:DP=2;RD=0;AD=2;RO=1.000;MA=0;CONF=1	2	C/	0	0	1	1	0	0	0	0	0	0	1	1	N	NM_016211:c.A1768G:p.I590V	O94979:Sec16_C;
4_89726203_A_C	exonic;splicing	FAM13A;FAM13A	nonsynonymous SNV	NM_001015045:c.T30G:p.S10R	495;Name=lod=137					0	0.902058	N	1	D	0.761	P	1	D	0.99924	D	1.41	chr4	89726203	89726203	A	C	.:.:DP=2;RD=0;AD=2;RO=1.000;MA=0;CONF=1	2	C/	0	0	1	1	0	0	0	0	0	0	1	1	N	NM_001015045:c.T30G:p.S10R	O94988:Not in a domain region;
4_90035549_A_G	exonic	TIGD2	nonsynonymous SNV	NM_145715:c.A1424G:p.H475R	528;Name=lod=187		0.131708	0.13	rs2280099	1	0.960648	C	0	T	0.995	D	0.912525	N	0.034281	P	2.74	chr4	90035549	90035549	A	G	DB:.:DP=2;RD=0;AD=2;RO=1.000;MA=0;CONF=2	2	G/	0	0	0	0	1	1	0	0	0	0	1	1	N	NM_145715:c.A1424G:p.H475R	B3KNK0:Not in a domain region; Q4W5G0:Not in a domain region;
4_99802186_A_G	exonic	EIF4E	nonsynonymous SNV	NM_001130678:c.T707C:p.V236A	780;Name=lod=1978	0.99				0.07	0.998803	C	0.82	T	0.137	B	1	D	0.999505	D	5.34	chr4	99802186	99802186	A	G	ReadPosRankSum=-1.714:.:DP=17;RD=15;AD=2;RO=0.118;MA=0;CONF=1	17	A/G/	8	7	0	0	1	1	0	0	0	0	0.875	1	N	NM_001130678:c.T707C:p.V236A	P06730:Not in a domain region; Q32Q75:Not in a domain region;
4_103720628_C_T	exonic	UBE2D3	nonsynonymous SNV	NM_181892:c.G334A:p.D112N	697;Name=lod=906					0	0.998378	C	0.93	T	0.308	P	0.999998	D	0.99999	D	5.54	chr4	103720628	103720628	C	T	ReadPosRankSum=-0.720:.:DP=6;RD=4;AD=2;RO=0.333;MA=0;CONF=1	6	C/T/	0	0	2	2	0	0	1	1	0	0	1	1	N	NM_181892:c.G334A:p.D112N	P61077:UQ_con;
4_109571831_T_C	exonic	OSTC	nonsynonymous SNV	NM_001267817:c.T20C:p.V7A	677;Name=lod=754					0.01	0.989136	C	0.99	D	0.02	B	0.919278	U	0.349555	N	4.9	chr4	109571831	109571831	T	C	ReadPosRankSum=0.296:.:DP=11;RD=7;AD=3;RO=0.300;MA=0;CONF=2	11	C/G/T/	0	0	1	2	1	0	4	3	0	0	0.75	0.5	N	NM_001267817	RefSeq ID not mapped to Uniprot ID
4_110615850_G_A	exonic	CASP6	nonsynonymous SNV	NM_032992:c.C47T:p.T16I			7.7e-05			0.07	0.908805	N	0.91	T	0.005	B	0.993467	N	0.061299	N	0.727	chr4	110615850	110615850	G	A	.:.:DP=4;RD=0;AD=4;RO=1.000;MA=0;CONF=1	4	A/	2	2	0	0	0	0	0	0	0	0	1	1	N	NM_032992:c.C47T:p.T16I	P55212:Not in a domain region;
4_119738443_T_C	exonic	SEC24D	nonsynonymous SNV	NM_014822:c.A373G:p.S125G						0.14	0.021182	N	0.86	T	0	B	0.761172	N	0.508973	D	-5.76	chr4	119738443	119738443	T	C	ReadPosRankSum=-0.736:.:DP=3;RD=1;AD=2;RO=0.667;MA=0;CONF=2	3	C/T/	0	0	1	1	0	0	0	1	0	0	0	1	N	NM_014822:c.A373G:p.S125G	A8K6V0:Not in a domain region; O94855:Not in a domain region;
4_122593691_T_C	exonic	ANXA5	nonsynonymous SNV	NM_001154:c.A622G:p.K208E	603;Name=lod=377					0.17	0.975284	C	0.8	T	0.041	B	0.999995	D	0.978527	D	4.55	chr4	122593691	122593691	T	C	ReadPosRankSum=-0.351:.:DP=18;RD=16;AD=2;RO=0.111;MA=0;CONF=1	18	C/T/	0	0	1	1	0	0	9	7	0	0	0.778	1	N	NM_001154:c.A622G:p.K208E	P08758:Annexin;
4_140216232_A_G	exonic	NDUFC1	nonsynonymous SNV	NM_001184987:c.T136C:p.F46L						1	0.214768	N	0	T	0.003	B	0.952186	N	0.000238	N	-1.25	chr4	140216232	140216232	A	G	ReadPosRankSum=-0.888:.:DP=13;RD=11;AD=2;RO=0.154;MA=0;CONF=1	13	A/G/	8	3	0	0	1	1	0	0	0	0	0.375	1	N	NM_001184987:c.T136C:p.F46L	O43677:Not in a domain region;
4_141313396_T_C	exonic	CLGN	nonsynonymous SNV	NM_004362:c.A1628G:p.N543S	369;Name=lod=42					0.82	0.855798	N	0.19	T	0	B	0.139246	N	5.4e-05	N	-0.0485	chr4	141313396	141313396	T	C	.:.:DP=2;RD=0;AD=2;RO=1.000;MA=0;CONF=1	2	C/	0	0	1	1	0	0	0	0	0	0	1	1	N	NM_004362:c.A1628G:p.N543S	O14967:Not in a domain region;
4_146029222_A_G	exonic	ABCE1	nonsynonymous SNV	NM_001040876:c.A245G:p.E82G	689;Name=lod=841					0.04	0.999021	C	0.96	D	0.125	B	1	D	0.999975	D	5.53	chr4	146029222	146029222	A	G	ReadPosRankSum=1.231:.:DP=5;RD=3;AD=2;RO=0.400;MA=0;CONF=1	5	A/G/	1	2	0	0	1	1	0	0	0	0	0.5	1	N	NM_001040876:c.A245G:p.E82G	P61221:Not in a domain region;
4_146030352_C_T	exonic	ABCE1	nonsynonymous SNV	NM_001040876:c.C356T:p.A119V	699;Name=lod=923					0.03	0.999386	C	1	D	0.661	P	1	D	0.999993	D	5.81	chr4	146030352	146030352	C	T	ReadPosRankSum=-0.736:.:DP=3;RD=1;AD=2;RO=0.667;MA=0;CONF=1	3	C/T/	0	0	0	1	0	0	1	1	0	0	0	1	N	NM_001040876:c.C356T:p.A119V	P61221:ABC_tran;
4_146044707_T_C	exonic	ABCE1	nonsynonymous SNV	NM_001040876:c.T1595C:p.V532A	490;Name=lod=131					0	0.998541	C	1	D	0.886	D	1	D	0.999998	D	5.64	chr4	146044707	146044707	T	C	ReadPosRankSum=0.572:.:DP=8;RD=6;AD=2;RO=0.250;MA=0;CONF=1	8	C/T/	0	0	1	1	0	0	4	2	0	0	0.5	1	N	NM_001040876:c.T1595C:p.V532A	P61221:Not in a domain region;
4_151817604_G_T	exonic	LRBA	nonsynonymous SNV	NM_001199282:c.C2009A:p.S670Y	516;Name=lod=166					0.26	0.953871	C	0.96	D	0	B	0.84695	N	0.398586	N	3.43	chr4	151817604	151817604	G	T	.:.:DP=2;RD=0;AD=2;RO=1.000;MA=0;CONF=1	2	T/	0	0	0	0	0	0	1	1	0	0	1	1	N	NM_001199282:c.C2009A:p.S670Y	P50851:Not in a domain region;
4_153793631_G_A	exonic	ARFIP1	nonsynonymous SNV	NM_001025593:c.G230A:p.G77E	531;Name=lod=191					0.01	0.999747	C	0.99	D	0.983	D	1	D	0.999988	D	5.54	chr4	153793631	153793631	G	A	.:.:DP=2;RD=0;AD=2;RO=1.000;MA=0;CONF=1	2	A/	1	1	0	0	0	0	0	0	0	0	1	1	N	NM_001025593:c.G230A:p.G77E	P53367:Not in a domain region;
4_155461172_T_C	exonic	PLRG1	nonsynonymous SNV	NM_001201564:c.A946G:p.T316A	566;Name=lod=266					0.15	0.998337	C	0.59	T	0.16	P	1	D	0.999456	D	5.5	chr4	155461172	155461172	T	C	ReadPosRankSum=-0.762:.:DP=9;RD=7;AD=2;RO=0.222;MA=0;CONF=1	9	C/T/	0	0	1	1	0	0	3	4	0	0	0.75	1	N	NM_001201564:c.A946G:p.T316A	O43660:WD40;
4_155461838_G_A	exonic	PLRG1	nonsynonymous SNV	NM_001201564:c.C820T:p.H274Y	526;Name=lod=183					0	0.999667	C	0.99	D	0.998	D	1	D	0.999954	D	5.34	chr4	155461838	155461838	G	A	ReadPosRankSum=0.000:.:DP=10;RD=8;AD=2;RO=0.200;MA=0;CONF=1	10	A/G/	1	1	0	0	3	5	0	0	0	0	0.6	1	N	NM_001201564:c.C820T:p.H274Y	O43660:WD40;
4_164435265_A_C	exonic	TMA16	nonsynonymous SNV	NM_018352:c.A194C:p.Q65P			0.40678	0.41	rs2304802	0.19	0.980726	C	0.75	T	0.067	B	0.782911	N	0.005333	P	2.95	chr4	164435265	164435265	A	C	DB:.:DP=7;RD=0;AD=7;RO=1.000;MA=0;CONF=1	7	C/	0	0	3	4	0	0	0	0	0	0	1	0.75	N	NM_018352:c.A194C:p.Q65P	Q96EY4:DUF2962;
4_166261442_A_G	exonic	MSMO1	nonsynonymous SNV	NM_001017369:c.A208G:p.I70V	512;Name=lod=161					0.27	0.998761	C	0.32	T	0.001	B	1	D	0.974159	D	5.3	chr4	166261442	166261442	A	G	ReadPosRankSum=-1.380:.:DP=6;RD=4;AD=2;RO=0.333;MA=0;CONF=1	6	A/G/	2	2	0	0	1	1	0	0	0	0	1	1	N	NM_001017369:c.A208G:p.I70V	A8MYF6:FA_hydroxylase; Q15800:Not in a domain region;
4_187558017_T_G	exonic	FAT1	nonsynonymous SNV	NM_005245:c.A3694C:p.I1232L	603;Name=lod=377					0.02												chr4	187558017	187558017	T	G	.:.:DP=2;RD=0;AD=2;RO=1.000;MA=0;CONF=1	2	G/	0	0	0	0	1	1	0	0	0	0	1	1	N	NM_005245:c.A3694C:p.I1232L	Q14517:Cadherin;
5_453776_A_G	exonic	EXOC3	nonsynonymous SNV	NM_007277:c.A656G:p.E219G	517;Name=lod=169					0												chr5	453776	453776	A	G	ReadPosRankSum=0.736:.:DP=3;RD=1;AD=2;RO=0.667;MA=0;CONF=2	3	A/G/	1	0	0	0	1	1	0	0	0	0	0	1	N	NM_007277:c.A656G:p.E219G	O60645:Sec6; Q6P2E8:Sec6; Q69YP2:Not in a domain region;
5_5489281_G_T	exonic	KIAA0947	nonsynonymous SNV	NM_015325:c.G6639T:p.Q2213H	343;Name=lod=33					0												chr5	5489281	5489281	G	T	ReadPosRankSum=-1.026:.:DP=4;RD=2;AD=2;RO=0.500;MA=0;CONF=1	4	G/T/	0	0	0	0	2	0	1	1	0	0	0	1	N	NM_015325:c.G6639T:p.Q2213H	Q9Y2F5:Not in a domain region;
5_6652055_A_G	exonic	SRD5A1	nonsynonymous SNV	NM_001047:c.A394G:p.S132G	410;Name=lod=62					0.86	0.196775	N	0	T	0.017	B	0.999868	N	0.337699	N	-0.842	chr5	6652055	6652055	A	G	.:.:DP=2;RD=0;AD=2;RO=1.000;MA=0;CONF=1	2	G/	0	0	0	0	1	1	0	0	0	0	1	1	N	NM_001047:c.A394G:p.S132G	P18405:Steroid_dh;
5_14391011_C_T	exonic;splicing	TRIO;TRIO	nonsynonymous SNV	NM_007118:c.C4130T:p.A1377V	550;Name=lod=230					0	0.998995	C	0.91	T	0.985	D	1	D	0.999605	D	5.35	chr5	14391011	14391011	C	T	ReadPosRankSum=1.179:.:DP=9;RD=7;AD=2;RO=0.222;MA=0;CONF=1	9	C/T/	0	0	3	4	0	0	1	1	0	0	0.75	1	N	NM_007118:c.C4130T:p.A1377V	O75962:RhoGEF;
5_14502720_A_G	exonic	TRIO	nonsynonymous SNV	NM_007118:c.A8365G:p.K2789E	607;Name=lod=391					0	0.99843	C	0.99	D	0.721266	NA	1	D	0.726832	D	5.07	chr5	14502720	14502720	A	G	.:.:DP=2;RD=0;AD=2;RO=1.000;MA=0;CONF=1	2	G/	0	0	0	0	1	1	0	0	0	0	1	1	N	NM_007118:c.A8365G:p.K2789E	O75962:Not in a domain region;
5_16451771_A_G	exonic	ZNF622	nonsynonymous SNV	NM_033414:c.T1429C:p.F477L	460;Name=lod=99					0	0.999218	C	1	D	0.999	D	1	D	0.289388	N	5.74	chr5	16451771	16451771	A	G	ReadPosRankSum=1.231:.:DP=5;RD=3;AD=2;RO=0.400;MA=0;CONF=2	5	A/G/	2	1	0	0	1	1	0	0	0	0	0.5	1	N	NM_033414:c.T1429C:p.F477L	Q969S3:Not in a domain region;
5_32415244_T_A	exonic	ZFR	nonsynonymous SNV	NM_016107:c.A614T:p.Q205L	752;Name=lod=1515					0.01	0.998193	C	0.85	T	0.682156	NA	1	D	0.898121	D	5.41	chr5	32415244	32415244	T	A	ReadPosRankSum=0.000:.:DP=6;RD=4;AD=2;RO=0.333;MA=0;CONF=1	6	A/T/	1	1	0	0	0	0	3	1	0	0	0.333	1	N	NM_016107:c.A614T:p.Q205L	Q05D65:Not in a domain region; Q96KR1:Not in a domain region;
5_32601188_T_C	exonic	SUB1	stoploss SNV	NM_006713:c.T382C:p.X128Q	623;Name=lod=452	0.94				0.58	0.998189	C	0.78211	NA	0.413959	NA	0.858806	NA	0	N	5.41	chr5	32601188	32601188	T	C	ReadPosRankSum=2.178:.:DP=18;RD=16;AD=2;RO=0.111;MA=0;CONF=2	18	C/T/	0	0	1	1	0	0	6	10	0	0	0.6	1	N	NM_006713:c.T382C:p.X128Q	Q6IBA2:Not in a domain region; P53999:Not in a domain region;
5_33453422_G_A	exonic	TARS	nonsynonymous SNV	NM_152295:c.G358A:p.A120T	446;Name=lod=87					0	0.999687	C	1	D	0.062	B	1	D	0.998462	D	5.38	chr5	33453422	33453422	G	A	ReadPosRankSum=0.736:.:DP=3;RD=1;AD=2;RO=0.667;MA=0;CONF=1	3	A/G/	1	1	0	0	0	1	0	0	0	0	0	1	N	NM_152295:c.G358A:p.A120T	P26639:TGS;
5_33457365_T_C	exonic	TARS	nonsynonymous SNV	NM_152295:c.T841C:p.S281P	436;Name=lod=79					0	0.998578	C	1	D	0.999	D	1	D	0.999843	D	5.67	chr5	33457365	33457365	T	C	ReadPosRankSum=-0.493:.:DP=13;RD=11;AD=2;RO=0.154;MA=0;CONF=1	13	C/T/	0	0	1	1	0	0	5	6	0	0	0.833	1	N	NM_152295:c.T841C:p.S281P	P26639:tRNA_SAD;
5_33459896_G_A	exonic	TARS	nonsynonymous SNV	NM_152295:c.G1180A:p.E394K	559;Name=lod=249					0	0.99975	C	0.99	D	0.005	B	0.999997	D	0.999954	D	5.55	chr5	33459896	33459896	G	A	ReadPosRankSum=-0.091:.:DP=14;RD=12;AD=2;RO=0.143;MA=0;CONF=1	14	A/G/	1	1	0	0	5	7	0	0	0	0	0.714	1	N	NM_152295:c.G1180A:p.E394K	P26639:tRNA-synt_2b;
5_33461126_G_A	exonic	TARS	nonsynonymous SNV	NM_152295:c.G1370A:p.R457K	596;Name=lod=354					0.04	0.999825	C	0.94	T	0.999	D	1	D	0.999674	D	5.82	chr5	33461126	33461126	G	A	ReadPosRankSum=0.085:.:DP=15;RD=13;AD=2;RO=0.133;MA=0;CONF=2	15	A/G/	1	1	0	0	8	5	0	0	0	0	0.625	1	N	NM_152295:c.G1370A:p.R457K	P26639:tRNA-synt_2b;
5_33461162_T_C	exonic	TARS	nonsynonymous SNV	NM_152295:c.T1406C:p.M469T	596;Name=lod=354					0.58	0.998767	C	0.49	T	0.052	B	1	D	0.991109	D	5.82	chr5	33461162	33461162	T	C	ReadPosRankSum=-1.868:.:DP=14;RD=11;AD=3;RO=0.214;MA=0;CONF=2	14	C/T/	0	0	2	1	0	0	7	4	0	0	0.571	0.5	N	NM_152295:c.T1406C:p.M469T	P26639:tRNA-synt_2b;
5_33467700_A_G	exonic	TARS	nonsynonymous SNV	NM_152295:c.A2059G:p.N687D	532;Name=lod=193					0	0.998041	C	0.94	T	0.999	D	1	D	0.999802	D	4.85	chr5	33467700	33467700	A	G	ReadPosRankSum=2.003:.:DP=11;RD=9;AD=2;RO=0.182;MA=0;CONF=2	11	A/G/	4	5	0	0	1	1	0	0	0	0	0.8	1	N	NM_152295:c.A2059G:p.N687D	P26639:HGTP_anticodon;
5_34811939_G_A	exonic	RAI14	nonsynonymous SNV	NM_001145523:c.G601A:p.A201T	661;Name=lod=645					0	0.999682	C	1	D	0.993	D	1	NA	0.99846	D	5.36	chr5	34811939	34811939	G	A	ReadPosRankSum=0.736:.:DP=3;RD=1;AD=2;RO=0.667;MA=0;CONF=1	3	A/G/	1	1	0	0	0	1	0	0	0	0	0	1	N	NM_001145523:c.G601A:p.A201T	Q9P0K7:Ank;
5_34919953_A_T	exonic	BRIX1	nonsynonymous SNV	NM_018321:c.A280T:p.M94L	574;Name=lod=287					0.13	0.998626	C	0.59	T	0.653	P	1	N	0.997445	D	5.19	chr5	34919953	34919953	A	T	ReadPosRankSum=-0.820:.:DP=17;RD=15;AD=2;RO=0.118;MA=0;CONF=1	17	A/T/	9	6	0	0	0	0	1	1	0	0	0.667	1	N	NM_018321:c.A280T:p.M94L	Q8TDN6:Brix;
5_36195248_A_G	exonic	NADKD1	stoploss SNV	NM_001085411:c.T1327C:p.X443R	688;Name=lod=831					0.62	0.999121	C	0.78218	NA	0.414158	NA	0.859069	NA	0	N	5.63	chr5	36195248	36195248	A	G	.:.:DP=2;RD=0;AD=2;RO=1.000;MA=0;CONF=2	2	G/	0	0	0	0	1	1	0	0	0	0	1	1	N	NM_001085411:c.T1327C:p.X443R	Q4G0N4:Not in a domain region;
5_37064921_C_G	exonic	NIPBL	nonsynonymous SNV	NM_133433:c.C8342G:p.A2781G	983;Name=lod=13149					0.18	0.999133	C	0.95	T	0.002	B	0.999979	D	0.902174	D	5.49	chr5	37064921	37064921	C	G	.:.:DP=2;RD=0;AD=2;RO=1.000;MA=0;CONF=2	2	G/	0	0	0	0	1	1	0	0	0	0	1	1	N	NM_133433:c.C8342G:p.A2781G	Q6KC79:Not in a domain region;
5_43123349_T_C	exonic	ZNF131	nonsynonymous SNV	NM_003432:c.T163C:p.C55R	662;Name=lod=656					0.01	0.997056	C	0.943457	NA	0.999	D	1	U	0.752975	D	4.37	chr5	43123349	43123349	T	C	ReadPosRankSum=0.406:.:DP=6;RD=3;AD=3;RO=0.500;MA=0;CONF=1	6	C/T/	0	0	1	2	0	0	2	1	0	0	0.5	0.5	N	NM_003432:c.T163C:p.C55R	P52739:BTB;
5_43644731_T_A	exonic	NNT	nonsynonymous SNV	NM_012343:c.T1117A:p.Y373N	638;Name=lod=523					0	0.997792	C	1	D	0.921	D	0.999932	D	0.968255	D	5.2	chr5	43644731	43644731	T	A	.:.:DP=2;RD=0;AD=2;RO=1.000;MA=0;CONF=1	2	A/	1	1	0	0	0	0	0	0	0	0	1	1	N	NM_012343:c.T1117A:p.Y373N	Q13423:Not in a domain region;
5_52096889_C_A	exonic	PELO	nonsynonymous SNV	NM_015946:c.C661A:p.L221M	553;Name=lod=235		0.907812	0.9	rs1499280	1	0.982259	C	0	T	0.009465	NA	0.999748	N	0.03174	N	4.9	chr5	52096889	52096889	C	A	DB:.:DP=2;RD=0;AD=2;RO=1.000;MA=0;CONF=1	2	A/	1	1	0	0	0	0	0	0	0	0	1	1	N	NM_015946:c.C661A:p.L221M	Q9BRX2:eRF1_2;
5_52322667_G_A	exonic	ITGA2	nonsynonymous SNV	NM_002203:c.G154A:p.V52M						0	0.995574	C	1	D	0.98	D	0.999914	D	0.90938	D	4.84	chr5	52322667	52322667	G	A	ReadPosRankSum=0.493:.:DP=13;RD=11;AD=2;RO=0.154;MA=0;CONF=1	13	A/G/	1	1	0	0	5	6	0	0	0	0	0.833	1	N	NM_002203:c.G154A:p.V52M	P17301:Not in a domain region;
5_52347353_A_G	exonic	ITGA2	nonsynonymous SNV	NM_002203:c.A743G:p.D248G						0.36	0.998222	C	0.69	T	0.706	P	0.998736	N	0.817062	D	3.76	chr5	52347353	52347353	A	G	ReadPosRankSum=0.752:.:DP=12;RD=10;AD=2;RO=0.167;MA=0;CONF=1	12	A/G/	4	6	0	0	1	1	0	0	0	0	0.667	1	N	NM_002203:c.A743G:p.D248G	P17301:VWA;
5_52355813_T_C	exonic	ITGA2	nonsynonymous SNV	NM_002203:c.T1283C:p.L428P	563;Name=lod=260					0.19	0.998756	C	0.92	T	0.995	D	1	D	0.998965	D	5.29	chr5	52355813	52355813	T	C	ReadPosRankSum=-0.736:.:DP=3;RD=1;AD=2;RO=0.667;MA=0;CONF=1	3	C/T/	0	0	1	1	0	0	0	1	0	0	0	1	N	NM_002203:c.T1283C:p.L428P	P17301:Not in a domain region;
5_54459961_A_G	exonic	GPX8	nonsynonymous SNV	NM_001008397:c.A545G:p.K182R	638;Name=lod=521		0.845994	0.84	rs381852	0.75	0.995023	C	0.61	T	0	B	1	N	1.1e-05	P	5.57	chr5	54459961	54459961	A	G	DB:.:DP=7;RD=0;AD=7;RO=1.000;MA=0;CONF=2	7	G/	0	0	0	0	3	4	0	0	0	0	1	0.75	N	NM_001008397:c.A545G:p.K182R	Q8TED1:Not in a domain region;
5_64100150_A_G	exonic	CWC27	nonsynonymous SNV	NM_005869:c.A875G:p.D292G	483;Name=lod=122					0.07	0.984225	C	0.82	T	0.001	B	0.999914	D	0.982321	D	4.5	chr5	64100150	64100150	A	G	ReadPosRankSum=0.736:.:DP=3;RD=1;AD=2;RO=0.667;MA=0;CONF=1	3	A/G/	1	0	0	0	1	1	0	0	0	0	0	1	N	NM_005869:c.A875G:p.D292G	Q6UX04:Not in a domain region;
5_64824397_T_G	exonic	CENPK	nonsynonymous SNV	NM_001267038:c.A479C:p.N160T						0.29	0.788666	N	0.76	T	0.002	B	0.831409	N	0.037358	N	-2.43	chr5	64824397	64824397	T	G	ReadPosRankSum=2.073:.:DP=13;RD=11;AD=2;RO=0.154;MA=0;CONF=1	13	G/T/	0	0	0	0	1	1	7	4	0	0	0.571	1	N	NM_001267038:c.A479C:p.N160T	Q9BS16:CENP-K;
5_68471255_A_G	exonic	CCNB1	nonsynonymous SNV	NM_031966:c.A974G:p.Y325C	566;Name=lod=266					0	0.999218	C	1	D	1	D	1	D	0.999998	D	5.74	chr5	68471255	68471255	A	G	ReadPosRankSum=-0.485:.:DP=46;RD=38;AD=8;RO=0.174;MA=0;CONF=1	46	A/G/T/	16	22	0	0	4	3	0	1	0	0	0.727	0.75	N	NM_031966:c.A974G:p.Y325C	P14635:Cyclin_C;
5_68524027_T_C	exonic;splicing	MRPS36;MRPS36	nonsynonymous SNV	NM_033281:c.T107C:p.V36A	349;Name=lod=35	0.96				0.42	0.835574	N	0.72	T	0.006	B	0.998666	N	0.248134	N	2.32	chr5	68524027	68524027	T	C	ReadPosRankSum=-0.070:.:DP=18;RD=16;AD=2;RO=0.111;MA=0;CONF=1	18	C/T/	0	0	1	1	0	0	9	7	0	0	0.778	1	N	NM_033281:c.T107C:p.V36A	P82909:Not in a domain region;
5_68568830_T_C	exonic	CDK7	nonsynonymous SNV	NM_001799:c.T826C:p.F276L	511;Name=lod=159					0.81	0.995725	C	0.29	T	0.02	B	1	D	0.999902	D	4.5	chr5	68568830	68568830	T	C	ReadPosRankSum=0.406:.:DP=6;RD=3;AD=3;RO=0.500;MA=0;CONF=1	6	C/T/	0	0	2	1	0	0	1	2	0	0	0.5	0.5	N	NM_001799:c.T826C:p.F276L	P50613:Pkinase;
5_68661057_T_A	exonic	TAF9	nonsynonymous SNV	NM_001015892:c.A508T:p.M170L	355;Name=lod=37					0.33	0.959916	C	0.81	T	0.407	P	0.999956	D	0.004086	N	2.23	chr5	68661057	68661057	T	A	ReadPosRankSum=1.661:.:DP=19;RD=17;AD=2;RO=0.105;MA=0;CONF=2	19	A/T/	1	1	0	0	0	0	9	8	0	0	0.889	1	N	NM_001015892:c.A508T:p.M170L	Q16594:Not in a domain region;
5_71516936_A_G	exonic	MRPS27	nonsynonymous SNV	NM_015084:c.T1045C:p.S349P	369;Name=lod=42					0.11	0.984116	C	0.76	T	0.01	B	0.99962	D	0.982261	D	2.45	chr5	71516936	71516936	A	G	ReadPosRankSum=0.358:.:DP=5;RD=3;AD=2;RO=0.400;MA=0;CONF=1	5	A/G/	2	1	0	0	1	1	0	0	0	0	0.5	1	N	NM_015084:c.T1045C:p.S349P	Q92552:MRP-S27;
5_71529957_T_C	exonic	MRPS27	nonsynonymous SNV	NM_015084:c.A464G:p.E155G	529;Name=lod=188					0.25	0.97412	C	0.4	T	0.045	B	0.999329	N	0.022284	N	4.15	chr5	71529957	71529957	T	C	ReadPosRankSum=-1.231:.:DP=5;RD=3;AD=2;RO=0.400;MA=0;CONF=1	5	C/T/	0	0	1	1	0	0	0	3	0	0	0	1	N	NM_015084:c.A464G:p.E155G	Q92552:MRP-S27;
5_71591411_T_C	exonic	MRPS27	nonsynonymous SNV	NM_015084:c.A228G:p.I76M	444;Name=lod=85					0	0.752275	N	0.97	D	0.167	P	0.999978	D	0.000205	N	1.06	chr5	71591411	71591411	T	C	ReadPosRankSum=0.736:.:DP=3;RD=1;AD=2;RO=0.667;MA=0;CONF=1	3	C/T/	0	0	1	1	0	0	1	0	0	0	0	1	N	NM_015084:c.A228G:p.I76M	Q92552:MRP-S27;
5_74706928_C_T	exonic;splicing	COL4A3BP;COL4A3BP	nonsynonymous SNV	NM_005713:c.G838A:p.E280K	383;Name=lod=48					0	0.999115	C	1	D	0.795	P	1	D	0.999958	D	5.47	chr5	74706928	74706928	C	T	.:.:DP=2;RD=0;AD=2;RO=1.000;MA=0;CONF=1	2	T/	0	0	0	0	0	0	1	1	0	0	1	1	N	NM_005713:c.G838A:p.E280K	Q9Y5P4:Not in a domain region;
5_74984944_T_C	exonic	POC5	nonsynonymous SNV	NM_152408:c.A947G:p.Q316R	529;Name=lod=188					0.21												chr5	74984944	74984944	T	C	.:.:DP=2;RD=0;AD=2;RO=1.000;MA=0;CONF=1	2	C/	0	0	1	1	0	0	0	0	0	0	1	1	N	NM_152408:c.A947G:p.Q316R	Q8NA72:Not in a domain region;
5_76989152_A_G	exonic	TBCA	nonsynonymous SNV	NM_004607:c.T185C:p.M62T	558;Name=lod=246					0.02	0.998899	C	0.99	D	0.806	P	1	D	0.999703	D	5.41	chr5	76989152	76989152	A	G	ReadPosRankSum=2.123:.:DP=15;RD=13;AD=2;RO=0.133;MA=0;CONF=1	15	A/G/	8	5	0	0	1	1	0	0	0	0	0.625	1	N	NM_004607:c.T185C:p.M62T	O75347:TBCA; Q6FGD7:Not in a domain region;
5_76989177_C_T	exonic;splicing	TBCA;TBCA	nonsynonymous SNV	NM_004607:c.G160A:p.A54T	558;Name=lod=246					0.44	0.973639	C	0.47	T	0	B	0.985131	N	0.729382	D	2.58	chr5	76989177	76989177	C	T	ReadPosRankSum=0.873:.:DP=16;RD=14;AD=2;RO=0.125;MA=0;CONF=1	16	C/T/	0	0	7	7	0	0	1	1	0	0	1	1	N	NM_004607:c.G160A:p.A54T	O75347:TBCA; Q6FGD7:Not in a domain region;
5_77523250_T_C	exonic	AP3B1	nonsynonymous SNV	NM_003664:c.A482G:p.D161G	697;Name=lod=909					0	0.997208	C	1	D	0.999	D	1	D	0.999866	D	4.94	chr5	77523250	77523250	T	C	.:.:DP=2;RD=0;AD=2;RO=1.000;MA=0;CONF=1	2	C/	0	0	1	1	0	0	0	0	0	0	1	1	N	NM_003664:c.A482G:p.D161G	O00203:Adaptin_N;
5_78938662_T_C	exonic	PAPD4	nonsynonymous SNV	NM_001114394:c.T680C:p.F227S	632;Name=lod=492					0.11	0.975341	C	0.71	T	0.004	B	0.999999	N	0.34261	N	3.98	chr5	78938662	78938662	T	C	ReadPosRankSum=-0.736:.:DP=3;RD=1;AD=2;RO=0.667;MA=0;CONF=1	3	C/T/	0	0	1	1	0	0	1	0	0	0	0	1	N	NM_001114394:c.T680C:p.F227S	Q6PIY7:Not in a domain region;
5_79949871_T_C	exonic	DHFR	nonsynonymous SNV	NM_000791:c.A92G:p.E31G	507;Name=lod=154					0												chr5	79949871	79949871	T	C	ReadPosRankSum=1.026:.:DP=4;RD=2;AD=2;RO=0.500;MA=0;CONF=1	4	C/T/	0	0	1	1	0	0	1	1	0	0	1	1	N	NM_000791:c.A92G:p.E31G	P00374:DHFR_1; B0YJ76:Not in a domain region;
5_83433143_T_A	exonic	EDIL3	stopgain SNV	NM_005711:c.A385T:p.K129X	636;Name=lod=511					0.08	0.998151	C	0.903721	NA	0.735255	NA	0.999998	D	1	A	5.39	chr5	83433143	83433143	T	A	.:.:DP=2;RD=0;AD=2;RO=1.000;MA=0;CONF=1	2	A/	1	1	0	0	0	0	0	0	0	0	1	1	N	NM_005711:c.A385T:p.K129X	Q8N610:Not in a domain region; O43854:Not in a domain region;
5_83476267_A_G	exonic	EDIL3	nonsynonymous SNV	NM_005711:c.T299C:p.F100S	510;Name=lod=157					0	0.998588	C	1	D	0.999	D	0.999974	D	0.997437	D	5.18	chr5	83476267	83476267	A	G	ReadPosRankSum=1.231:.:DP=5;RD=3;AD=2;RO=0.400;MA=0;CONF=1	5	A/G/	1	2	0	0	1	1	0	0	0	0	0.5	1	N	NM_005711:c.T299C:p.F100S	Q8N610:Not in a domain region; O43854:EGF;
5_96071880_A_G	exonic	CAST	nonsynonymous SNV	NM_173060:c.A320G:p.K107R	376;Name=lod=45					0	0.998753	C	0.96	D	0.813	P	0.998952	N	0.891355	D	5.29	chr5	96071880	96071880	A	G	ReadPosRankSum=-1.026:.:DP=4;RD=2;AD=2;RO=0.500;MA=0;CONF=1	4	A/G/	0	2	0	0	1	1	0	0	0	0	0	1	N	NM_173060:c.A320G:p.K107R	Q86YM9:Calpain_inhib; G5E946:Not in a domain region;
5_96077240_A_G	exonic	CAST	nonsynonymous SNV	NM_173060:c.A739G:p.R247G						0.01	0.83783	N	0.96	D	0.503	P	0.901441	N	0.211022	N	1.54	chr5	96077240	96077240	A	G	ReadPosRankSum=-1.179:.:DP=9;RD=7;AD=2;RO=0.222;MA=0;CONF=1	9	A/G/	3	4	0	0	1	1	0	0	0	0	0.75	1	N	NM_173060:c.A739G:p.R247G	Q86YM9:Calpain_inhib; G5E946:Not in a domain region;
5_96503523_C_T	exonic	RIOK2	nonsynonymous SNV	NM_001159749:c.G1045A:p.G349R			0.574197	0.55	rs160632	0.57	0.16217	N	0.39	T	0	B	0.917451	N	1.5e-05	P	-0.256	chr5	96503523	96503523	C	T	DB;ReadPosRankSum=-1.231:.:DP=5;RD=3;AD=2;RO=0.400;MA=0;CONF=2	5	C/T/	0	0	2	1	0	0	1	1	0	0	0.5	1	N	NM_001159749:c.G1045A:p.G349R	D6RDI3:Not in a domain region;
5_96507093_A_G	exonic	RIOK2	nonsynonymous SNV	NM_001159749:c.T596C:p.I199T	694;Name=lod=879					0	0.997972	C	0.99	D	0.239	P	1	D	0.339727	N	4.82	chr5	96507093	96507093	A	G	ReadPosRankSum=0.198:.:DP=7;RD=5;AD=2;RO=0.286;MA=0;CONF=1	7	A/G/	3	2	0	0	1	1	0	0	0	0	0.667	1	N	NM_001159749:c.T596C:p.I199T	D6RDI3:RIO1;
5_98115706_T_C	exonic	RGMB	nonsynonymous SNV	NM_001012761:c.T682C:p.W228R	534;Name=lod=198					0												chr5	98115706	98115706	T	C	ReadPosRankSum=0.720:.:DP=6;RD=4;AD=2;RO=0.333;MA=0;CONF=2	6	C/T/	0	0	1	1	0	0	2	2	0	0	1	1	N	NM_001012761:c.T682C:p.W228R	Q6NW40:RGM_C;
5_108714521_T_C	exonic	PJA2	nonsynonymous SNV	NM_014819:c.A667G:p.N223D						0.02	0.976987	C	0.98	D	0.47	P	0.996843	N	0.07534	N	3.54	chr5	108714521	108714521	T	C	ReadPosRankSum=0.000:.:DP=6;RD=4;AD=2;RO=0.333;MA=0;CONF=2	6	C/T/	0	0	1	1	0	0	2	2	0	0	1	1	N	NM_014819:c.A667G:p.N223D	O43164:Not in a domain region;
5_110446487_C_G	exonic;splicing	WDR36;WDR36	nonsynonymous SNV	NM_139281:c.C1610G:p.A537G	371;Name=lod=43					0.12	0.998919	C	0.88	T	0.98	D	1	D	0.999969	D	5.29	chr5	110446487	110446487	C	G	.:.:DP=2;RD=0;AD=2;RO=1.000;MA=0;CONF=1	2	G/	0	0	0	0	1	1	0	0	0	0	1	1	N	NM_139281:c.C1610G:p.A537G	Q68E02:Not in a domain region; Q8NI36:Not in a domain region;
5_110446920_A_G	exonic	WDR36	nonsynonymous SNV	NM_139281:c.A1827G:p.I609M	622;Name=lod=450		0.000308		rs139845554	0.7	0.905818	N	0.3	T	0.02	B	0.999999	D	0.770222	D	3.04	chr5	110446920	110446920	A	G	DB:.:DP=2;RD=0;AD=2;RO=1.000;MA=0;CONF=2	2	G/	0	0	0	0	1	1	0	0	0	0	1	1	N	NM_139281:c.A1827G:p.I609M	Q68E02:Not in a domain region; Q8NI36:Not in a domain region;
5_110459851_T_C	exonic	WDR36	nonsynonymous SNV	NM_139281:c.T2482C:p.C828R	582;Name=lod=308					0.35	0.998767	C	0.65	T	0.961	D	0.966881	N	0.008339	N	5.82	chr5	110459851	110459851	T	C	ReadPosRankSum=0.198:.:DP=7;RD=5;AD=2;RO=0.286;MA=0;CONF=1	7	C/T/	0	0	1	1	0	0	1	4	0	0	0.25	1	N	NM_139281:c.T2482C:p.C828R	Q68E02:Not in a domain region; Q8NI36:Utp21;
5_112929013_T_A	exonic	YTHDC2	nonsynonymous SNV	NM_022828:c.T4226A:p.L1409Q	558;Name=lod=247		0.640265	0.57	rs1132528	1	0.983708	C	0.31	T	0	B	0.999972	N	0.003866	P	5.54	chr5	112929013	112929013	T	A	DB:.:DP=5;RD=0;AD=5;RO=1.000;MA=0;CONF=2	5	A/	3	2	0	0	0	0	0	0	0	0	1	0.667	N	NM_022828:c.T4226A:p.L1409Q	Q9H6S0:YTH;
5_114611251_T_C	exonic	CCDC112	nonsynonymous SNV	NM_001040440:c.A580G:p.I194V	538;Name=lod=205					0.31	0.906466	N	0.53	T	0	B	0.999494	N	4.9e-05	N	2.01	chr5	114611251	114611251	T	C	.:.:DP=2;RD=0;AD=2;RO=1.000;MA=0;CONF=1	2	C/	0	0	1	1	0	0	0	0	0	0	1	1	N	NM_001040440:c.A580G:p.I194V	Q8NEF3:Not in a domain region;
5_122110868_G_A	exonic	SNX2	nonsynonymous SNV	NM_003100:c.G70A:p.G24R	615;Name=lod=422					0.01	0.989433	C	0.98	D	0.961	D	0.999672	N	0.884708	D	3.82	chr5	122110868	122110868	G	A	DB;ReadPosRankSum=-1.026:.:DP=4;RD=2;AD=2;RO=0.500;MA=0;CONF=1	4	A/G/	1	1	0	0	1	1	0	0	0	0	1	1	N	NM_003100:c.G70A:p.G24R	B3KN57:Not in a domain region; O60749:Sorting_nexin;
5_131066725_C_A	exonic	FNIP1	nonsynonymous SNV	NM_001008738:c.G226T:p.G76C	557;Name=lod=244		0.996771	1	rs7730228	0.71	0.976881	C	0.83	T	0.601004	NA	0.952672	NA	0.640027	NA	5.11	chr5	131066725	131066725	C	A	DB:.:DP=2;RD=0;AD=2;RO=1.000;MA=0;CONF=1	2	A/	1	1	0	0	0	0	0	0	0	0	1	1	N	NM_001008738:c.G226T:p.G76C	Q8TF40:Not in a domain region;
5_132428450_C_G	exonic	HSPA4	nonsynonymous SNV	NM_002154:c.C1619G:p.A540G	564;Name=lod=262					0.42	0.998787	C	0.61	T	0	B	0.999264	N	0.992986	D	3.95	chr5	132428450	132428450	C	G	ReadPosRankSum=1.026:.:DP=4;RD=2;AD=2;RO=0.500;MA=0;CONF=1	4	C/G/	0	0	1	1	1	1	0	0	0	0	1	1	N	NM_002154:c.C1619G:p.A540G	P34932:HSP70;
5_133311567_A_G	exonic	VDAC1	nonsynonymous SNV	NM_003374:c.T697C:p.F233L	476;Name=lod=115					0.93	0.998847	C	0.2	T	0	B	1	D	0.999943	D	5.38	chr5	133311567	133311567	A	G	ReadPosRankSum=1.099:.:DP=13;RD=10;AD=3;RO=0.231;MA=0;CONF=1	13	A/G/	6	4	0	0	2	1	0	0	0	0	0.667	0.5	N	NM_003374:c.T697C:p.F233L	P21796:Porin_3; B3KTS5:Not in a domain region;
5_133316552_C_T	exonic	VDAC1	nonsynonymous SNV	NM_003374:c.G419A:p.G140D	389;Name=lod=51					0	0.979725	C	0.93	T	0.007	B	1	D	0.999638	D	4.06	chr5	133316552	133316552	C	T	ReadPosRankSum=0.322:.:DP=12;RD=10;AD=2;RO=0.167;MA=0;CONF=1	12	C/T/	0	0	6	4	0	0	1	1	0	0	0.667	1	N	NM_003374:c.G419A:p.G140D	P21796:Porin_3; B3KTS5:Not in a domain region;
5_134121272_A_G	exonic	DDX46	nonsynonymous SNV	NM_014829:c.A1460G:p.E487G	700;Name=lod=931					0	0.99882	C	1	D	0.074	B	1	D	0.999999	D	5.35	chr5	134121272	134121272	A	G	ReadPosRankSum=0.358:.:DP=5;RD=3;AD=2;RO=0.400;MA=0;CONF=1	5	A/G/	2	1	0	0	1	1	0	0	0	0	0.5	1	N	NM_014829:c.A1460G:p.E487G	Q7L014:DEAD;
5_137515373_T_C	exonic	KIF20A	nonsynonymous SNV	NM_005733:c.T4C:p.S2P	317;Name=lod=26					0.27	0.997321	C	0.67	T	0.053	B	0.81394	N	0	N	3.03	chr5	137515373	137515373	T	C	.:.:DP=2;RD=0;AD=2;RO=1.000;MA=0;CONF=1	2	C/	0	0	1	1	0	0	0	0	0	0	1	1	N	NM_005733:c.T4C:p.S2P	O95235:Not in a domain region;
5_137627802_T_G	exonic	CDC25C	nonsynonymous SNV	NM_022809:c.A400C:p.S134R	300;Name=lod=22					0.22	0.993919	C	0.98	D	0.15	P	0.669965	N	0.000253	N	3.04	chr5	137627802	137627802	T	G	ReadPosRankSum=0.000:.:DP=6;RD=4;AD=2;RO=0.333;MA=0;CONF=1	6	G/T/	0	0	0	0	1	1	2	2	0	0	1	1	N	NM_022809:c.A400C:p.S134R	P30307:M-inducer_phosp;
5_137892274_T_C	exonic	HSPA9	nonsynonymous SNV	NM_004134:c.A1829G:p.K610R	691;Name=lod=861					0.15	0.998504	C	0.72	T	0.281	P	1	D	0.999927	D	5.61	chr5	137892274	137892274	T	C	ReadPosRankSum=1.182:.:DP=12;RD=10;AD=2;RO=0.167;MA=0;CONF=1	12	C/T/	0	0	1	1	0	0	4	6	0	0	0.667	1	N	NM_004134:c.A1829G:p.K610R	P38646:HSP70;
5_137895683_A_G	exonic	HSPA9	nonsynonymous SNV	NM_004134:c.T1280C:p.V427A	675;Name=lod=738					0	0.999056	C	1	D	0.986	D	1	D	0.999996	D	5.56	chr5	137895683	137895683	A	G	ReadPosRankSum=0.480:.:DP=10;RD=8;AD=2;RO=0.200;MA=0;CONF=2	10	A/G/	3	5	0	0	1	1	0	0	0	0	0.6	1	N	NM_004134:c.T1280C:p.V427A	P38646:HSP70;
5_138160420_T_A	exonic	CTNNA1	nonsynonymous SNV	NM_001903:c.T790A:p.S264T	304;Name=lod=23					0.94	0.997551	C	0.01	T	0	B	0.998985	N	0.974322	D	5.09	chr5	138160420	138160420	T	A	ReadPosRankSum=1.480:.:DP=13;RD=11;AD=2;RO=0.154;MA=0;CONF=2	13	A/T/	1	1	0	0	0	0	6	5	0	0	0.833	1	N	NM_001903:c.T790A:p.S264T	P35221:Vinculin;
5_138643129_T_C	exonic	MATR3	nonsynonymous SNV	NM_001194955:c.T25C:p.S9P	909;Name=lod=6572	0.95				0	0.998278	C	1	D	0.759	P	0.999983	D	0.912265	D	5.47	chr5	138643129	138643129	T	C	ReadPosRankSum=1.231:.:DP=5;RD=3;AD=2;RO=0.400;MA=0;CONF=2	5	C/T/	0	0	1	1	0	0	3	0	0	0	0	1	N	NM_001194955:c.T25C:p.S9P	P43243:Not in a domain region;
5_138643249_A_G	exonic	MATR3	nonsynonymous SNV	NM_001194955:c.A145G:p.T49A	909;Name=lod=6572	0.95				0.12	0.983746	C	0.75	T	0.866	D	0.999998	D	0.742923	D	4.66	chr5	138643249	138643249	A	G	ReadPosRankSum=-0.425:.:DP=15;RD=13;AD=2;RO=0.133;MA=0;CONF=2	15	A/G/	7	6	0	0	1	1	0	0	0	0	0.857	1	N	NM_001194955:c.A145G:p.T49A	P43243:Not in a domain region;
5_138657617_G_T	exonic	MATR3	nonsynonymous SNV	NM_001194956:c.G769T:p.A257S	636;Name=lod=514					0.01	0.999517	C	0.98	D	0.813	P	1	D	0.854336	D	5.04	chr5	138657617	138657617	G	T	.:.:DP=4;RD=0;AD=4;RO=1.000;MA=0;CONF=1	4	T/	0	0	0	0	0	0	2	2	0	0	1	1	N	NM_001194956:c.G769T:p.A257S	P43243:Not in a domain region;
5_138661138_A_G	exonic	MATR3	nonsynonymous SNV	NM_001194956:c.A1294G:p.I432V	705;Name=lod=979					0.44	0.99831	C	0.03	T	0	B	0.934318	N	0.000554	N	4.46	chr5	138661138	138661138	A	G	.:.:DP=2;RD=0;AD=2;RO=1.000;MA=0;CONF=1	2	G/	0	0	0	0	1	1	0	0	0	0	1	1	N	NM_001194956:c.A1294G:p.I432V	P43243:RRM_5;
5_138737450_A_G	exonic	SPATA24	nonsynonymous SNV	NM_194296:c.T379C:p.C127R	562;Name=lod=256					0												chr5	138737450	138737450	A	G	.:.:DP=2;RD=0;AD=2;RO=1.000;MA=0;CONF=1	2	G/	0	0	0	0	1	1	0	0	0	0	1	1	N	NM_194296:c.T379C:p.C127R	Q86W54:Not in a domain region;
5_139494231_C_G	exonic	PURA	stopgain SNV	NM_005859:c.C465G:p.Y155X	866;Name=lod=4402					0	0.998673	C	0.903762	NA	0.735342	NA	1	D	1	D	4.56	chr5	139494231	139494231	C	G	.:.:DP=2;RD=0;AD=2;RO=1.000;MA=0;CONF=2	2	G/	0	0	0	0	1	1	0	0	0	0	1	1	N	NM_005859:c.C465G:p.Y155X	Q00577:PurA;
5_139680073_T_C	exonic	PFDN1	nonsynonymous SNV	NM_002622:c.A128G:p.H43R	711;Name=lod=1038					0.31	0.998009	C	0.22	T	0.023	B	1	D	0.999832	D	5.3	chr5	139680073	139680073	T	C	ReadPosRankSum=-0.898:.:DP=10;RD=8;AD=2;RO=0.200;MA=0;CONF=1	10	C/T/	0	0	1	1	0	0	4	4	0	0	1	1	N	NM_002622:c.A128G:p.H43R	O60925:Prefoldin_2;
5_140033558_T_C	exonic	IK	nonsynonymous SNV	NM_006083:c.T440C:p.I147T	695;Name=lod=893					0												chr5	140033558	140033558	T	C	ReadPosRankSum=1.495:.:DP=7;RD=5;AD=2;RO=0.286;MA=0;CONF=1	7	C/T/	0	0	1	1	0	0	2	3	0	0	0.667	1	N	NM_006083:c.T440C:p.I147T	Q9UK43:Not in a domain region; Q13123:RED_N; Q95HA6:Not in a domain region;
5_140062756_A_G	exonic	HARS	nonsynonymous SNV	NM_001258041:c.T229C:p.F77L	668;Name=lod=692					0.35	0.999002	C	0.56	T	0.396	P	1	D	0.575107	NA	5.51	chr5	140062756	140062756	A	G	ReadPosRankSum=-0.358:.:DP=5;RD=3;AD=2;RO=0.400;MA=0;CONF=2	5	A/G/	1	2	0	0	1	1	0	0	0	0	0.5	1	N	NM_001258041:c.T229C:p.F77L	D6REN6:tRNA-synt_His;
5_141005260_A_G	exonic	HDAC3	nonsynonymous SNV	NM_003883:c.T1051C:p.S351P	651;Name=lod=592					0	0.999103	C	1	D	0.489	P	1	D	0.999988	D	5.08	chr5	141005260	141005260	A	G	ReadPosRankSum=0.358:.:DP=5;RD=3;AD=2;RO=0.400;MA=0;CONF=1	5	A/G/	2	1	0	0	1	1	0	0	0	0	0.5	1	N	NM_003883:c.T1051C:p.S351P	O15379:Not in a domain region;
5_141384539_C_T	exonic	GNPDA1	nonsynonymous SNV	NM_005471:c.G552A:p.M184I	524;Name=lod=179					0.12	0.983405	C	0.83	T	0.032	B	1	D	0.999292	D	4.23	chr5	141384539	141384539	C	T	ReadPosRankSum=-0.572:.:DP=8;RD=6;AD=2;RO=0.250;MA=0;CONF=1	8	C/T/	0	0	4	2	0	0	1	1	0	0	0.5	1	N	NM_005471:c.G552A:p.M184I	P46926:Glucosamine_iso;
5_141385780_T_A	exonic	GNPDA1	nonsynonymous SNV	NM_005471:c.A338T:p.D113V	428;Name=lod=73					0	0.998155	C	1	D	0.782	P	1	D	0.999985	D	5.39	chr5	141385780	141385780	T	A	ReadPosRankSum=-1.231:.:DP=5;RD=3;AD=2;RO=0.400;MA=0;CONF=1	5	A/T/	1	1	0	0	0	0	1	2	0	0	0.5	1	N	NM_005471:c.A338T:p.D113V	P46926:Glucosamine_iso;
5_143549503_T_C	exonic	YIPF5	nonsynonymous SNV	NM_001024947:c.A17G:p.N6S	636;Name=lod=513					0.19	0.998767	C	0.75	T	0.001	B	1	D	0.982137	D	5.82	chr5	143549503	143549503	T	C	ReadPosRankSum=-1.666:.:DP=9;RD=7;AD=2;RO=0.222;MA=0;CONF=2	9	C/T/	0	0	1	1	0	0	4	3	0	0	0.75	1	N	NM_001024947:c.A17G:p.N6S	Q969M3:Not in a domain region;
5_145393364_C_T	exonic	SH3RF2	nonsynonymous SNV	NM_152550:c.C799T:p.R267C			0.551361	0.61	rs758037	0.11	0.188786	N	0.93	T	0.914	D	0.888043	N	0.531991	P	-1.96	chr5	145393364	145393364	C	T	DB:.:DP=2;RD=0;AD=2;RO=1.000;MA=0;CONF=1	2	T/	0	0	0	0	0	0	1	1	0	0	1	1	N	NM_152550:c.C799T:p.R267C	Q08AM8:Not in a domain region; Q8TEC5:Not in a domain region;
5_145531451_T_C	exonic	LARS	nonsynonymous SNV	NM_020117:c.A1399G:p.I467V	652;Name=lod=596					1	0.916829	N	0.684956	NA	0	B	0.999824	D	0.007884	N	0.685	chr5	145531451	145531451	T	C	ReadPosRankSum=0.736:.:DP=3;RD=1;AD=2;RO=0.667;MA=0;CONF=2	3	C/T/	0	0	1	1	0	0	1	0	0	0	0	1	N	NM_020117:c.A1399G:p.I467V	Q9P2J5:tRNA-synt_1;
5_145631379_T_C	exonic	RBM27	nonsynonymous SNV	NM_018989:c.T1385C:p.L462P	688;Name=lod=836					0.1	0.998415	C	0.99	D	0.137	B	0.999701	D	0.014022	N	5.03	chr5	145631379	145631379	T	C	.:.:DP=2;RD=0;AD=2;RO=1.000;MA=0;CONF=2	2	C/	0	0	1	1	0	0	0	0	0	0	1	1	N	NM_018989:c.T1385C:p.L462P	Q9P2N5:Not in a domain region;
5_145631384_G_T	exonic	RBM27	stopgain SNV	NM_018989:c.G1390T:p.G464X	688;Name=lod=836					0.05	0.99975	C	0.90385	NA	0.735495	NA	0.999866	D	1	A	5.03	chr5	145631384	145631384	G	T	.:.:DP=2;RD=0;AD=2;RO=1.000;MA=0;CONF=2	2	T/	0	0	0	0	0	0	1	1	0	0	1	1	N	NM_018989:c.G1390T:p.G464X	Q9P2N5:Not in a domain region;
5_145883035_A_G	exonic	TCERG1	nonsynonymous SNV	NM_001040006:c.A2417G:p.Y806C	433;Name=lod=77					0	0.998298	C	1	D	0.788176	NA	1	D	0.996664	D	5	chr5	145883035	145883035	A	G	ReadPosRankSum=-0.480:.:DP=10;RD=8;AD=2;RO=0.200;MA=0;CONF=2	10	A/G/	4	4	0	0	1	1	0	0	0	0	1	1	N	NM_001040006:c.A2417G:p.Y806C	O14776:FF;
5_148207478_G_A	exonic	ADRB2	nonsynonymous SNV	NM_000024:c.G1084A:p.E362K	361;Name=lod=39					0.04	0.999692	C	0.92	T	0.16	P	0.998368	N	0.068212	N	5.39	chr5	148207478	148207478	G	A	.:.:DP=2;RD=0;AD=2;RO=1.000;MA=0;CONF=2	2	A/	1	1	0	0	0	0	0	0	0	0	1	1	N	NM_000024:c.G1084A:p.E362K	P07550:Not in a domain region;
5_148207479_A_C	exonic	ADRB2	nonsynonymous SNV	NM_000024:c.A1085C:p.E362A	361;Name=lod=39					0.03	0.979348	C	0.92	T	0.707	P	0.998368	N	0.048424	N	4.52	chr5	148207479	148207479	A	C	.:.:DP=2;RD=0;AD=2;RO=1.000;MA=0;CONF=2	2	C/	0	0	1	1	0	0	0	0	0	0	1	1	N	NM_000024:c.A1085C:p.E362A	P07550:Not in a domain region;
5_148207506_A_G	exonic	ADRB2	nonsynonymous SNV	NM_000024:c.A1112G:p.E371G	371;Name=lod=43					0.03	0.979957	C	0.97	D	0.002	B	0.987584	N	0.073534	N	4.52	chr5	148207506	148207506	A	G	ReadPosRankSum=-1.026:.:DP=4;RD=2;AD=2;RO=0.500;MA=0;CONF=2	4	A/G/	1	1	0	0	1	1	0	0	0	0	1	1	N	NM_000024:c.A1112G:p.E371G	P07550:Not in a domain region;
5_148207551_A_G	exonic	ADRB2	nonsynonymous SNV	NM_000024:c.A1157G:p.D386G	448;Name=lod=88					1	0.978023	C	0.19	T	0	B	0.84973	N	0.004553	N	2.94	chr5	148207551	148207551	A	G	ReadPosRankSum=-1.026:.:DP=4;RD=2;AD=2;RO=0.500;MA=0;CONF=2	4	A/G/	1	1	0	0	1	1	0	0	0	0	1	1	N	NM_000024:c.A1157G:p.D386G	P07550:Not in a domain region;
5_148891422_T_C	exonic	CSNK1A1	nonsynonymous SNV	NM_001892:c.A610G:p.M204V	644;Name=lod=554					0.01												chr5	148891422	148891422	T	C	ReadPosRankSum=-0.358:.:DP=5;RD=3;AD=2;RO=0.400;MA=0;CONF=1	5	C/T/	0	0	1	1	0	0	2	1	0	0	0.5	1	N	NM_001892:c.A610G:p.M204V	P48729:Pkinase; Q05DL3:Not in a domain region;
5_148904664_A_C	exonic	CSNK1A1	nonsynonymous SNV	NM_001025105:c.T301G:p.F101V	709;Name=lod=1016					0												chr5	148904664	148904664	A	C	ReadPosRankSum=-1.231:.:DP=5;RD=3;AD=2;RO=0.400;MA=0;CONF=1	5	A/C/	2	1	1	1	0	0	0	0	0	0	0.5	1	N	NM_001025105:c.T301G:p.F101V	P48729:Pkinase; Q6PJ06:Not in a domain region;
5_150075225_T_C	exonic	RBM22	nonsynonymous SNV	NM_018047:c.A589G:p.N197D	663;Name=lod=657					0.02	0.997906	C	1	D	0.996	D	1	D	0.99963	D	5.26	chr5	150075225	150075225	T	C	ReadPosRankSum=-1.026:.:DP=4;RD=2;AD=2;RO=0.500;MA=0;CONF=2	4	C/T/	0	0	1	1	0	0	1	1	0	0	1	1	N	NM_018047:c.A589G:p.N197D	Q9NW64:Not in a domain region;
5_151169963_A_G	exonic	G3BP1	nonsynonymous SNV	NM_005754:c.A175G:p.K59E	445;Name=lod=86					0.29	0.996749	C	0.23	T	0.075	B	0.999934	D	0.368011	N	3.18	chr5	151169963	151169963	A	G	ReadPosRankSum=-0.358:.:DP=5;RD=3;AD=2;RO=0.400;MA=0;CONF=1	5	A/G/	2	1	0	0	1	1	0	0	0	0	0.5	1	N	NM_005754:c.A175G:p.K59E	Q5HYE9:NTF2; Q13283:NTF2; Q6ZP53:Not in a domain region; Q5U0Q1:Not in a domain region;
5_154305437_C_A	exonic	GEMIN5	nonsynonymous SNV	NM_001252156:c.G1275T:p.K425N	611;Name=lod=407					0.01	0.866657	N	0.61	T	0.995	D	1	D	0.996691	D	0.768	chr5	154305437	154305437	C	A	ReadPosRankSum=1.231:.:DP=5;RD=3;AD=2;RO=0.400;MA=0;CONF=1	5	A/C/	1	1	2	1	0	0	0	0	0	0	0.5	1	N	NM_001252156:c.G1275T:p.K425N	Q58EZ8:Not in a domain region; Q8TEQ6:Not in a domain region; B7ZLC9:Not in a domain region;
5_157164962_T_C	exonic	THG1L	nonsynonymous SNV	NM_017872:c.T695C:p.L232P	605;Name=lod=382		0.682685	0.7	rs2270812	1	0.984935	C	0	T	0	B	0.999997	N	3e-06	P	5.45	chr5	157164962	157164962	T	C	DB:.:DP=2;RD=0;AD=2;RO=1.000;MA=0;CONF=1	2	C/	0	0	1	1	0	0	0	0	0	0	1	1	N	NM_017872:c.T695C:p.L232P	Q9NWX6:Thg1C;
5_176733142_T_C	exonic	PRELID1	nonsynonymous SNV	NM_013237:c.T476C:p.M159T	613;Name=lod=413					0.67	0.996938	C	0	T	0.08	B	0.999996	D	0.993629	D	4.31	chr5	176733142	176733142	T	C	.:.:DP=2;RD=0;AD=2;RO=1.000;MA=0;CONF=1	2	C/	0	0	1	1	0	0	0	0	0	0	1	1	N	NM_013237:c.T476C:p.M159T	Q9Y255:PRELI;
5_179043897_T_C	exonic	HNRNPH1	nonsynonymous SNV	NM_001257293:c.A1180G:p.S394G	765;Name=lod=1718					0.15	0.998306	C	0.66	T	0.45	P	1	D	0.990088	D	5.49	chr5	179043897	179043897	T	C	ReadPosRankSum=-0.198:.:DP=7;RD=5;AD=2;RO=0.286;MA=0;CONF=1	7	C/T/	0	0	1	1	0	0	2	3	0	0	0.667	1	N	NM_001257293:c.A1180G:p.S394G	P31943:Not in a domain region;
5_179143109_T_C	exonic	CANX	nonsynonymous SNV	NM_001024649:c.T725C:p.L242S	633;Name=lod=500					0	0.996734	C	1	D	0.961	D	0.999999	D	0.999712	D	4.78	chr5	179143109	179143109	T	C	ReadPosRankSum=1.067:.:DP=8;RD=6;AD=2;RO=0.250;MA=0;CONF=1	8	C/T/	0	0	1	1	0	0	2	4	0	0	0.5	1	N	NM_001024649:c.T725C:p.L242S	P27824:Calreticulin;
5_179150677_A_G	exonic	CANX	nonsynonymous SNV	NM_001024649:c.A1415G:p.Q472R	403;Name=lod=58					0.22	0.998926	C	0.35	T	0	B	0.999991	D	0.999572	D	5.44	chr5	179150677	179150677	A	G	ReadPosRankSum=2.041:.:DP=12;RD=10;AD=2;RO=0.167;MA=0;CONF=2	12	A/G/	5	5	0	0	1	1	0	0	0	0	1	1	N	NM_001024649:c.A1415G:p.Q472R	P27824:Not in a domain region;
6_598058_T_C	exonic	EXOC2	nonsynonymous SNV	NM_018303:c.A1036G:p.T346A	584;Name=lod=316					0.23	0.997837	C	0.93	T	0.374	P	1	D	0.999784	D	5.22	chr6	598058	598058	T	C	ReadPosRankSum=0.736:.:DP=3;RD=1;AD=2;RO=0.667;MA=0;CONF=1	3	C/T/	0	0	1	1	0	0	0	1	0	0	0	1	N	NM_018303:c.A1036G:p.T346A	B3KPN7:Not in a domain region; Q96KP1:Not in a domain region;
6_2948617_A_G	exonic	SERPINB6	nonsynonymous SNV	NM_004568:c.T1046C:p.F349S	289;Name=lod=20					0	0.998565	C	1	D	0.999	D	1	D	0.999145	D	4.81	chr6	2948617	2948617	A	G	ReadPosRankSum=-1.589:.:DP=8;RD=6;AD=2;RO=0.250;MA=0;CONF=2	8	A/G/	3	3	0	0	1	1	0	0	0	0	1	1	N	NM_004568:c.T1046C:p.F349S	P35237:Serpin;
6_2948923_T_C	exonic	SERPINB6	nonsynonymous SNV	NM_004568:c.A740G:p.E247G	410;Name=lod=62					0.05	0.871184	N	0.81	T	0.468	P	0.963369	N	0.973257	D	2.35	chr6	2948923	2948923	T	C	ReadPosRankSum=0.898:.:DP=10;RD=8;AD=2;RO=0.200;MA=0;CONF=1	10	C/T/	0	0	1	1	0	0	5	3	0	0	0.6	1	N	NM_004568:c.A740G:p.E247G	P35237:Serpin;
6_3019776_A_G	exonic	NQO2	nonsynonymous SNV	NM_000904:c.A583G:p.I195V						0.51	0.000703	N	0.49	T	0	B	0.012102	N	0.000765	N	-9.87	chr6	3019776	3019776	A	G	ReadPosRankSum=0.572:.:DP=8;RD=6;AD=2;RO=0.250;MA=0;CONF=2	8	A/G/	2	4	0	0	1	1	0	0	0	0	0.5	1	N	NM_000904:c.A583G:p.I195V	P16083:Flavodoxin_2;
6_4031998_A_G	exonic	PRPF4B	nonsynonymous SNV	NM_003913:c.A247G:p.I83V	709;Name=lod=1018	0.92	0.694526	0.71	rs9503893	1	0.794898	N	0	T	0	NA	0.836951	N	0	P	2.33	chr6	4031998	4031998	A	G	DB:.:DP=4;RD=0;AD=4;RO=1.000;MA=0;CONF=2	4	G/	0	0	0	0	2	2	0	0	0	0	1	1	N	NM_003913:c.A247G:p.I83V	Q13523:Not in a domain region;
6_4126456_T_C	exonic	ECI2	nonsynonymous SNV	NM_001166010:c.A497G:p.Y166C	502;Name=lod=146					0	0.9056	N	1	D	1	D	0.999889	D	0.775999	NA	3.4	chr6	4126456	4126456	T	C	ReadPosRankSum=1.369:.:DP=14;RD=12;AD=2;RO=0.143;MA=0;CONF=1	14	C/T/	0	0	1	1	0	0	6	6	0	0	1	1	N	NM_001166010:c.A497G:p.Y166C	O75521:ECH;
6_4133850_T_C	exonic	ECI2	nonsynonymous SNV	NM_001166010:c.A56G:p.Q19R						0.4	0.832131	N	0.31	T	0.029	B	0	N	0.942412	D	2.31	chr6	4133850	4133850	T	C	ReadPosRankSum=-0.107:.:DP=12;RD=10;AD=2;RO=0.167;MA=0;CONF=1	12	C/T/	0	0	1	1	0	0	5	5	0	0	1	1	N	NM_001166010:c.A56G:p.Q19R	O75521:Not in a domain region;
6_4998971_G_A	exonic	RPP40	nonsynonymous SNV	NM_006638:c.C538T:p.L180F	497;Name=lod=139					0	0.999637	C	1	D	0.997	D	1	D	0.999688	D	5.26	chr6	4998971	4998971	G	A	ReadPosRankSum=-0.736:.:DP=3;RD=1;AD=2;RO=0.667;MA=0;CONF=1	3	A/G/	1	1	0	0	0	1	0	0	0	0	0	1	N	NM_006638:c.C538T:p.L180F	O75818:Ribonuc_P_40;
6_5260936_A_C	exonic	LYRM4	nonsynonymous SNV	NM_001164840:c.T31G:p.S11A	544;Name=lod=216		0.414261	0.39	rs2224391		0.899314	N	0.84	T	0.1	B	0.590453	N	8e-06	P	3.65	chr6	5260936	5260936	A	C	DB:.:DP=4;RD=0;AD=4;RO=1.000;MA=0;CONF=1	4	C/	0	0	1	3	0	0	0	0	0	0	1	0.333	N	NM_001164840:c.T31G:p.S11A	F5H189:Not in a domain region;
6_7290138_T_C	exonic	SSR1	nonsynonymous SNV	NM_003144:c.A820G:p.R274G	615;Name=lod=423					0.01	0.147221	N	0.99	D	0.991	D	1	D	0.999763	D	-1.86	chr6	7290138	7290138	T	C	ReadPosRankSum=-1.733:.:DP=10;RD=8;AD=2;RO=0.200;MA=0;CONF=2	10	C/T/	0	0	1	1	0	0	4	4	0	0	1	1	N	NM_003144:c.A820G:p.R274G	P43307:TRAP_alpha;
6_7301544_T_C	exonic;splicing	SSR1;SSR1	nonsynonymous SNV	NM_003144:c.A542G:p.N181S						0.3	0.797246	N	0.71	T	0	B	0.999983	N	0.99675	D	1.74	chr6	7301544	7301544	T	C	ReadPosRankSum=1.589:.:DP=8;RD=6;AD=2;RO=0.250;MA=0;CONF=1	8	C/T/	0	0	1	1	0	0	3	3	0	0	1	1	N	NM_003144:c.A542G:p.N181S	P43307:TRAP_alpha;
6_7313298_A_G	exonic	SSR1	nonsynonymous SNV	NM_003144:c.T56C:p.V19A						0.02	0.997049	C	0.99	D	0	B	0.977409	N	0.080831	N	4.46	chr6	7313298	7313298	A	G	ReadPosRankSum=0.358:.:DP=5;RD=3;AD=2;RO=0.400;MA=0;CONF=1	5	A/G/	2	1	0	0	1	1	0	0	0	0	0.5	1	N	NM_003144:c.T56C:p.V19A	P43307:TRAP_alpha;
6_8064554_C_T	exonic	BLOC1S5	nonsynonymous SNV	NM_001199323:c.G56A:p.G19D	391;Name=lod=52					0.03	0.96172	C	1	D	0.486	P	0.845492	NA	0.010254	N	2.17	chr6	8064554	8064554	C	T	ReadPosRankSum=1.026:.:DP=4;RD=2;AD=2;RO=0.500;MA=0;CONF=2	4	C/T/	0	0	1	1	0	0	1	1	0	0	1	1	N	NM_001199323	RefSeq ID not mapped to Uniprot ID
6_10702647_G_T	exonic	PAK1IP1	nonsynonymous SNV	NM_017906:c.G293T:p.S98I	565;Name=lod=264					0	0.999752	C	1	D	0.999	D	1	D	0.999438	D	5.56	chr6	10702647	10702647	G	T	ReadPosRankSum=0.452:.:DP=17;RD=6;AD=11;RO=0.647;MA=0;CONF=1	17	G/T/	0	0	0	0	3	3	6	5	0	0	1	0.833	N	NM_017906:c.G293T:p.S98I	Q9NWT1:WD40;
6_10704818_T_C	exonic	PAK1IP1	nonsynonymous SNV	NM_017906:c.T575C:p.L192P	415;Name=lod=65					0	0.998009	C	0.99	D	0.989	D	1	D	0.999903	D	5.3	chr6	10704818	10704818	T	C	ReadPosRankSum=0.639:.:DP=14;RD=12;AD=2;RO=0.143;MA=0;CONF=1	14	C/T/	0	0	1	1	0	0	7	5	0	0	0.714	1	N	NM_017906:c.T575C:p.L192P	Q9NWT1:Not in a domain region;
6_10704862_A_G	exonic	PAK1IP1	nonsynonymous SNV	NM_017906:c.A619G:p.I207V	473;Name=lod=112					0.24	0.076378	N	0.35	T	0.005	B	0.999819	N	0.995863	D	-2.2	chr6	10704862	10704862	A	G	ReadPosRankSum=1.031:.:DP=16;RD=12;AD=4;RO=0.250;MA=0;CONF=1	16	A/G/	6	6	0	0	2	2	0	0	0	0	1	1	N	NM_017906:c.A619G:p.I207V	Q9NWT1:Not in a domain region;
6_10728920_T_C	exonic	TMEM14C	nonsynonymous SNV	NM_001165258:c.T247C:p.S83P	592;Name=lod=338					0	0.986909	C	0.99	D	0.982	D	1	D	6.5e-05	N	3.34	chr6	10728920	10728920	T	C	ReadPosRankSum=1.611:.:DP=12;RD=10;AD=2;RO=0.167;MA=0;CONF=1	12	C/T/	0	0	1	1	0	0	6	4	0	0	0.667	1	N	NM_001165258:c.T247C:p.S83P	Q9P0S9:Tmemb_14;
6_18250007_T_C	exonic	DEK	nonsynonymous SNV	NM_001134709:c.A535G:p.M179V	629;Name=lod=481					0.16	0.917021	N	0.82	T	0.08	B	0.980653	N	0.000506	N	3.22	chr6	18250007	18250007	T	C	ReadPosRankSum=1.565:.:DP=17;RD=15;AD=2;RO=0.118;MA=0;CONF=2	17	C/T/	0	0	1	1	0	0	9	6	0	0	0.667	1	N	NM_001134709:c.A535G:p.M179V	P35659:SAP;
6_24781835_A_G	exonic	GMNN	nonsynonymous SNV	NM_001251989:c.A260G:p.D87G	509;Name=lod=156					0	0.998789	C	0.99	D	0.999	D	0.999995	D	0.986835	D	5.33	chr6	24781835	24781835	A	G	ReadPosRankSum=-0.922:.:DP=7;RD=5;AD=2;RO=0.286;MA=0;CONF=1	7	A/G/	1	4	0	0	1	1	0	0	0	0	0.25	1	N	NM_001251989:c.A260G:p.D87G	O75496:Geminin;
6_26158644_C_T	exonic	HIST1H2BD	nonsynonymous SNV	NM_021063:c.C247T:p.H83Y	561;Name=lod=253					0	0.999027	C	0.98	D	1	D	0.999982	D	0.031934	N	5.38	chr6	26158644	26158644	C	T	ReadPosRankSum=-1.380:.:DP=6;RD=4;AD=2;RO=0.333;MA=0;CONF=2	6	C/T/	0	0	3	1	0	0	1	1	0	0	0.333	1	N	NM_021063:c.C247T:p.H83Y	P58876:Histone; P62807:Histone;
6_26459811_T_C	exonic	BTN2A1	nonsynonymous SNV	NM_001197233:c.T2C:p.M1T	410;Name=lod=62					0	0.991331	C	1	D	1	D	0.999998	D	0.218759	N	2.68	chr6	26459811	26459811	T	C	ReadPosRankSum=0.720:.:DP=6;RD=4;AD=2;RO=0.333;MA=0;CONF=1	6	C/T/	0	0	1	1	0	0	2	2	0	0	1	1	N	NM_001197233:c.T2C:p.M1T	Q7KYR7:Not in a domain region; B4DLP9:Not in a domain region;
6_27114450_T_C	exonic	HIST1H2BK	nonsynonymous SNV	NM_080593:c.A128G:p.Y43C	650;Name=lod=585					0	0.994884	C	1	D	0.999	D	0.884736	NA	0.037939	N	3.98	chr6	27114450	27114450	T	C	ReadPosRankSum=1.179:.:DP=9;RD=7;AD=2;RO=0.222;MA=0;CONF=2	9	C/T/	0	0	1	1	0	0	3	4	0	0	0.75	1	N	NM_080593:c.A128G:p.Y43C	O60814:Histone;
6_28268754_C_T	exonic	PGBD1	nonsynonymous SNV	NM_001184743:c.C1123T:p.P375S	300;Name=lod=22					0.03	0.974592	C	0.93	T	0.78	P	0.723671	N	0.053191	N	2.74	chr6	28268754	28268754	C	T	.:.:DP=2;RD=0;AD=2;RO=1.000;MA=0;CONF=2	2	T/	0	0	0	0	0	0	1	1	0	0	1	1	N	NM_001184743:c.C1123T:p.P375S	Q96JS3:Not in a domain region;
6_30030007_A_G	exonic	ZNRD1	nonsynonymous SNV	NM_170783:c.A253G:p.R85G	455;Name=lod=94					0	0.997063	C	1	D	1	D	1	D	0.999338	D	3.94	chr6	30030007	30030007	A	G	.:.:DP=2;RD=0;AD=2;RO=1.000;MA=0;CONF=1	2	G/	0	0	0	0	1	1	0	0	0	0	1	1	N	NM_170783:c.A253G:p.R85G	Q2L6J2:Not in a domain region; Q9P1U0:Not in a domain region;
6_30313340_G_C	exonic	RPP21,TRIM39-RPP21	nonsynonymous SNV	NM_001199120:c.G255C:p.Q85H	501;Name=lod=145		0.256016	0.22	rs116471371	0.15	0.991068	C	0.79	T	0.588714	NA	0.985094	N	0.650134	NA	3.95	chr6	30313340	30313340	G	C	DB:.:DP=4;RD=0;AD=4;RO=1.000;MA=0;CONF=1	4	C/	0	0	2	2	0	0	0	0	0	0	1	1	N	NM_001199120:c.G255C:p.Q85H	Q9H633:Rpr2; Q5SU41:Rpr2;
6_30545883_A_T	exonic	ABCF1	nonsynonymous SNV	NM_001025091:c.A247T:p.R83W	468;Name=lod=106					0.01	0.126756	N	0.99	D	0.991	D	0.989539	N	0.609427	D	-2.09	chr6	30545883	30545883	A	T	.:.:DP=2;RD=0;AD=2;RO=1.000;MA=0;CONF=1	2	T/	0	0	0	0	0	0	1	1	0	0	1	1	N	NM_001025091:c.A247T:p.R83W	Q8NE71:Not in a domain region;
6_30554034_A_G	exonic	ABCF1	nonsynonymous SNV	NM_001090:c.A1723G:p.T575A	614;Name=lod=418					0.36	0.997103	C	0.64	T	0.074	B	1	D	0.993901	D	3.96	chr6	30554034	30554034	A	G	ReadPosRankSum=-0.736:.:DP=3;RD=1;AD=2;RO=0.667;MA=0;CONF=1	3	A/G/	0	1	0	0	1	1	0	0	0	0	0	1	N	NM_001090:c.A1723G:p.T575A	Q2L6I2:Not in a domain region; Q8NE71:ABC_tran_2;
6_30617474_T_A	exonic	C6orf136	nonsynonymous SNV	NM_001109938:c.T212A:p.L71Q						0.04	0.775627	N	0.93	T	0	B	0.818132	N	0.254431	N	1.13	chr6	30617474	30617474	T	A	ReadPosRankSum=-0.736:.:DP=3;RD=1;AD=2;RO=0.667;MA=0;CONF=2	3	A/T/	1	1	0	0	0	0	1	0	0	0	0	1	N	NM_001109938:c.T212A:p.L71Q	A9R9P8:Not in a domain region; Q5SQH8:Not in a domain region;
6_31106481_C_T	exonic	PSORS1C1	nonsynonymous SNV	NM_014068:c.C92T:p.P31L						0	0.102322	N	1	D	0.291	P	0.599277	NA	0.003389	N	-5.9	chr6	31106481	31106481	C	T	ReadPosRankSum=0.000:.:DP=6;RD=4;AD=2;RO=0.333;MA=0;CONF=1	6	C/T/	0	0	3	1	0	0	1	1	0	0	0.333	1	N	NM_014068:c.C92T:p.P31L	Q9UIG5:Not in a domain region; D2IYL0:Not in a domain region;
6_31636328_A_G	exonic	CSNK2B	nonsynonymous SNV	NM_001320:c.A188G:p.E63G	609;Name=lod=399					0.25	0.997601	C	0.72	T	0.024	B	1	D	0.999885	D	4.66	chr6	31636328	31636328	A	G	ReadPosRankSum=1.528:.:DP=28;RD=25;AD=3;RO=0.107;MA=0;CONF=1	28	A/C/G/	15	10	1	0	1	1	0	0	0	0	0.667	1	N	NM_001320:c.A188G:p.E63G	B0UXA9:Not in a domain region; P67870:CK_II_beta;
6_31637264_C_T	exonic	CSNK2B	nonsynonymous SNV	NM_001320:c.C536T:p.P179L	486;Name=lod=126					0.03	0.998617	C	0.96	D	0.629	P	1	N	0.999975	D	4.53	chr6	31637264	31637264	C	T	ReadPosRankSum=-0.764:.:DP=15;RD=13;AD=2;RO=0.133;MA=0;CONF=1	15	C/T/	0	0	8	5	0	0	1	1	0	0	0.625	1	N	NM_001320:c.C536T:p.P179L	B0UXA9:Not in a domain region; P67870:CK_II_beta;
6_31637657_T_C	exonic	CSNK2B	nonsynonymous SNV	NM_001320:c.T602C:p.L201P	643;Name=lod=548					0.14	0.996757	C	0.89	T	0.007	B	0.960812	N	0.999819	D	4.26	chr6	31637657	31637657	T	C	ReadPosRankSum=1.283:.:DP=13;RD=11;AD=2;RO=0.154;MA=0;CONF=2	13	C/T/	0	0	1	1	0	0	6	5	0	0	0.833	1	N	NM_001320:c.T602C:p.L201P	B0UXA9:Not in a domain region; P67870:Not in a domain region;
6_31637689_A_G	exonic	CSNK2B	nonsynonymous SNV	NM_001320:c.A634G:p.K212E	643;Name=lod=548					0.13	0.997901	C	0.81	T	0	B	0.999499	N	0.988663	D	4.26	chr6	31637689	31637689	A	G	ReadPosRankSum=1.182:.:DP=12;RD=10;AD=2;RO=0.167;MA=0;CONF=2	12	A/G/	3	7	0	0	1	1	0	0	0	0	0.429	1	N	NM_001320:c.A634G:p.K212E	B0UXA9:Not in a domain region; P67870:Not in a domain region;
6_31773855_A_G	exonic	LSM2	nonsynonymous SNV	NM_021177:c.T68C:p.L23P	644;Name=lod=552					0	0.997896	C	1	D	0.911	D	0.999999	D	0.999999	D	4.79	chr6	31773855	31773855	A	G	ReadPosRankSum=1.495:.:DP=7;RD=5;AD=2;RO=0.286;MA=0;CONF=1	7	A/G/	2	3	0	0	1	1	0	0	0	0	0.667	1	N	NM_021177:c.T68C:p.L23P	Q6FGG1:Not in a domain region; Q9Y333:LSM;
6_31920145_C_G	exonic	RDBP	nonsynonymous SNV	NM_002904:c.G1076C:p.R359P	600;Name=lod=367					0.05	0.998458	C	1	D	0.999	D	1	D	0.671977	D	4.95	chr6	31920145	31920145	C	G	ReadPosRankSum=-1.026:.:DP=4;RD=2;AD=2;RO=0.500;MA=0;CONF=2	4	C/G/	0	0	1	1	1	1	0	0	0	0	1	1	N	NM_002904:c.G1076C:p.R359P	P18615:Not in a domain region;
6_32809338_T_C	exonic	PSMB8	nonsynonymous SNV	NM_004159:c.A700G:p.R234G	589;Name=lod=330					0	0.832517	N	1	D	1	D	1	D	0.999694	D	1.63	chr6	32809338	32809338	T	C	ReadPosRankSum=-2.311:.:DP=17;RD=15;AD=2;RO=0.118;MA=0;CONF=1	17	C/T/	0	0	1	1	0	0	8	7	0	0	0.875	1	N	NM_004159:c.A700G:p.R234G	P28062:Proteasome;
6_32826192_G_A	exonic	PSMB9	nonsynonymous SNV	NM_002800:c.G442A:p.G148S	497;Name=lod=140					0	0.999183	C	1	D	0.613	P	1	D	0.700989	NA	4.12	chr6	32826192	32826192	G	A	ReadPosRankSum=-0.762:.:DP=9;RD=7;AD=2;RO=0.222;MA=0;CONF=2	9	A/G/	1	1	0	0	2	5	0	0	0	0	0.4	1	N	NM_002800:c.G442A:p.G148S	P28065:Proteasome; Q5JNW4:Not in a domain region;
6_32943938_A_G	exonic	BRD2	nonsynonymous SNV	NM_001199455:c.A602G:p.K201R	615;Name=lod=421					0.22	0.997787	C	0.64	T	0.560759	NA	0.999971	D	0.879208	D	3.73	chr6	32943938	32943938	A	G	ReadPosRankSum=0.736:.:DP=3;RD=1;AD=2;RO=0.667;MA=0;CONF=1	3	A/G/	1	0	0	0	1	1	0	0	0	0	0	1	N	NM_001199455:c.A602G:p.K201R	Q658Y7:Not in a domain region; P25440:Not in a domain region;
6_33254665_A_G	exonic	WDR46	nonsynonymous SNV	NM_001164267:c.T860C:p.V287A	462;Name=lod=101		0.105105	0.08	rs116183998	0.01	0.997188	C	0.97	D	0.985	D	1	D	0.999974	P	3.99	chr6	33254665	33254665	A	G	DB:.:DP=6;RD=0;AD=6;RO=1.000;MA=0;CONF=1	6	G/	0	0	0	0	3	3	0	0	0	0	1	1	N	NM_001164267:c.T860C:p.V287A	A8K806:Not in a domain region; O15213:Not in a domain region; B4DP15:Not in a domain region;
6_33262490_T_C	exonic	RGL2	nonsynonymous SNV	NM_001243738:c.A1082G:p.D361G	516;Name=lod=167					0	0.996485	C	1	D	0.989	D	1	D	0.788666	NA	4.16	chr6	33262490	33262490	T	C	.:.:DP=2;RD=0;AD=2;RO=1.000;MA=0;CONF=1	2	C/	0	0	1	1	0	0	0	0	0	0	1	1	N	NM_001243738:c.A1082G:p.D361G	O15211:RasGEF;
6_33286967_T_G	exonic	DAXX	nonsynonymous SNV	NM_001254717:c.A1745C:p.E582A						0.09	0.180289	N	0.76	T	0.957	D	0.450378	N	0.010616	N	0.0606	chr6	33286967	33286967	T	G	ReadPosRankSum=0.736:.:DP=3;RD=1;AD=2;RO=0.667;MA=0;CONF=1	3	G/T/	0	0	0	0	1	1	1	0	0	0	0	1	N	NM_001254717:c.A1745C:p.E582A	F5H082:Not in a domain region; B4E1I3:Not in a domain region;
6_33287223_G_A	exonic	DAXX	nonsynonymous SNV	NM_001254717:c.C1649T:p.S550F						0.01	0.999007	C	0.99	D	0.979	D	0.92936	N	0.045344	N	3.99	chr6	33287223	33287223	G	A	.:.:DP=2;RD=0;AD=2;RO=1.000;MA=0;CONF=1	2	A/	1	1	0	0	0	0	0	0	0	0	1	1	N	NM_001254717:c.C1649T:p.S550F	F5H082:Not in a domain region; B4E1I3:Not in a domain region;
6_33287521_G_A	exonic	DAXX	nonsynonymous SNV	NM_001254717:c.C1351T:p.R451C						0.16	0.978374	C	0.94	T	0.191	P	0.675275	N	0.000423	N	1.95	chr6	33287521	33287521	G	A	ReadPosRankSum=0.358:.:DP=5;RD=3;AD=2;RO=0.400;MA=0;CONF=2	5	A/G/	1	1	0	0	2	1	0	0	0	0	0.5	1	N	NM_001254717:c.C1351T:p.R451C	F5H082:Not in a domain region; B4E1I3:Not in a domain region;
6_33661388_A_G	exonic	ITPR3	nonsynonymous SNV	NM_002224:c.A7691G:p.N2564S	562;Name=lod=257					0.03	0.998363	C	0.95	T	0.92	D	1	D	0.843009	D	5.02	chr6	33661388	33661388	A	G	ReadPosRankSum=0.000:.:DP=4;RD=2;AD=2;RO=0.500;MA=0;CONF=1	4	A/G/	1	1	0	0	1	1	0	0	0	0	1	1	N	NM_002224:c.A7691G:p.N2564S	Q14573:Not in a domain region; A6H8K3:Not in a domain region; Q59ES2:Not in a domain region;
6_34214322_C_G	exonic	C6orf1	nonsynonymous SNV	NM_001008703:c.G449C:p.G150A			0.791096	0.77	rs1150781	1	0.112972	N	0	T	0	NA	0.623916	NA	0.044397	P	-2.01	chr6	34214322	34214322	C	G	DB:.:DP=3;RD=0;AD=3;RO=1.000;MA=0;CONF=2	3	G/	0	0	0	0	1	2	0	0	0	0	1	0.5	N	NM_001008703:c.G449C:p.G150A	Q86T20:Not in a domain region;
6_34730386_G_C	exonic	SNRPC	nonsynonymous SNV	NM_003093:c.G66C:p.K22N	693;Name=lod=876					0	0.933016	N	1	D	0.988	D	1	D	0.999998	D	3.09	chr6	34730386	34730386	G	C	ReadPosRankSum=-1.810:.:DP=43;RD=21;AD=22;RO=0.512;MA=0;CONF=2	43	C/G/	0	0	13	9	14	7	0	0	0	0	0.5	0.692	N	NM_003093:c.G66C:p.K22N	P09234:zf-U1; Q5TAL4:Not in a domain region;
6_34846378_T_C	exonic	TAF11	nonsynonymous SNV	NM_005643:c.A625G:p.I209V	541;Name=lod=211					0.1	0.962505	C	0.85	T	0.002	B	0.999783	D	0.002933	N	3.88	chr6	34846378	34846378	T	C	ReadPosRankSum=1.179:.:DP=9;RD=7;AD=2;RO=0.222;MA=0;CONF=2	9	C/T/	0	0	1	1	0	0	3	4	0	0	0.75	1	N	NM_005643:c.A625G:p.I209V	Q15544:Not in a domain region;
6_34850808_G_A	exonic	TAF11	nonsynonymous SNV	NM_001270488:c.C221T:p.S74L						0.07	0.999639	C	0.97	D	0.095	B	0.463029	N	0.497298	N	5.28	chr6	34850808	34850808	G	A	ReadPosRankSum=-1.231:.:DP=5;RD=3;AD=2;RO=0.400;MA=0;CONF=1	5	A/G/	1	1	0	0	1	2	0	0	0	0	0.5	1	N	NM_001270488	RefSeq ID not mapped to Uniprot ID
6_35854546_C_T	exonic	SRPK1	nonsynonymous SNV	NM_003137:c.G433A:p.V145I	613;Name=lod=412					0.05												chr6	35854546	35854546	C	T	ReadPosRankSum=0.691:.:DP=13;RD=11;AD=2;RO=0.154;MA=0;CONF=1	13	C/T/	0	0	6	5	0	0	1	1	0	0	0.833	1	N	NM_003137:c.G433A:p.V145I	B4DS61:Pkinase; Q96SB4:Pkinase;
6_35854566_T_C	exonic	SRPK1	nonsynonymous SNV	NM_003137:c.A413G:p.D138G	505;Name=lod=150					0												chr6	35854566	35854566	T	C	ReadPosRankSum=-0.397:.:DP=16;RD=14;AD=2;RO=0.125;MA=0;CONF=1	16	C/T/	0	0	1	1	0	0	7	7	0	0	1	1	N	NM_003137:c.A413G:p.D138G	B4DS61:Pkinase; Q96SB4:Pkinase;
6_36839526_A_T	exonic	PPIL1	nonsynonymous SNV	NM_016059:c.T179A:p.F60Y	661;Name=lod=645						0.99831	C	0.95	T	0.255	P	1	D	0.999993	D	4.99	chr6	36839526	36839526	A	T	.:.:DP=2;RD=0;AD=2;RO=1.000;MA=0;CONF=1	2	T/	0	0	0	0	0	0	1	1	0	0	1	1	N	NM_016059:c.T179A:p.F60Y	Q9Y3C6:Pro_isomerase;
6_36839527_A_C	exonic	PPIL1	nonsynonymous SNV	NM_016059:c.T178G:p.F60V	661;Name=lod=645						0.998518	C	1	D	0.991	D	1	D	0.999999	D	5.11	chr6	36839527	36839527	A	C	.:.:DP=2;RD=0;AD=2;RO=1.000;MA=0;CONF=1	2	C/	0	0	1	1	0	0	0	0	0	0	1	1	N	NM_016059:c.T178G:p.F60V	Q9Y3C6:Pro_isomerase;
6_41900224_T_G	exonic	BYSL	nonsynonymous SNV	NM_004053:c.T1094G:p.L365R	576;Name=lod=293					0	0.997807	C	1	D	0.997	D	1	D	0.790761	NA	5.2	chr6	41900224	41900224	T	G	ReadPosRankSum=0.198:.:DP=7;RD=5;AD=2;RO=0.286;MA=0;CONF=2	7	G/T/	0	0	0	0	1	1	2	3	0	0	0.667	1	N	NM_004053:c.T1094G:p.L365R	Q13895:Bystin;
6_42603178_A_G	exonic	UBR2	nonsynonymous SNV	NM_015255:c.A1568G:p.Q523R	693;Name=lod=873					0	0.99827	C	1	D	0.996	D	1	D	0.999805	D	4.96	chr6	42603178	42603178	A	G	.:.:DP=2;RD=0;AD=2;RO=1.000;MA=0;CONF=2	2	G/	0	0	0	0	1	1	0	0	0	0	1	1	N	NM_015255:c.A1568G:p.Q523R	Q8IWV8:Not in a domain region; B3KXG6:Not in a domain region;
6_42610213_G_A	exonic	UBR2	nonsynonymous SNV	NM_015255:c.G2091A:p.M697I	640;Name=lod=533					0.01	0.999606	C	0.56	T	0.998	D	1	D	0.999113	D	5.22	chr6	42610213	42610213	G	A	ReadPosRankSum=-0.736:.:DP=3;RD=1;AD=2;RO=0.667;MA=0;CONF=1	3	A/G/	1	1	0	0	1	0	0	0	0	0	0	1	N	NM_015255:c.G2091A:p.M697I	Q8IWV8:Not in a domain region; B3KXG6:Not in a domain region;
6_43487128_G_A	exonic	POLR1C	nonsynonymous SNV	NM_203290:c.G199A:p.G67R	577;Name=lod=294					0	0.999354	C	1	D	0.705	P	1	D	0.999997	D	4.84	chr6	43487128	43487128	G	A	ReadPosRankSum=1.179:.:DP=9;RD=7;AD=2;RO=0.222;MA=0;CONF=1	9	A/G/	1	1	0	0	6	1	0	0	0	0	0.167	1	N	NM_203290:c.G199A:p.G67R	O15160:RNA_pol_L;
6_43488778_A_T	exonic	POLR1C	nonsynonymous SNV	NM_203290:c.A914T:p.H305L	462;Name=lod=101					0	0.996627	C	1	D	0.998	D	1	D	0.999995	D	4.34	chr6	43488778	43488778	A	T	ReadPosRankSum=0.898:.:DP=10;RD=8;AD=2;RO=0.200;MA=0;CONF=1	10	A/T/	2	6	0	0	0	0	1	1	0	0	0.333	1	N	NM_203290:c.A914T:p.H305L	O15160:RNA_pol_L;
6_43639537_C_T	exonic	MRPS18A	nonsynonymous SNV	NM_018135:c.G553A:p.V185I	428;Name=lod=73					0.14	0.039081	N	0.86	T	0.001	B	0.999243	N	0.475843	N	-2.89	chr6	43639537	43639537	C	T	ReadPosRankSum=-0.550:.:DP=7;RD=4;AD=3;RO=0.429;MA=0;CONF=2	7	C/T/	0	0	2	2	0	0	1	2	0	0	1	0.5	N	NM_018135:c.G553A:p.V185I	Q9NVS2:Not in a domain region;
6_43648831_T_A	exonic	MRPS18A	nonsynonymous SNV	NM_001193343:c.A139T:p.T47S	603;Name=lod=378					0.02	0.997837	C	0.92	T	0.855	D	1	D	0.931536	D	5.21	chr6	43648831	43648831	T	A	.:.:DP=2;RD=0;AD=2;RO=1.000;MA=0;CONF=1	2	A/	1	1	0	0	0	0	0	0	0	0	1	1	N	NM_001193343:c.A139T:p.T47S	Q9NVS2:Not in a domain region;
6_44360550_A_G	exonic	CDC5L	nonsynonymous SNV	NM_001253:c.A296G:p.H99R	723;Name=lod=1159					1	0.998654	C	0	T	0.821	P	1	D	0.999888	D	5.22	chr6	44360550	44360550	A	G	ReadPosRankSum=-0.736:.:DP=3;RD=1;AD=2;RO=0.667;MA=0;CONF=1	3	A/G/	0	1	0	0	1	1	0	0	0	0	0	1	N	NM_001253:c.A296G:p.H99R	Q99459:Not in a domain region;
6_44361199_A_G	exonic	CDC5L	nonsynonymous SNV	NM_001253:c.A328G:p.R110G	702;Name=lod=954					0	0.998798	C	0.99	D	0.292	P	1	D	0.990435	D	5.33	chr6	44361199	44361199	A	G	ReadPosRankSum=1.026:.:DP=4;RD=2;AD=2;RO=0.500;MA=0;CONF=2	4	A/G/	1	1	0	0	1	1	0	0	0	0	1	1	N	NM_001253:c.A328G:p.R110G	Q99459:Not in a domain region;
6_49399536_T_C	exonic	MUT	nonsynonymous SNV	NM_000255:c.A2158G:p.N720D	586;Name=lod=320					0.04	0.966351	C	0.97	D	0	B	0.999764	D	0.691211	D	4.14	chr6	49399536	49399536	T	C	.:.:DP=4;RD=0;AD=4;RO=1.000;MA=0;CONF=1	4	C/	0	0	2	2	0	0	0	0	0	0	1	1	N	NM_000255:c.A2158G:p.N720D	B2R6K1:Not in a domain region; P22033:B12-binding;
6_53363706_T_C	exonic	GCLC	nonsynonymous SNV	NM_001197115:c.A1648G:p.K550E	553;Name=lod=236					0.02	0.998511	C	0.97	D	0.54	P	1	D	0.999977	D	5.63	chr6	53363706	53363706	T	C	.:.:DP=2;RD=0;AD=2;RO=1.000;MA=0;CONF=1	2	C/	0	0	1	1	0	0	0	0	0	0	1	1	N	NM_001197115	RefSeq ID not mapped to Uniprot ID
6_56327849_C_T	exonic	DST	nonsynonymous SNV	NM_015548:c.G15124A:p.A5042T	703;Name=lod=960		0.209939	0.2	rs11758339	0.75												chr6	56327849	56327849	C	T	DB:.:DP=5;RD=0;AD=5;RO=1.000;MA=0;CONF=2	5	T/	0	0	0	0	0	0	1	4	0	0	1	0.25	N	NM_015548:c.G15124A:p.A5042T	Q03001:Not in a domain region;
6_56328545_T_C	exonic	DST	nonsynonymous SNV	NM_015548:c.A14836G:p.M4946V	594;Name=lod=347					0.39												chr6	56328545	56328545	T	C	.:.:DP=2;RD=0;AD=2;RO=1.000;MA=0;CONF=1	2	C/	0	0	1	1	0	0	0	0	0	0	1	1	N	NM_015548:c.A14836G:p.M4946V	Q03001:Spectrin;
6_56376072_T_C	exonic	DST	nonsynonymous SNV	NM_015548:c.A10834G:p.T3612A	613;Name=lod=413					0.27												chr6	56376072	56376072	T	C	.:.:DP=2;RD=0;AD=2;RO=1.000;MA=0;CONF=2	2	C/	0	0	1	1	0	0	0	0	0	0	1	1	N	NM_015548:c.A10834G:p.T3612A	Q03001:Not in a domain region;
6_56420151_T_C	exonic	DST	nonsynonymous SNV	NM_015548:c.A7259G:p.Q2420R	532;Name=lod=194					0.01												chr6	56420151	56420151	T	C	ReadPosRankSum=1.203:.:DP=9;RD=6;AD=3;RO=0.333;MA=0;CONF=1	9	C/T/	0	0	1	2	0	0	1	5	0	0	0.2	0.5	N	NM_015548:c.A7259G:p.Q2420R	Q03001:Not in a domain region;
6_56437646_G_A	exonic	DST	nonsynonymous SNV	NM_015548:c.C5584T:p.L1862F	460;Name=lod=99					0.07												chr6	56437646	56437646	G	A	ReadPosRankSum=0.736:.:DP=3;RD=1;AD=2;RO=0.667;MA=0;CONF=2	3	A/G/	1	1	0	0	0	1	0	0	0	0	0	1	N	NM_015548:c.C5584T:p.L1862F	Q03001:Plectin;
6_56463410_T_C	exonic	DST	nonsynonymous SNV	NM_015548:c.A3923G:p.Q1308R			0.381045	0.34	rs4712138	0.17												chr6	56463410	56463410	T	C	DB:.:DP=2;RD=0;AD=2;RO=1.000;MA=0;CONF=2	2	C/	0	0	1	1	0	0	0	0	0	0	1	1	N	NM_015548:c.A3923G:p.Q1308R	Q03001:Not in a domain region;
6_56494205_A_G	exonic	DST	nonsynonymous SNV	NM_001723:c.T2707C:p.F903L	549;Name=lod=227					0	0.981208	C	0.89	T	0.314	P	0.999981	D	0.064597	N	3.92	chr6	56494205	56494205	A	G	ReadPosRankSum=0.930:.:DP=13;RD=10;AD=3;RO=0.231;MA=0;CONF=1	13	A/G/	5	5	0	0	2	1	0	0	0	0	1	0.5	N	NM_001723:c.T2707C:p.F903L	Q03001:Not in a domain region;
6_57048912_C_T	exonic	BAG2	nonsynonymous SNV	NM_004282:c.C560T:p.A187V	664;Name=lod=664					0.15	0.999191	C	0.95	T	0.009	B	0.999997	D	0.123618	N	5.56	chr6	57048912	57048912	C	T	ReadPosRankSum=-0.358:.:DP=5;RD=3;AD=2;RO=0.400;MA=0;CONF=2	5	C/T/	0	0	2	1	0	0	1	1	0	0	0.5	1	N	NM_004282:c.C560T:p.A187V	O95816:Not in a domain region;
6_64421830_G_C	exonic	PHF3	nonsynonymous SNV	NM_015153:c.G4346C:p.G1449A	604;Name=lod=379					0	0.999733	C	1	D	0.968	D	0.999454	N	0.847873	D	5.51	chr6	64421830	64421830	G	C	.:.:DP=2;RD=0;AD=2;RO=1.000;MA=0;CONF=2	2	C/	0	0	1	1	0	0	0	0	0	0	1	1	N	NM_015153:c.G4346C:p.G1449A	Q92576:Not in a domain region;
6_71289189_A_G	exonic	C6orf57	nonsynonymous SNV	NM_145267:c.A137G:p.Q46R			0.214286	0.2	rs1048886	0.02	0.980947	C	1	D	0.995	D	0.999999	D	0.9489	P	4.28	chr6	71289189	71289189	A	G	DB:.:DP=2;RD=0;AD=2;RO=1.000;MA=0;CONF=2	2	G/	0	0	0	0	1	1	0	0	0	0	1	1	N	NM_145267:c.A137G:p.Q46R	Q5VUM1:Not in a domain region;
6_71442089_T_C	exonic	SMAP1	nonsynonymous SNV	NM_001044305:c.T127C:p.W43R	704;Name=lod=969					0	0.998401	C	1	D	1	D	1	D	0.999585	D	5.02	chr6	71442089	71442089	T	C	ReadPosRankSum=0.736:.:DP=3;RD=1;AD=2;RO=0.667;MA=0;CONF=1	3	C/T/	0	0	1	1	0	0	0	1	0	0	0	1	N	NM_001044305:c.T127C:p.W43R	Q8IYB5:ArfGap;
6_84885028_A_T	exonic	KIAA1009	nonsynonymous SNV	NM_014895:c.T1702A:p.L568M						0.06												chr6	84885028	84885028	A	T	ReadPosRankSum=1.380:.:DP=6;RD=4;AD=2;RO=0.333;MA=0;CONF=1	6	A/T/	2	2	0	0	0	0	1	1	0	0	1	1	N	NM_014895:c.T1702A:p.L568M	Q5TB80:Not in a domain region;
6_86329089_T_C	exonic	SYNCRIP	nonsynonymous SNV	NM_001159673:c.A761G:p.E254G	698;Name=lod=915					0	0.997412	C	1	D	0.997	D	1	D	0.999684	D	5.03	chr6	86329089	86329089	T	C	ReadPosRankSum=0.762:.:DP=9;RD=7;AD=2;RO=0.222;MA=0;CONF=1	9	C/T/	0	0	1	1	0	0	4	3	0	0	0.75	1	N	NM_001159673:c.A761G:p.E254G	B7Z645:RRM_1; O60506:RRM_1; Q59GL1:Not in a domain region;
6_86332298_G_A	exonic	SYNCRIP	nonsynonymous SNV	NM_001159673:c.C616T:p.R206C	760;Name=lod=1635					0	0.99966	C	1	D	0.912	D	1	D	0.999831	D	5.32	chr6	86332298	86332298	G	A	ReadPosRankSum=1.231:.:DP=5;RD=3;AD=2;RO=0.400;MA=0;CONF=2	5	A/G/	1	1	0	0	2	1	0	0	0	0	0.5	1	N	NM_001159673:c.C616T:p.R206C	B7Z645:RRM_1; O60506:RRM_1; Q59GL1:Not in a domain region;
6_86346743_C_T	exonic	SYNCRIP	nonsynonymous SNV	NM_001159673:c.G314A:p.R105K	722;Name=lod=1141					0.04	0.999069	C	0.92	T	0.993	D	1	D	0.999777	D	5.42	chr6	86346743	86346743	C	T	ReadPosRankSum=0.752:.:DP=12;RD=10;AD=2;RO=0.167;MA=0;CONF=2	12	C/T/	0	0	5	5	0	0	1	1	0	0	1	1	N	NM_001159673:c.G314A:p.R105K	B7Z645:RRM_1; O60506:Not in a domain region; Q59GL1:Not in a domain region;
6_86347028_T_C	exonic	SYNCRIP	nonsynonymous SNV	NM_001159673:c.A128G:p.Q43R	645;Name=lod=555					0	0.99849	C	1	D	0.997	D	1	D	0.999532	D	5.61	chr6	86347028	86347028	T	C	ReadPosRankSum=-0.898:.:DP=10;RD=8;AD=2;RO=0.200;MA=0;CONF=1	10	C/T/	0	0	1	1	0	0	6	2	0	0	0.333	1	N	NM_001159673:c.A128G:p.Q43R	B7Z645:Not in a domain region; O60506:Not in a domain region; Q59GL1:Not in a domain region;
6_87969315_A_G	exonic	ZNF292	nonsynonymous SNV	NM_015021:c.A5968G:p.R1990G	511;Name=lod=159					0.02												chr6	87969315	87969315	A	G	ReadPosRankSum=0.736:.:DP=3;RD=1;AD=2;RO=0.667;MA=0;CONF=2	3	A/G/	1	0	0	0	1	1	0	0	0	0	0	1	N	NM_015021:c.A5968G:p.R1990G	Q6ZW83:Not in a domain region; Q3LIB3:Not in a domain region; O60281:Not in a domain region; Q6P495:Not in a domain region; Q6ZS01:Not in a domain region;
6_88224204_A_G	exonic	RARS2	nonsynonymous SNV	NM_020320:c.T1664C:p.L555P	609;Name=lod=397					0	0.998801	C	1	D	0.994	D	0.999999	D	0.999709	D	5.33	chr6	88224204	88224204	A	G	ReadPosRankSum=-0.736:.:DP=3;RD=1;AD=2;RO=0.667;MA=0;CONF=1	3	A/G/	1	0	0	0	1	1	0	0	0	0	0	1	N	NM_020320:c.T1664C:p.L555P	Q5T160:DALR_1;
6_109765503_T_G	exonic	MICAL1	nonsynonymous SNV	NM_001159291:c.A2837C:p.Q946P	300;Name=lod=22					0.01	0.154515	N	0.99	D	0.982	D	0.860906	N	0.853329	D	0.675	chr6	109765503	109765503	T	G	.:.:DP=2;RD=0;AD=2;RO=1.000;MA=0;CONF=1	2	G/	0	0	0	0	1	1	0	0	0	0	1	1	N	NM_001159291:c.A2837C:p.Q946P	Q8TDZ2:DUF3585;
6_109767930_G_T	exonic	MICAL1	nonsynonymous SNV	NM_001159291:c.C2015A:p.A672E			0.483392	0.51	rs9320288	1	0.894569	N	0	T	0	B	0.825228	N	1.4e-05	P	2.94	chr6	109767930	109767930	G	T	DB:.:DP=2;RD=0;AD=2;RO=1.000;MA=0;CONF=2	2	T/	0	0	0	0	0	0	1	1	0	0	1	1	N	NM_001159291:c.C2015A:p.A672E	Q8TDZ2:Not in a domain region;
6_109767931_C_T	exonic	MICAL1	nonsynonymous SNV	NM_001159291:c.G2014A:p.A672T			0.225588	0.31	rs59056467	0.09	0.927059	N	0.93	T	0	B	0.825228	N	5e-06	N	1.88	chr6	109767931	109767931	C	T	DB:.:DP=2;RD=0;AD=2;RO=1.000;MA=0;CONF=2	2	T/	0	0	0	0	0	0	1	1	0	0	1	1	N	NM_001159291:c.G2014A:p.A672T	Q8TDZ2:Not in a domain region;
6_111280424_T_C	exonic	GTF3C6	nonsynonymous SNV	NM_138408:c.T107C:p.L36P	590;Name=lod=334					0	0.997076	C	1	D	0.983	D	0.999802	D	0.951824	D	4.91	chr6	111280424	111280424	T	C	ReadPosRankSum=0.736:.:DP=3;RD=1;AD=2;RO=0.667;MA=0;CONF=1	3	C/T/	0	0	1	1	0	0	0	1	0	0	0	1	N	NM_138408:c.T107C:p.L36P	Q969F1:Not in a domain region;
6_111345394_T_C	exonic	RPF2	nonsynonymous SNV	NM_032194:c.T605C:p.L202S	575;Name=lod=289					0	0.997557	C	1	D	0.686	P	0.99998	D	2e-06	N	5.08	chr6	111345394	111345394	T	C	ReadPosRankSum=-1.231:.:DP=5;RD=3;AD=2;RO=0.400;MA=0;CONF=1	5	C/T/	0	0	1	1	0	0	1	2	0	0	0.5	1	N	NM_032194:c.T605C:p.L202S	Q9H7B2:Brix;
6_111697084_T_C	exonic	REV3L	nonsynonymous SNV	NM_002912:c.A2474G:p.N825S	698;Name=lod=913					0.26	0.873535	N	1	D	0.001	B	0.042215	N	0.013529	N	1.77	chr6	111697084	111697084	T	C	ReadPosRankSum=0.720:.:DP=6;RD=4;AD=2;RO=0.333;MA=0;CONF=2	6	C/T/	0	0	1	1	0	0	2	2	0	0	1	1	N	NM_002912:c.A2474G:p.N825S	O60673:Not in a domain region;
6_116901523_A_T	exonic;splicing	RWDD1;RWDD1	nonsynonymous SNV	NM_015952:c.A139T:p.T47S	588;Name=lod=327						0.998967	C	0.52	T	0.004	B	0.999674	D	0.476232	NA	5.48	chr6	116901523	116901523	A	T	ReadPosRankSum=1.296:.:DP=11;RD=9;AD=2;RO=0.182;MA=0;CONF=1	11	A/T/	5	4	0	0	0	0	1	1	0	0	0.8	1	N	NM_015952:c.A139T:p.T47S	Q9H446:RWD;
6_122741359_C_T	exonic	HSF2	nonsynonymous SNV	NM_001135564:c.C673T:p.H225Y	595;Name=lod=350					0.04	0.998781	C	0.83	T	0.949	D	0.999997	D	0.700546	D	5.18	chr6	122741359	122741359	C	T	ReadPosRankSum=-0.736:.:DP=3;RD=1;AD=2;RO=0.667;MA=0;CONF=1	3	C/T/	0	0	0	1	0	0	1	1	0	0	0	1	N	NM_001135564:c.C673T:p.H225Y	Q03933:Not in a domain region;
6_122743928_T_C	exonic	HSF2	nonsynonymous SNV	NM_001135564:c.T896C:p.I299T	566;Name=lod=267					0.35	0.998278	C	0.37	T	0.008	B	0.975469	N	0.9394	D	4.93	chr6	122743928	122743928	T	C	ReadPosRankSum=-1.026:.:DP=4;RD=2;AD=2;RO=0.500;MA=0;CONF=1	4	C/T/	0	0	1	1	0	0	1	1	0	0	1	1	N	NM_001135564:c.T896C:p.I299T	Q03933:Vert_HS_TF;
6_126661466_A_G	exonic	CENPW	nonsynonymous SNV	NM_001012507:c.A47G:p.K16R						0	0.142223	N	1	D	0.843	P	0.822453	N	0.028191	N	-0.838	chr6	126661466	126661466	A	G	ReadPosRankSum=1.067:.:DP=8;RD=6;AD=2;RO=0.250;MA=0;CONF=2	8	A/G/	3	3	0	0	1	1	0	0	0	0	1	1	N	NM_001012507:c.A47G:p.K16R	Q5EE01:Not in a domain region;
6_126661502_G_T	exonic	CENPW	nonsynonymous SNV	NM_001012507:c.G83T:p.R28L			0.069506	0.05	rs41285260	0	0.052963	N	1	D	0.93	D	0.371947	N	0.039417	N	-5.9	chr6	126661502	126661502	G	T	DB:.:DP=10;RD=0;AD=10;RO=1.000;MA=0;CONF=2	10	T/	0	0	0	0	0	0	4	6	0	0	1	0.667	N	NM_001012507:c.G83T:p.R28L	Q5EE01:Not in a domain region;
6_127651984_T_C	exonic	ECHDC1	nonsynonymous SNV	NM_001002030:c.A190G:p.N64D	509;Name=lod=156					0.09	0.998756	C	0.87	T	0.56	P	1	D	0.790801	D	5.81	chr6	127651984	127651984	T	C	ReadPosRankSum=-0.922:.:DP=7;RD=5;AD=2;RO=0.286;MA=0;CONF=1	7	C/T/	0	0	1	1	0	0	2	3	0	0	0.667	1	N	NM_001002030:c.A190G:p.N64D	Q9NTX5:ECH;
6_132195474_G_T	exonic	ENPP1	nonsynonymous SNV	NM_006208:c.G1632T:p.M544I	454;Name=lod=93					0	0.999766	C	0.99	D	0.999	D	1	D	0.999959	D	5.6	chr6	132195474	132195474	G	T	.:.:DP=2;RD=0;AD=2;RO=1.000;MA=0;CONF=1	2	T/	0	0	0	0	0	0	1	1	0	0	1	1	N	NM_006208:c.G1632T:p.M544I	P22413:Not in a domain region;
6_135811882_T_A	exonic	AHI1	nonsynonymous SNV	NM_001134830:c.A14T:p.E5V	482;Name=lod=121					0												chr6	135811882	135811882	T	A	ReadPosRankSum=1.495:.:DP=7;RD=5;AD=2;RO=0.286;MA=0;CONF=1	7	A/T/	1	1	0	0	0	0	2	3	0	0	0.667	1	N	NM_001134830:c.A14T:p.E5V	Q8N157:Not in a domain region;
6_136570185_G_A	exonic	FAM54A	nonsynonymous SNV	NM_001099286:c.C53T:p.P18L	473;Name=lod=112					0.01	0.999414	C	0.99	D	0.999	D	1	D	0.96618	D	3.48	chr6	136570185	136570185	G	A	ReadPosRankSum=1.026:.:DP=4;RD=2;AD=2;RO=0.500;MA=0;CONF=1	4	A/G/	1	1	0	0	1	1	0	0	0	0	1	1	N	NM_001099286:c.C53T:p.P18L	Q6P444:Not in a domain region;
6_136582467_A_G	exonic	BCLAF1	nonsynonymous SNV	NM_001077440:c.T2540C:p.V847A	733;Name=lod=1274	0.95				0.13	0.998356	C	0.84	T	0.889	D	0.998804	N	0	N	5.04	chr6	136582467	136582467	A	G	ReadPosRankSum=-0.358:.:DP=5;RD=3;AD=2;RO=0.400;MA=0;CONF=2	5	A/G/	1	2	0	0	1	1	0	0	0	0	0.5	1	N	NM_001077440:c.T2540C:p.V847A	Q9NYF8:Not in a domain region;
6_137519196_G_A	exonic	IFNGR1	nonsynonymous SNV	NM_000416:c.C1442T:p.P481L						1	0.247725	N	0.21	T	0.009	B	0.619529	N	0.006252	N	-1.16	chr6	137519196	137519196	G	A	.:.:DP=2;RD=0;AD=2;RO=1.000;MA=0;CONF=2	2	A/	1	1	0	0	0	0	0	0	0	0	1	1	N	NM_000416:c.C1442T:p.P481L	P15260:Not in a domain region;
6_139106492_T_C	exonic	CCDC28A	nonsynonymous SNV	NM_015439:c.T721C:p.S241P	505;Name=lod=150					0.04	0.057673	N	0.94	T	0.463	P	0.986484	N	0.031637	N	-6.3	chr6	139106492	139106492	T	C	ReadPosRankSum=-1.026:.:DP=4;RD=2;AD=2;RO=0.500;MA=0;CONF=1	4	C/T/	0	0	1	1	0	0	1	1	0	0	1	1	N	NM_015439:c.T721C:p.S241P	Q8IWP9:DUF4061;
6_143092845_C_T	exonic	HIVEP2	nonsynonymous SNV	NM_006734:c.G3031A:p.A1011T	309;Name=lod=24					0.18	0.980903	C	0.8	T	0.14	B	0.999968	D	0.409765	N	4.07	chr6	143092845	143092845	C	T	.:.:DP=2;RD=0;AD=2;RO=1.000;MA=0;CONF=2	2	T/	0	0	0	0	0	0	1	1	0	0	1	1	N	NM_006734:c.G3031A:p.A1011T	P31629:Not in a domain region;
6_143825347_G_C	exonic	FUCA2	nonsynonymous SNV	NM_032020:c.C455G:p.A152G	472;Name=lod=110					0.01	0.999631	C	0.98	D	0.418	P	0.999999	D	0.999412	D	5.26	chr6	143825347	143825347	G	C	.:.:DP=2;RD=0;AD=2;RO=1.000;MA=0;CONF=2	2	C/	0	0	1	1	0	0	0	0	0	0	1	1	N	NM_032020:c.C455G:p.A152G	Q9BTY2:Alpha_L_fucos;
6_144178908_G_A	exonic	LTV1	nonsynonymous SNV	NM_032860:c.G559A:p.D187N	516;Name=lod=167					0.17	0.950572	C	0.79	T	0.042	B	0.995407	N	0.990182	D	2.5	chr6	144178908	144178908	G	A	ReadPosRankSum=0.736:.:DP=3;RD=1;AD=2;RO=0.667;MA=0;CONF=1	3	A/G/	1	1	0	0	0	1	0	0	0	0	0	1	N	NM_032860:c.G559A:p.D187N	Q96GA3:LTV;
6_144179053_A_G	exonic	LTV1	nonsynonymous SNV	NM_032860:c.A704G:p.E235G	409;Name=lod=61					0	0.998798	C	1	D	0.999	D	1	D	0.999961	D	5.34	chr6	144179053	144179053	A	G	ReadPosRankSum=-1.026:.:DP=4;RD=2;AD=2;RO=0.500;MA=0;CONF=2	4	A/G/	1	1	0	0	1	1	0	0	0	0	1	1	N	NM_032860:c.A704G:p.E235G	Q96GA3:LTV;
6_144812105_A_G	exonic	UTRN	nonsynonymous SNV	NM_007124:c.A4304G:p.Q1435R	601;Name=lod=368					0	0.999113	C	1	D	0.976	D	0.999932	D	0.145016	N	5.61	chr6	144812105	144812105	A	G	ReadPosRankSum=-0.736:.:DP=3;RD=1;AD=2;RO=0.667;MA=0;CONF=1	3	A/G/	1	0	0	0	1	1	0	0	0	0	0	1	N	NM_007124:c.A4304G:p.Q1435R	Q6LBS5:Not in a domain region; P46939:Not in a domain region;
6_149862193_T_C	exonic	PPIL4	nonsynonymous SNV	NM_139126:c.A206G:p.Q69R	668;Name=lod=694					0.48	0.997612	C	0.88	T	0.137	B	0.998394	N	0.115598	N	5.12	chr6	149862193	149862193	T	C	ReadPosRankSum=0.000:.:DP=4;RD=2;AD=2;RO=0.500;MA=0;CONF=1	4	C/T/	0	0	1	1	0	0	1	1	0	0	1	1	N	NM_139126:c.A206G:p.Q69R	Q8WUA2:Pro_isomerase;
6_149916212_T_C	exonic	KATNA1	nonsynonymous SNV	NM_007044:c.A1436G:p.E479G	622;Name=lod=451					0.02	0.998767	C	0.98	D	0.825	P	1	D	0.999943	D	5.82	chr6	149916212	149916212	T	C	ReadPosRankSum=-0.898:.:DP=10;RD=8;AD=2;RO=0.200;MA=0;CONF=2	10	C/T/	0	0	1	1	0	0	4	4	0	0	1	1	N	NM_007044:c.A1436G:p.E479G	A8K7S5:Not in a domain region; O75449:Vps4_C;
6_149916284_A_G	exonic	KATNA1	nonsynonymous SNV	NM_007044:c.T1364C:p.M455T	668;Name=lod=690					0.08	0.999151	C	0.89	T	0.992	D	1	D	0.999004	D	5.66	chr6	149916284	149916284	A	G	.:.:DP=2;RD=0;AD=2;RO=1.000;MA=0;CONF=1	2	G/	0	0	0	0	1	1	0	0	0	0	1	1	N	NM_007044:c.T1364C:p.M455T	A8K7S5:Not in a domain region; O75449:Vps4_C;
6_159188014_A_G	exonic	EZR	nonsynonymous SNV	NM_003379:c.T1693C:p.Y565H	490;Name=lod=131					0	0.998341	C	1	D	0.999	D	0.999998	D	0.999872	D	5.02	chr6	159188014	159188014	A	G	ReadPosRankSum=0.358:.:DP=5;RD=3;AD=2;RO=0.400;MA=0;CONF=2	5	A/G/	2	1	0	0	1	1	0	0	0	0	0.5	1	N	NM_003379:c.T1693C:p.Y565H	P15311:ERM;
6_159188364_G_A	exonic	EZR	nonsynonymous SNV	NM_003379:c.C1525T:p.R509W	524;Name=lod=179					0.18	0.901832	N	0.81	T	0.003	B	0.582842	N	0.133637	N	-0.608	chr6	159188364	159188364	G	A	.:.:DP=2;RD=0;AD=2;RO=1.000;MA=0;CONF=2	2	A/	1	1	0	0	0	0	0	0	0	0	1	1	N	NM_003379:c.C1525T:p.R509W	P15311:ERM;
6_159205700_T_C	exonic	EZR	nonsynonymous SNV	NM_003379:c.A527G:p.H176R	609;Name=lod=398					0.1	0.996207	C	0.83	T	0.993	D	1	D	0.999967	D	4.08	chr6	159205700	159205700	T	C	ReadPosRankSum=-0.898:.:DP=10;RD=8;AD=2;RO=0.200;MA=0;CONF=1	10	C/T/	0	0	1	1	0	0	5	3	0	0	0.6	1	N	NM_003379:c.A527G:p.H176R	P15311:FERM_M;
6_159206495_G_A	exonic	EZR	stopgain SNV	NM_003379:c.C313T:p.Q105X	492;Name=lod=133					0	0.999027	C	0.903791	NA	0.7354	NA	1	D	1	A	3.99	chr6	159206495	159206495	G	A	ReadPosRankSum=0.630:.:DP=25;RD=21;AD=4;RO=0.160;MA=0;CONF=2	25	A/G/	2	2	0	0	10	11	0	0	0	0	0.909	1	N	NM_003379:c.C313T:p.Q105X	P15311:FERM_M;
6_160196343_A_G	exonic	ACAT2	nonsynonymous SNV	NM_005891:c.A632G:p.K211R	444;Name=lod=85		0.454329	0.37	rs25683	0.06	0.998778	C	0.93	T	0.19	P	1	D	0.9998	P	5.3	chr6	160196343	160196343	A	G	DB:.:DP=4;RD=0;AD=4;RO=1.000;MA=0;CONF=1	4	G/	0	0	0	0	2	2	0	0	0	0	1	1	N	NM_005891:c.A632G:p.K211R	Q9BWD1:Thiolase_N;
6_160200159_A_C	exonic	TCP1	nonsynonymous SNV	NM_001008897:c.T1124G:p.L375R	586;Name=lod=320					0.07	0.99908	C	0.98	D	0.007	B	1	D	0.999999	D	5.58	chr6	160200159	160200159	A	C	ReadPosRankSum=-2.282:.:DP=14;RD=12;AD=2;RO=0.143;MA=0;CONF=2	14	A/C/	8	4	1	1	0	0	0	0	0	0	0.5	1	N	NM_001008897:c.T1124G:p.L375R	E7EQR6:Cpn60_TCP1;
6_160205816_T_C	exonic	TCP1	nonsynonymous SNV	NM_001008897:c.A87G:p.I29M						0.1	0.042167	N	0.91	T	0	B	0.027492	N	2e-06	N	-6.53	chr6	160205816	160205816	T	C	ReadPosRankSum=-0.788:.:DP=16;RD=12;AD=4;RO=0.250;MA=0;CONF=2	16	C/T/	0	0	2	2	0	0	5	7	0	0	0.714	1	N	NM_001008897:c.A87G:p.I29M	E7EQR6:Cpn60_TCP1;
6_160219143_A_T	exonic	MRPL18	nonsynonymous SNV	NM_014161:c.A531T:p.R177S	389;Name=lod=51					0.08	0.241529	N	0.99	D	0.999	D	1	D	0.998814	D	0.297	chr6	160219143	160219143	A	T	ReadPosRankSum=-0.820:.:DP=17;RD=15;AD=2;RO=0.118;MA=0;CONF=2	17	A/T/	6	9	0	0	0	0	1	1	0	0	0.667	1	N	NM_014161:c.A531T:p.R177S	Q9H0U6:Not in a domain region;
6_170870879_G_A	exonic;splicing	TBP;TBP	nonsynonymous SNV	NM_003194:c.G55A:p.G19S	361;Name=lod=39					0.04	0.947402	N	1	D	0.782815	NA	1	N	0.999935	D	2.63	chr6	170870879	170870879	G	A	.:.:DP=4;RD=0;AD=4;RO=1.000;MA=0;CONF=1	4	A/	2	2	0	0	0	0	0	0	0	0	1	1	N	NM_003194:c.G55A:p.G19S	P20226:Not in a domain region; Q32MN7:Not in a domain region;
6_170870888_A_G	exonic	TBP	nonsynonymous SNV	NM_001172085:c.A4G:p.T2A	472;Name=lod=111					0	0.997911	C	0.94	T	0.755038	NA	1	D	0.998202	D	4.79	chr6	170870888	170870888	A	G	ReadPosRankSum=1.026:.:DP=4;RD=2;AD=2;RO=0.500;MA=0;CONF=1	4	A/G/	1	1	0	0	1	1	0	0	0	0	1	1	N	NM_001172085:c.A4G:p.T2A	F5H869:Not in a domain region; B4E3B3:Not in a domain region;
6_170881301_A_T	exonic	TBP	nonsynonymous SNV	NM_001172085:c.A908T:p.E303V	629;Name=lod=482					0	0.983482	C	0.98	D	0.102	B	1	D	1	D	4.34	chr6	170881301	170881301	A	T	ReadPosRankSum=-0.736:.:DP=6;RD=1;AD=5;RO=0.833;MA=0;CONF=1	6	A/T/	0	1	0	0	0	0	1	4	0	0	0	0.25	N	NM_001172085:c.A908T:p.E303V	F5H869:Not in a domain region; B4E3B3:TBP;
7_803585_A_G	exonic	HEATR2	nonsynonymous SNV	NM_017802:c.A1757G:p.Q586R	340;Name=lod=32					0.49	0.998258	C	0.74	T	0.24	P	1	D	0.262962	N	4.66	chr7	803585	803585	A	G	ReadPosRankSum=-0.922:.:DP=7;RD=5;AD=2;RO=0.286;MA=0;CONF=1	7	A/G/	3	2	0	0	1	1	0	0	0	0	0.667	1	N	NM_017802:c.A1757G:p.Q586R	B3KPE2:Not in a domain region; Q86Y56:Not in a domain region;
7_813699_A_G	exonic	HEATR2	nonsynonymous SNV	NM_017802:c.A1946G:p.Y649C	265;Name=lod=16					0.01	0.998448	C	0.99	D	0.996	D	0.995245	N	0.994773	D	4.76	chr7	813699	813699	A	G	.:.:DP=3;RD=0;AD=3;RO=1.000;MA=0;CONF=1	3	G/	0	0	0	0	2	1	0	0	0	0	1	0.5	N	NM_017802:c.A1946G:p.Y649C	B3KPE2:Not in a domain region; Q86Y56:Not in a domain region;
7_819665_A_G	exonic	HEATR2	nonsynonymous SNV	NM_017802:c.A2315G:p.Q772R						0.29	0.108885	N	0	T	0.002	B	0.372562	N	0.001315	N	-0.849	chr7	819665	819665	A	G	ReadPosRankSum=1.495:.:DP=7;RD=5;AD=2;RO=0.286;MA=0;CONF=2	7	A/G/	2	3	0	0	1	1	0	0	0	0	0.667	1	N	NM_017802:c.A2315G:p.Q772R	B3KPE2:Not in a domain region; Q86Y56:HEAT;
7_1608923_C_T	exonic	PSMG3	nonsynonymous SNV	NM_032302:c.G53A:p.G18E	284;Name=lod=19					0	0.998378	C	1	D	0.972	D	1	D	0.999617	D	4.91	chr7	1608923	1608923	C	T	ReadPosRankSum=-1.231:.:DP=5;RD=3;AD=2;RO=0.400;MA=0;CONF=2	5	C/T/	0	0	2	1	0	0	1	1	0	0	0.5	1	N	NM_032302:c.G53A:p.G18E	Q9BT73:Not in a domain region;
7_2418367_A_C	exonic	EIF3B	nonsynonymous SNV	NM_001037283:c.A2198C:p.Q733P	646;Name=lod=561					0.05	0.998541	C	0.92	T	0.669	P	1	N	0.998111	D	5.15	chr7	2418367	2418367	A	C	ReadPosRankSum=1.067:.:DP=8;RD=6;AD=2;RO=0.250;MA=0;CONF=2	8	A/C/	1	5	1	1	0	0	0	0	0	0	0.2	1	N	NM_001037283:c.A2198C:p.Q733P	P55884:Not in a domain region;
7_5568242_C_A	exonic	ACTB	nonsynonymous SNV	NM_001101:c.G472T:p.G158W	675;Name=lod=739	0.94					0.975791	C	0.937553	NA	0.902	D	0.999573	D	0.999936	D	3.8	chr7	5568242	5568242	C	A	ReadPosRankSum=1.186:.:DP=40;RD=32;AD=5;RO=0.135;MA=0;CONF=2	40	A/C/	3	2	15	20	0	0	0	0	0	0	0.75	0.667	N	NM_001101:c.G472T:p.G158W	P60709:Actin; Q1KLZ0:Not in a domain region;
7_5569242_A_G	exonic	ACTB	nonsynonymous SNV	NM_001101:c.T47C:p.M16T	628;Name=lod=475	0.94					0.959916	C	0.790306	NA	0.201	P	1	D	0.998851	D	3.68	chr7	5569242	5569242	A	G	ReadPosRankSum=0.752:.:DP=13;RD=10;AD=2;RO=0.167;MA=0;CONF=1	13	A/G/	6	5	0	0	1	1	0	0	0	0	0.833	1	N	NM_001101:c.T47C:p.M16T	P60709:Actin; Q1KLZ0:Not in a domain region;
7_5569243_T_C	exonic	ACTB	nonsynonymous SNV	NM_001101:c.A46G:p.M16V	628;Name=lod=475	0.94					0.995564	C	0.763404	NA	0.065	B	1	D	0.996991	D	4.45	chr7	5569243	5569243	T	C	ReadPosRankSum=0.296:.:DP=13;RD=11;AD=2;RO=0.154;MA=0;CONF=1	13	C/T/	0	0	1	1	0	0	6	5	0	0	0.833	1	N	NM_001101:c.A46G:p.M16V	P60709:Actin; Q1KLZ0:Not in a domain region;
7_6730687_C_T	exonic	ZNF12	nonsynonymous SNV	NM_016265:c.G1886A:p.G629E	415;Name=lod=65					0.03												chr7	6730687	6730687	C	T	.:.:DP=2;RD=0;AD=2;RO=1.000;MA=0;CONF=2	2	T/	0	0	0	0	0	0	1	1	0	0	1	1	N	NM_016265:c.G1886A:p.G629E	P17014:zf-H2C2_2;
7_11022230_A_G	exonic	PHF14	nonsynonymous SNV	NM_014660:c.A344G:p.K115R	531;Name=lod=191		0.698682	0.62	rs218966	0.14												chr7	11022230	11022230	A	G	DB:.:DP=3;RD=0;AD=3;RO=1.000;MA=0;CONF=2	3	G/	0	0	0	0	2	1	0	0	0	0	1	0.5	N	NM_014660:c.A344G:p.K115R	B4DG57:Not in a domain region; O94880:Not in a domain region;
7_16737800_T_C	exonic	BZW2	nonsynonymous SNV	NM_001159767:c.T1097C:p.L366P	520;Name=lod=173					0	0.998767	C	1	D	0.972	D	0.999999	D	0.999841	D	5.82	chr7	16737800	16737800	T	C	ReadPosRankSum=-1.231:.:DP=5;RD=3;AD=2;RO=0.400;MA=0;CONF=1	5	C/T/	0	0	1	1	0	0	2	1	0	0	0.5	1	N	NM_001159767:c.T1097C:p.L366P	Q9Y6E2:W2;
7_22768418_T_C	exonic	IL6	nonsynonymous SNV	NM_000600:c.T317C:p.F106S						0	0.893348	N	1	D	0.987	D	0.999136	N	0.026819	N	2.97	chr7	22768418	22768418	T	C	ReadPosRankSum=-1.026:.:DP=4;RD=2;AD=2;RO=0.500;MA=0;CONF=1	4	C/T/	0	0	1	1	0	0	1	1	0	0	1	1	N	NM_000600:c.T317C:p.F106S	B4DVM1:IL6; P05231:IL6; Q75MH2:Not in a domain region;
7_26251719_C_T	exonic	CBX3	nonsynonymous SNV	NM_007276:c.C443T:p.A148V	717;Name=lod=1098	0.95				0.13	0.998888	C	0.9	T	0.173	P	1	D	0.998406	D	5.26	chr7	26251719	26251719	C	T	ReadPosRankSum=-1.532:.:DP=11;RD=9;AD=2;RO=0.182;MA=0;CONF=1	11	C/T/	0	0	4	5	0	0	1	1	0	0	0.8	1	N	NM_007276:c.C443T:p.A148V	A4D177:Not in a domain region; Q13185:Chromo_shadow;
7_27809310_A_C	exonic	TAX1BP1	nonsynonymous SNV	NM_001079864:c.A469C:p.T157P	565;Name=lod=263					0.02	0.998278	C	0.9	T	0.292	P	0.97994	N	0.479489	N	4.98	chr7	27809310	27809310	A	C	ReadPosRankSum=0.589:.:DP=11;RD=9;AD=2;RO=0.182;MA=0;CONF=1	11	A/C/	6	3	1	1	0	0	0	0	0	0	0.5	1	N	NM_001079864:c.A469C:p.T157P	Q86VP1:CALCOCO1;
7_30538463_T_C	exonic	GGCT	nonsynonymous SNV	NM_024051:c.A379G:p.M127V	472;Name=lod=111					0.02	0.998325	C	0.94	T	0.983	D	1	D	0.99507	D	5.17	chr7	30538463	30538463	T	C	ReadPosRankSum=0.736:.:DP=3;RD=1;AD=2;RO=0.667;MA=0;CONF=1	3	C/T/	0	0	1	1	0	0	0	1	0	0	0	1	N	NM_024051:c.A379G:p.M127V	O75223:AIG2_2;
7_30544310_A_G	exonic	GGCT	nonsynonymous SNV	NM_001199815:c.T16C:p.C6R						0	0.974239	C	0.99	D	0.999	D	0.76755	N	0.095528	N	3.12	chr7	30544310	30544310	A	G	ReadPosRankSum=0.888:.:DP=13;RD=11;AD=2;RO=0.154;MA=0;CONF=2	13	A/G/	4	7	0	0	1	1	0	0	0	0	0.571	1	N	NM_001199815:c.T16C:p.C6R	B8ZZR8:Not in a domain region; O75223:Not in a domain region;
7_30818109_A_G	exonic	FAM188B	nonsynonymous SNV	NM_032222:c.A125G:p.N42S	383;Name=lod=48					0.22	0.971426	C	0.63	T	0.172	P	1	D	0.529929	NA	2.73	chr7	30818109	30818109	A	G	.:.:DP=3;RD=0;AD=3;RO=1.000;MA=0;CONF=1	3	G/	0	0	0	0	1	2	0	0	0	0	1	0.5	N	NM_032222:c.A125G:p.N42S	Q4G0A6:Not in a domain region;
7_34979905_C_A	exonic	DPY19L1	nonsynonymous SNV	NM_015283:c.G1505T:p.G502V	410;Name=lod=62	0.96	0.28545	0.22	rs1637696	0.29	0.998538	C	0.699338	NA	0	B	0.951843	N	0.138949	P	5	chr7	34979905	34979905	C	A	DB:.:DP=2;RD=0;AD=2;RO=1.000;MA=0;CONF=1	2	A/	1	1	0	0	0	0	0	0	0	0	1	1	N	NM_015283:c.G1505T:p.G502V	Q2PZI1:Dpy19;
7_34989431_T_A	exonic	DPY19L1	nonsynonymous SNV	NM_015283:c.A1181T:p.E394V	512;Name=lod=161	0.96				0	0.997129	C	0.958717	NA	0.999	D	1	D	0.999174	D	4.93	chr7	34989431	34989431	T	A	ReadPosRankSum=-1.026:.:DP=4;RD=2;AD=2;RO=0.500;MA=0;CONF=1	4	A/T/	1	1	0	0	0	0	1	1	0	0	1	1	N	NM_015283:c.A1181T:p.E394V	Q2PZI1:Dpy19;
7_34989498_T_C	exonic	DPY19L1	nonsynonymous SNV	NM_015283:c.A1114G:p.N372D	467;Name=lod=105	0.96				0.77	0.9975	C	0.69979	NA	0.019	B	0.999535	D	0.123695	N	5.07	chr7	34989498	34989498	T	C	ReadPosRankSum=1.231:.:DP=5;RD=3;AD=2;RO=0.400;MA=0;CONF=1	5	C/T/	0	0	1	1	0	0	2	1	0	0	0.5	1	N	NM_015283:c.A1114G:p.N372D	Q2PZI1:Dpy19;
7_35840881_G_C	exonic;splicing	SEPT7;SEPT7(NM_001242956:exon1:c.61+1G>C)	nonsynonymous SNV	NM_001011553:c.G62C:p.G21A	608;Name=lod=395					1												chr7	35840881	35840881	G	C	.:.:DP=3;RD=0;AD=3;RO=1.000;MA=0;CONF=1	3	C/	0	0	2	1	0	0	0	0	0	0	1	0.5	N	NM_001011553:c.G62C:p.G21A	A8K3D0:Not in a domain region;
7_35919435_T_G	exonic	SEPT7	nonsynonymous SNV	NM_001242956:c.T407G:p.L136R	695;Name=lod=893	0.93				0												chr7	35919435	35919435	T	G	ReadPosRankSum=-1.958:.:DP=33;RD=29;AD=4;RO=0.121;MA=0;CONF=1	33	G/T/	0	0	0	0	1	3	12	17	0	0	0.706	0.333	N	NM_001242956:c.T407G:p.L136R	B4DNE4:Septin;
7_36429635_G_T	exonic	KIAA0895	nonsynonymous SNV	NM_001100425:c.C49A:p.R17S	407;Name=lod=60		0.000384			0	0.975624	C	1	D	0.342	P	0.840477	NA	1.8e-05	N	1.91	chr7	36429635	36429635	G	T	ReadPosRankSum=-1.231:.:DP=5;RD=2;AD=3;RO=0.600;MA=0;CONF=1	5	G/T/	0	0	0	0	1	1	2	1	0	0	1	0.5	N	NM_001100425:c.C49A:p.R17S	Q8NCT3:Not in a domain region;
7_36445856_G_A	exonic	ANLN	nonsynonymous SNV	NM_018685:c.G554A:p.R185K			0.539059	0.62	rs62873663	1	0.83783	N	0	T	0	B	0.993492	N	0	P	2.99	chr7	36445856	36445856	G	A	DB:.:DP=5;RD=0;AD=5;RO=1.000;MA=0;CONF=2	5	A/	2	3	0	0	0	0	0	0	0	0	1	0.667	N	NM_018685:c.G554A:p.R185K	Q9NQW6:Not in a domain region;
7_36459029_A_G	exonic	ANLN	nonsynonymous SNV	NM_018685:c.A1810G:p.I604V	429;Name=lod=74					0	0.998197	C	0.97	D	0.99	D	1	D	0.984307	D	4.63	chr7	36459029	36459029	A	G	ReadPosRankSum=1.067:.:DP=8;RD=6;AD=2;RO=0.250;MA=0;CONF=2	8	A/G/	3	3	0	0	1	1	0	0	0	0	1	1	N	NM_018685:c.A1810G:p.I604V	Q9NQW6:Not in a domain region;
7_36492090_T_C	exonic	ANLN	nonsynonymous SNV	NM_018685:c.T3256C:p.W1086R	660;Name=lod=643					0	0.998286	C	1	D	1	D	1	D	0.999815	D	5.47	chr7	36492090	36492090	T	C	ReadPosRankSum=0.888:.:DP=13;RD=11;AD=2;RO=0.154;MA=0;CONF=1	13	C/T/	0	0	1	1	0	0	6	5	0	0	0.833	1	N	NM_018685:c.T3256C:p.W1086R	Q9NQW6:PH;
7_38835195_T_C	exonic	VPS41	nonsynonymous SNV	NM_080631:c.A512G:p.D171G	625;Name=lod=463					0	0.998068	C	1	D	0.996	D	1	D	0.790571	NA	5.35	chr7	38835195	38835195	T	C	ReadPosRankSum=-0.572:.:DP=8;RD=6;AD=2;RO=0.250;MA=0;CONF=1	8	C/T/	0	0	1	1	0	0	3	3	0	0	1	1	N	NM_080631:c.A512G:p.D171G	P49754:Not in a domain region; E9PF36:Not in a domain region;
7_43684996_A_G	exonic	COA1	nonsynonymous SNV	NM_018224:c.T118C:p.F40L						0.59	0.002328	N	0.26	T	0.266	P	0.000679	N	0.036836	N	-9.19	chr7	43684996	43684996	A	G	ReadPosRankSum=-1.271:.:DP=10;RD=8;AD=2;RO=0.200;MA=0;CONF=1	10	A/G/	4	4	0	0	1	1	0	0	0	0	1	1	N	NM_018224:c.T118C:p.F40L	Q9GZY4:Coa1;
7_43906513_A_G	exonic	MRPS24	nonsynonymous SNV	NM_032014:c.T289C:p.W97R	567;Name=lod=270		0.088805	0.13	rs670573	0.35	0.047203	N	0.62	T	0.035	B	0.939167	N	0.008886	P	-5.99	chr7	43906513	43906513	A	G	DB;ReadPosRankSum=-1.580:.:DP=10;RD=7;AD=3;RO=0.300;MA=0;CONF=2	10	A/G/	3	4	0	0	2	1	0	0	0	0	0.75	0.5	N	NM_032014:c.T289C:p.W97R	Q96EL2:Not in a domain region;
7_44156600_A_G	exonic	POLD2	nonsynonymous SNV	NM_001127218:c.T596C:p.V199A	492;Name=lod=133					0.15	0.998761	C	0.61	T	0.056	B	0.999916	D	0.910939	D	5.3	chr7	44156600	44156600	A	G	ReadPosRankSum=0.000:.:DP=4;RD=2;AD=2;RO=0.500;MA=0;CONF=1	4	A/G/	2	0	0	0	1	1	0	0	0	0	0	1	N	NM_001127218:c.T596C:p.V199A	B2R5S4:Not in a domain region; A4D2J4:Not in a domain region; P49005:DNA_pol_E_B;
7_56119633_A_G	exonic	CCT6A	nonsynonymous SNV	NM_001009186:c.A92G:p.Q31R	598;Name=lod=359	0.9				0.01	0.998081	C	0.98	D	0.978	D	1	D	0.999963	D	4.37	chr7	56119633	56119633	A	G	ReadPosRankSum=1.611:.:DP=12;RD=10;AD=2;RO=0.167;MA=0;CONF=1	12	A/G/	6	4	0	0	1	1	0	0	0	0	0.667	1	N	NM_001009186:c.A92G:p.Q31R	A6NCD2:Cpn60_TCP1;
7_56123372_T_C	exonic	CCT6A	nonsynonymous SNV	NM_001009186:c.T257C:p.L86P	614;Name=lod=419	0.91				0.02	0.996386	C	1	D	0.001	B	1	D	0.999995	D	4.67	chr7	56123372	56123372	T	C	ReadPosRankSum=-2.293:.:DP=15;RD=13;AD=2;RO=0.133;MA=0;CONF=1	15	C/T/	0	0	1	1	0	0	6	7	0	0	0.857	1	N	NM_001009186:c.T257C:p.L86P	A6NCD2:Cpn60_TCP1;
7_56172008_C_A	exonic	CHCHD2	nonsynonymous SNV	NM_016139:c.G211T:p.A71S	445;Name=lod=86					0	0.998893	C	1	D	0.674	P	1	D	0.999557	D	5.27	chr7	56172008	56172008	C	A	ReadPosRankSum=1.055:.:DP=21;RD=18;AD=3;RO=0.143;MA=0;CONF=1	21	A/C/	2	1	10	8	0	0	0	0	0	0	0.8	0.5	N	NM_016139:c.G211T:p.A71S	Q9Y6H1:Not in a domain region;
7_66274045_T_C	exonic	RABGEF1	nonsynonymous SNV	NM_014504:c.T1250C:p.L417S	593;Name=lod=344					0	0.998767	C	0.99	D	0.345	P	1	D	0.999383	D	5.82	chr7	66274045	66274045	T	C	.:.:DP=2;RD=0;AD=2;RO=1.000;MA=0;CONF=2	2	C/	0	0	1	1	0	0	0	0	0	0	1	1	N	NM_014504:c.T1250C:p.L417S	Q9UJ41:Not in a domain region;
7_66460340_C_T	exonic	SBDS	nonsynonymous SNV	NM_016038:c.G65A:p.R22H	385;Name=lod=49	0.96				0	0.998946	C	1	D	0.211	P	0.999999	D	0.89891	D	4.79	chr7	66460340	66460340	C	T	.:.:DP=2;RD=0;AD=2;RO=1.000;MA=0;CONF=2	2	T/	0	0	0	0	0	0	1	1	0	0	1	1	N	NM_016038:c.G65A:p.R22H	Q9Y3A5:SBDS;
7_72892445_T_C	exonic	BAZ1B	nonsynonymous SNV	NM_032408:c.A1346G:p.K449R	393;Name=lod=53					0.06	0.997822	C	0.51	T	0.514	P	0.99986	D	0.743975	D	5.21	chr7	72892445	72892445	T	C	.:.:DP=2;RD=0;AD=2;RO=1.000;MA=0;CONF=2	2	C/	0	0	1	1	0	0	0	0	0	0	1	1	N	NM_032408:c.A1346G:p.K449R	Q9UIG0:Not in a domain region;
7_73101209_G_A	exonic	WBSCR22	nonsynonymous SNV	NM_001202560:c.G244A:p.D82N	473;Name=lod=112					0	0.907749	N	1	D	0.999	D	1	D	0.999854	D	0.786	chr7	73101209	73101209	G	A	ReadPosRankSum=1.532:.:DP=11;RD=9;AD=2;RO=0.182;MA=0;CONF=1	11	A/G/	1	1	0	0	4	5	0	0	0	0	0.8	1	N	NM_001202560:c.G244A:p.D82N	C9K060:Methyltransf_11; O43709:Methyltransf_11;
7_75070753_C_G	exonic	POM121C	nonsynonymous SNV	NM_001099415:c.G22C:p.V8L	467;Name=lod=105	0.99			rs62476652	0.02												chr7	75070753	75070753	C	G	.:.:DP=2;RD=0;AD=2;RO=1.000;MA=0;CONF=1	2	G/	0	0	0	0	1	1	0	0	0	0	1	1	N	NM_001099415:c.G22C:p.V8L	A8CG34:Not in a domain region;
7_75686769_T_C	exonic	MDH2	nonsynonymous SNV	NM_005918:c.T277C:p.C93R	491;Name=lod=132					0.01	0.977303	C	0.99	D	0.999	D	0.999994	D	0.999339	D	4.74	chr7	75686769	75686769	T	C	ReadPosRankSum=1.495:.:DP=7;RD=5;AD=2;RO=0.286;MA=0;CONF=1	7	C/T/	0	0	1	1	0	0	3	2	0	0	0.667	1	N	NM_005918:c.T277C:p.C93R	P40926:Ldh_1_N;
7_77247821_G_A	exonic	PTPN12	nonsynonymous SNV	NM_001131009:c.G574A:p.V192I	483;Name=lod=122		0.668307	0.76	rs9640663	0.35	0.962763	C	0.48	T	0	B	0.982088	N	0.006499	P	3.66	chr7	77247821	77247821	G	A	DB:.:DP=3;RD=0;AD=3;RO=1.000;MA=0;CONF=1	3	A/	2	1	0	0	0	0	0	0	0	0	1	0.5	N	NM_001131009:c.G574A:p.V192I	E9PEH9:Not in a domain region; B4E105:Not in a domain region; Q05209:Y_phosphatase; B4DKY2:Not in a domain region;
7_77256713_A_G	exonic	PTPN12	nonsynonymous SNV	NM_001131009:c.A1327G:p.T443A			0.173151	0.34	rs3750050	0.12	0.752845	N	0.99	D	0.028	B	0.985774	N	0.811909	P	-1.26	chr7	77256713	77256713	A	G	DB:.:DP=2;RD=0;AD=2;RO=1.000;MA=0;CONF=2	2	G/	0	0	0	0	1	1	0	0	0	0	1	1	N	NM_001131009:c.A1327G:p.T443A	E9PEH9:Not in a domain region; B4E105:Not in a domain region; Q05209:Not in a domain region; B4DKY2:Not in a domain region;
7_77580977_A_G	exonic	PHTF2	nonsynonymous SNV	NM_020432:c.A2045G:p.E682G	662;Name=lod=655					0												chr7	77580977	77580977	A	G	.:.:DP=2;RD=0;AD=2;RO=1.000;MA=0;CONF=1	2	G/	0	0	0	0	1	1	0	0	0	0	1	1	N	NM_020432:c.A2045G:p.E682G	Q8TBW4:Not in a domain region; Q8N3S3:Not in a domain region;
7_77584188_A_G	exonic	PHTF2	nonsynonymous SNV	NM_020432:c.A2237G:p.K746R	467;Name=lod=105					0												chr7	77584188	77584188	A	G	.:.:DP=2;RD=0;AD=2;RO=1.000;MA=0;CONF=1	2	G/	0	0	0	0	1	1	0	0	0	0	1	1	N	NM_020432:c.A2237G:p.K746R	Q8TBW4:Not in a domain region; Q8N3S3:Not in a domain region;
7_87507496_A_T	exonic	DBF4	nonsynonymous SNV	NM_006716:c.A175T:p.T59S						0.06	0.774592	N	0.25	T	0.011	B	0.811543	N	0.008403	N	-2.96	chr7	87507496	87507496	A	T	.:.:DP=2;RD=0;AD=2;RO=1.000;MA=0;CONF=1	2	T/	0	0	0	0	0	0	1	1	0	0	1	1	N	NM_006716:c.A175T:p.T59S	Q9UBU7:Not in a domain region;
7_87536976_C_G	exonic	DBF4	stopgain SNV	NM_006716:c.C1523G:p.S508X		0.97				0.11	0.978867	C	0.904212	NA	0.709881	NA	0.874001	N	1	D	4.2	chr7	87536976	87536976	C	G	ReadPosRankSum=-1.495:.:DP=7;RD=5;AD=2;RO=0.286;MA=0;CONF=2	7	C/G/	0	0	2	3	1	1	0	0	0	0	0.667	1	N	NM_006716:c.C1523G:p.S508X	Q9UBU7:Not in a domain region;
7_87835810_A_G	exonic	SRI	nonsynonymous SNV	NM_003130:c.T580C:p.C194R	492;Name=lod=133					0.08	0.998561	C	0.88	T	1	D	0.999999	D	0.981606	D	5.16	chr7	87835810	87835810	A	G	ReadPosRankSum=-0.764:.:DP=15;RD=13;AD=2;RO=0.133;MA=0;CONF=1	15	A/G/	8	5	0	0	1	1	0	0	0	0	0.625	1	N	NM_003130:c.T580C:p.C194R	B4DHQ6:Not in a domain region; P30626:Not in a domain region;
7_87846478_T_C	exonic	SRI	nonsynonymous SNV	NM_001256891:c.A164G:p.Q55R	538;Name=lod=205					0	0.998023	C	0.99	D	0.994	D	1	D	0.99997	D	5.33	chr7	87846478	87846478	T	C	ReadPosRankSum=-2.037:.:DP=18;RD=16;AD=2;RO=0.111;MA=0;CONF=1	18	C/T/	0	0	1	1	0	0	7	9	0	0	0.778	1	N	NM_001256891:c.A164G:p.Q55R	B4DKK2:EF_hand_6;
7_94230003_A_G	exonic	SGCE	nonsynonymous SNV	NM_001099400:c.T992C:p.L331P	638;Name=lod=521					0	0.959452	C	1	D	0.78418	NA	0.999996	D	0.999588	D	3.1	chr7	94230003	94230003	A	G	ReadPosRankSum=-0.354:.:DP=11;RD=9;AD=2;RO=0.182;MA=0;CONF=2	11	A/G/	5	4	0	0	1	1	0	0	0	0	0.8	1	N	NM_001099400:c.T992C:p.L331P	Q6L8P0:Not in a domain region; E9PF60:Sarcoglycan_2; O43556:Sarcoglycan_2;
7_94232699_T_C	exonic	SGCE	nonsynonymous SNV	NM_001099400:c.A728G:p.Q243R	708;Name=lod=1004					0.15	0.998125	C	0.89	T	0.593696	NA	0.999999	D	0.411057	N	5.06	chr7	94232699	94232699	T	C	ReadPosRankSum=0.752:.:DP=12;RD=10;AD=2;RO=0.167;MA=0;CONF=2	12	C/T/	0	0	1	1	0	0	5	5	0	0	1	1	N	NM_001099400:c.A728G:p.Q243R	Q6L8P0:Not in a domain region; E9PF60:Sarcoglycan_2; O43556:Sarcoglycan_2;
7_94232750_A_G	exonic	SGCE	nonsynonymous SNV	NM_001099400:c.T677C:p.V226A	708;Name=lod=1004					0	0.981678	C	1	D	0.786733	NA	0.999998	N	0.999088	D	3.76	chr7	94232750	94232750	A	G	ReadPosRankSum=-1.733:.:DP=10;RD=8;AD=2;RO=0.200;MA=0;CONF=2	10	A/G/	5	3	0	0	1	1	0	0	0	0	0.6	1	N	NM_001099400:c.T677C:p.V226A	Q6L8P0:Not in a domain region; E9PF60:Sarcoglycan_2; O43556:Sarcoglycan_2;
7_94257659_T_C	exonic	SGCE	nonsynonymous SNV	NM_001099400:c.A245G:p.N82S	655;Name=lod=611					0.11	0.998286	C	0.45	T	0.482207	NA	1	D	0.999176	D	5.15	chr7	94257659	94257659	T	C	ReadPosRankSum=1.395:.:DP=19;RD=17;AD=2;RO=0.105;MA=0;CONF=1	19	C/T/	0	0	1	1	0	0	8	9	0	0	0.889	1	N	NM_001099400:c.A245G:p.N82S	Q6L8P0:Not in a domain region; E9PF60:Sarcoglycan_2; O43556:Sarcoglycan_2;
7_94993278_C_T	exonic	PON3	nonsynonymous SNV	NM_000940:c.G592A:p.D198N	243;Name=lod=13					0.83	0.835195	N	0	T	0.003	B	0.943457	N	0.071103	N	1.59	chr7	94993278	94993278	C	T	.:.:DP=2;RD=0;AD=2;RO=1.000;MA=0;CONF=1	2	T/	0	0	0	0	0	0	1	1	0	0	1	1	N	NM_000940:c.G592A:p.D198N	Q15166:Arylesterase;
7_94996717_A_G	exonic	PON3	nonsynonymous SNV	NM_000940:c.T451C:p.S151P	482;Name=lod=121					0	0.998753	C	0.98	D	0.938	D	0.999971	D	0.890605	D	4.2	chr7	94996717	94996717	A	G	ReadPosRankSum=1.231:.:DP=5;RD=3;AD=2;RO=0.400;MA=0;CONF=2	5	A/G/	2	1	0	0	1	1	0	0	0	0	0.5	1	N	NM_000940:c.T451C:p.S151P	Q15166:Not in a domain region;
7_95813655_A_G	exonic	SLC25A13	nonsynonymous SNV	NM_001160210:c.T1114C:p.Y372H	691;Name=lod=861					0	0.998847	C	1	D	0.999	D	0.999883	D	0.996175	D	4.28	chr7	95813655	95813655	A	G	ReadPosRankSum=-0.731:.:DP=5;RD=1;AD=4;RO=0.800;MA=0;CONF=1	5	A/G/	1	0	0	0	2	2	0	0	0	0	0	1	N	NM_001160210:c.T1114C:p.Y372H	Q9UJS0:Mito_carr;
7_98935851_A_G	exonic	ARPC1A	nonsynonymous SNV	NM_001190996:c.A70G:p.N24D	645;Name=lod=555					0.33	0.983097	C	0.42	T	0	B	1	D	0.455774	NA	4.35	chr7	98935851	98935851	A	G	ReadPosRankSum=0.720:.:DP=6;RD=4;AD=2;RO=0.333;MA=0;CONF=1	6	A/G/	3	1	0	0	1	1	0	0	0	0	0.333	1	N	NM_001190996	RefSeq ID not mapped to Uniprot ID
7_98951720_T_A	exonic	ARPC1A	nonsynonymous SNV	NM_001190996:c.T647A:p.V216D	463;Name=lod=102					0	0.965883	C	1	D	0.889	D	1	D	0.760115	NA	4.01	chr7	98951720	98951720	T	A	DB;ReadPosRankSum=1.734:.:DP=14;RD=12;AD=2;RO=0.143;MA=0;CONF=1	14	A/T/	1	1	0	0	0	0	7	5	0	0	0.714	1	N	NM_001190996	RefSeq ID not mapped to Uniprot ID
7_98956016_C_G	exonic	ARPC1A	stopgain SNV	NM_001190996:c.C725G:p.S242X	387;Name=lod=50					0	0.997797	C	0.864592	NA	0.641645	NA	1	D	0.684393	NA	4.62	chr7	98956016	98956016	C	G	ReadPosRankSum=0.639:.:DP=14;RD=12;AD=2;RO=0.143;MA=0;CONF=1	14	C/G/	0	0	8	4	1	1	0	0	0	0	0.5	1	N	NM_001190996	RefSeq ID not mapped to Uniprot ID
7_98957292_A_G	exonic	ARPC1A	nonsynonymous SNV	NM_001190996:c.A872G:p.N291S	587;Name=lod=325					0.52	0.998873	C	0.44	T	0.005	B	1	D	0.462991	NA	5.38	chr7	98957292	98957292	A	G	ReadPosRankSum=-0.942:.:DP=16;RD=13;AD=3;RO=0.188;MA=0;CONF=2	16	A/G/	5	8	0	0	2	1	0	0	0	0	0.625	0.5	N	NM_001190996	RefSeq ID not mapped to Uniprot ID
7_99008790_A_C	exonic	BUD31	nonsynonymous SNV	NM_003910:c.A75C:p.L25F	563;Name=lod=260					0	0.809905	N	0.4	T	0	B	1	D	0.999965	D	0.244	chr7	99008790	99008790	A	C	ReadPosRankSum=-1.768:.:DP=11;RD=9;AD=2;RO=0.182;MA=0;CONF=1	11	A/C/	6	3	1	1	0	0	0	0	0	0	0.5	1	N	NM_003910:c.A75C:p.L25F	P41223:G10;
7_99686681_A_T	exonic	COPS6	nonsynonymous SNV	NM_006833:c.A68T:p.D23V	593;Name=lod=342					0.01	0.971818	C	0.75	T	0	B	0.997189	N	0.988912	D	3.83	chr7	99686681	99686681	A	T	.:.:DP=2;RD=0;AD=2;RO=1.000;MA=0;CONF=1	2	T/	0	0	0	0	0	0	1	1	0	0	1	1	N	NM_006833:c.A68T:p.D23V	Q7L5N1:Not in a domain region;
7_99686952_T_C	exonic	COPS6	nonsynonymous SNV	NM_006833:c.T116C:p.V39A	363;Name=lod=40					0	0.998333	C	0.99	D	0.366	P	0.999976	D	0.995027	D	4.97	chr7	99686952	99686952	T	C	ReadPosRankSum=-0.198:.:DP=7;RD=5;AD=2;RO=0.286;MA=0;CONF=1	7	C/T/	0	0	1	1	0	0	3	2	0	0	0.667	1	N	NM_006833:c.T116C:p.V39A	Q7L5N1:Not in a domain region;
7_99747148_G_T	exonic	LAMTOR4	nonsynonymous SNV	NM_001008395:c.G30T:p.E10D	502;Name=lod=146					0.14	0.956652	C	0.21	T	0.105	B	1	D	0.506324	D	2.55	chr7	99747148	99747148	G	T	ReadPosRankSum=-0.736:.:DP=3;RD=1;AD=2;RO=0.667;MA=0;CONF=1	3	G/T/	0	0	0	0	1	0	1	1	0	0	0	1	N	NM_001008395:c.G30T:p.E10D	Q0VGL1:Not in a domain region;
7_99751039_A_G	exonic	LAMTOR4	nonsynonymous SNV	NM_001008395:c.A101G:p.E34G	500;Name=lod=143					0	0.998691	C	0.99	D	0.998	D	1	D	0.939744	D	5.24	chr7	99751039	99751039	A	G	ReadPosRankSum=0.198:.:DP=7;RD=5;AD=2;RO=0.286;MA=0;CONF=1	7	A/G/	3	2	0	0	1	1	0	0	0	0	0.667	1	N	NM_001008395:c.A101G:p.E34G	Q0VGL1:Not in a domain region;
7_100485331_A_G	exonic	SRRT	nonsynonymous SNV	NM_001128852:c.A2174G:p.E725G	525;Name=lod=182					0	0.967643	C	1	D	0.998	D	1	D	1e-06	N	3.02	chr7	100485331	100485331	A	G	.:.:DP=2;RD=0;AD=2;RO=1.000;MA=0;CONF=1	2	G/	0	0	0	0	1	1	0	0	0	0	1	1	N	NM_001128852:c.A2174G:p.E725G	Q9BXP5:ARS2;
7_100775166_C_G	exonic	SERPINE1	nonsynonymous SNV	NM_000602:c.C516G:p.S172R						0.37	0.021576	N	0.49	T	0	B	0.984283	N	0.868999	D	-4.96	chr7	100775166	100775166	C	G	ReadPosRankSum=1.495:.:DP=7;RD=5;AD=2;RO=0.286;MA=0;CONF=2	7	C/G/	0	0	2	3	1	1	0	0	0	0	0.667	1	N	NM_000602:c.C516G:p.S172R	P05121:Serpin;
7_100775167_A_G	exonic	SERPINE1	nonsynonymous SNV	NM_000602:c.A517G:p.N173D						1	0.19542	N	0	T	0	B	0.970153	N	6.2e-05	N	-3.51	chr7	100775167	100775167	A	G	ReadPosRankSum=1.495:.:DP=7;RD=5;AD=2;RO=0.286;MA=0;CONF=2	7	A/G/	2	3	0	0	1	1	0	0	0	0	0.667	1	N	NM_000602:c.A517G:p.N173D	P05121:Serpin;
7_102952278_A_G	exonic	PMPCB	nonsynonymous SNV	NM_004279:c.A1264G:p.I422V	656;Name=lod=616					0.01	0.999204	C	0.97	D	0.003	B	1	D	0.996473	D	5.72	chr7	102952278	102952278	A	G	ReadPosRankSum=-1.026:.:DP=4;RD=2;AD=2;RO=0.500;MA=0;CONF=1	4	A/G/	2	0	0	0	1	1	0	0	0	0	0	1	N	NM_004279:c.A1264G:p.I422V	O75439:Not in a domain region; Q96CP5:Not in a domain region; B3KM34:Not in a domain region;
7_102952663_A_G	exonic	PMPCB	nonsynonymous SNV	NM_004279:c.A1415G:p.K472R	393;Name=lod=53					0	0.980947	C	0.99	D	0.002	B	0.999997	D	0.000263	N	4.27	chr7	102952663	102952663	A	G	ReadPosRankSum=0.572:.:DP=8;RD=6;AD=2;RO=0.250;MA=0;CONF=1	8	A/G/	3	3	0	0	1	1	0	0	0	0	1	1	N	NM_004279:c.A1415G:p.K472R	O75439:Not in a domain region; Q96CP5:Not in a domain region; B3KM34:Not in a domain region;
7_102988226_G_A	exonic	PSMC2	nonsynonymous SNV	NM_001204453:c.G68A:p.R23Q	554;Name=lod=237					0.49	0.999344	C	0.45	T	0	B	0.999941	D	0.993872	D	4.29	chr7	102988226	102988226	G	A	ReadPosRankSum=0.589:.:DP=11;RD=9;AD=2;RO=0.182;MA=0;CONF=1	11	A/G/	1	1	0	0	5	4	0	0	0	0	0.8	1	N	NM_001204453:c.G68A:p.R23Q	B7Z571:Not in a domain region; P35998:Not in a domain region;
7_102996168_C_T	exonic	PSMC2	nonsynonymous SNV	NM_001204453:c.C218T:p.A73V	543;Name=lod=215					0	0.998888	C	0.99	D	0.27	P	1	D	0.999975	D	5.26	chr7	102996168	102996168	C	T	ReadPosRankSum=2.041:.:DP=12;RD=10;AD=2;RO=0.167;MA=0;CONF=1	12	C/T/	0	0	7	3	0	0	1	1	0	0	0.429	1	N	NM_001204453:c.C218T:p.A73V	B7Z571:Not in a domain region; P35998:Not in a domain region;
7_105098341_A_G	exonic	PUS7	nonsynonymous SNV	NM_019042:c.T1882C:p.S628P	583;Name=lod=313					0.01	0.986666	C	0.98	D	0.68	P	1	D	0.999955	D	4.88	chr7	105098341	105098341	A	G	.:.:DP=2;RD=0;AD=2;RO=1.000;MA=0;CONF=1	2	G/	0	0	0	0	1	1	0	0	0	0	1	1	N	NM_019042:c.T1882C:p.S628P	Q96PZ0:TruD; B3KY42:Not in a domain region; B3KRB2:Not in a domain region;
7_105733573_A_G	exonic	SYPL1	nonsynonymous SNV	NM_182715:c.T413C:p.V138A	554;Name=lod=237					0.05	0.97388	C	0.73	T	0.015	B	0.978444	N	0.806094	D	3.83	chr7	105733573	105733573	A	G	ReadPosRankSum=-2.270:.:DP=13;RD=11;AD=2;RO=0.154;MA=0;CONF=1	13	A/G/	5	6	0	0	1	1	0	0	0	0	0.833	1	N	NM_182715:c.T413C:p.V138A	A4D0R2:Not in a domain region; Q16563:MARVEL;
7_105891548_A_G	exonic	NAMPT	nonsynonymous SNV	NM_005746:c.T1457C:p.L486P	412;Name=lod=63	0.99				0.12	0.979157	C	0.85	T	0.125	B	0.991977	N	0.36742	N	4	chr7	105891548	105891548	A	G	ReadPosRankSum=0.274:.:DP=14;RD=12;AD=2;RO=0.143;MA=0;CONF=1	14	A/G/	8	4	0	0	1	1	0	0	0	0	0.5	1	N	NM_005746:c.T1457C:p.L486P	P43490:Not in a domain region;
7_107002806_A_G	exonic	COG5	nonsynonymous SNV	NM_001161520:c.T988C:p.F330L	575;Name=lod=290		0.654698	0.67	rs2269970	1	0.97568	C	0	T	0	B	1	N	1.8e-05	P	4.64	chr7	107002806	107002806	A	G	DB:.:DP=2;RD=0;AD=2;RO=1.000;MA=0;CONF=1	2	G/	0	0	0	0	1	1	0	0	0	0	1	1	N	NM_001161520:c.T988C:p.F330L	Q9UP83:Not in a domain region;
7_107115607_G_A	exonic	GPR22	nonsynonymous SNV	NM_005295:c.G1102A:p.A368T	757;Name=lod=1588					0.21	0.999652	C	0.65	T	0.012	B	1	D	0.951375	D	5.31	chr7	107115607	107115607	G	A	ReadPosRankSum=-1.026:.:DP=4;RD=2;AD=2;RO=0.500;MA=0;CONF=2	4	A/G/	1	1	0	0	1	1	0	0	0	0	1	1	N	NM_005295:c.G1102A:p.A368T	A4D0R8:Not in a domain region; Q99680:Not in a domain region; Q3KNS9:Not in a domain region; B3KV13:Not in a domain region;
7_107543942_A_G	exonic	DLD	nonsynonymous SNV	NM_000108:c.A287G:p.H96R	529;Name=lod=189					0	0.999054	C	0.98	D	0.983	D	0.999998	D	0.999971	D	5.55	chr7	107543942	107543942	A	G	ReadPosRankSum=0.000:.:DP=4;RD=2;AD=2;RO=0.500;MA=0;CONF=1	4	A/G/	1	1	0	0	1	1	0	0	0	0	1	1	N	NM_000108:c.A287G:p.H96R	P09622:Pyr_redox_2;
7_116371905_T_C	exonic	MET	nonsynonymous SNV	NM_000245:c.T1384C:p.F462L	474;Name=lod=113					0.33	0.998333	C	0	T	0.926	D	0.999998	D	0.992857	D	5.5	chr7	116371905	116371905	T	C	.:.:DP=2;RD=0;AD=2;RO=1.000;MA=0;CONF=1	2	C/	0	0	1	1	0	0	0	0	0	0	1	1	N	NM_000245:c.T1384C:p.F462L	P08581:Sema;
7_116550352_T_C	exonic	CAPZA2	nonsynonymous SNV	NM_006136:c.T572C:p.I191T	554;Name=lod=238					0.01	0.998426	C	0.98	D	0.006	B	1	D	0.996371	D	5.56	chr7	116550352	116550352	T	C	ReadPosRankSum=0.198:.:DP=7;RD=5;AD=2;RO=0.286;MA=0;CONF=1	7	C/T/	0	0	1	1	0	0	1	4	0	0	0.25	1	N	NM_006136:c.T572C:p.I191T	P47755:F-actin_cap_A; A4D0V4:Not in a domain region;
7_117824302_A_G	exonic	NAA38	nonsynonymous SNV	NM_016200:c.A25G:p.I9V	520;Name=lod=173					0.74	0.999	C	0	T	0	B	1	D	0.935227	D	5.5	chr7	117824302	117824302	A	G	ReadPosRankSum=-1.231:.:DP=5;RD=3;AD=2;RO=0.400;MA=0;CONF=1	5	A/G/	2	1	0	0	1	1	0	0	0	0	0.5	1	N	NM_016200:c.A25G:p.I9V	A4D0W0:Not in a domain region; O95777:LSM;
7_120593370_A_G	exonic	ING3	nonsynonymous SNV	NM_019071:c.A113G:p.Q38R	626;Name=lod=465					0.02	0.999218	C	1	D	0.98	D	0.999998	D	0.997066	D	5.74	chr7	120593370	120593370	A	G	ReadPosRankSum=-1.026:.:DP=4;RD=2;AD=2;RO=0.500;MA=0;CONF=1	4	A/G/	1	1	0	0	1	1	0	0	0	0	1	1	N	NM_019071:c.A113G:p.Q38R	Q9NXR8:ING;
7_129813554_T_A	exonic	TMEM209	nonsynonymous SNV	NM_032842:c.A1475T:p.N492I	582;Name=lod=309					0												chr7	129813554	129813554	T	A	ReadPosRankSum=0.358:.:DP=5;RD=3;AD=2;RO=0.400;MA=0;CONF=1	5	A/T/	1	1	0	0	0	0	2	1	0	0	0.5	1	N	NM_032842:c.A1475T:p.N492I	Q96SK2:CytochromB561_N;
7_129938598_G_T	exonic	CPA4	nonsynonymous SNV	NM_001163446:c.G81T:p.L27F	503;Name=lod=148		0.379748	0.36	rs34587586	0.39	0.915283	N	0.51	T	0.001	B	0.999277	N	0.00059	N	4.37	chr7	129938598	129938598	G	T	DB:.:DP=2;RD=0;AD=2;RO=1.000;MA=0;CONF=1	2	T/	0	0	0	0	0	0	1	1	0	0	1	1	N	NM_001163446:c.G81T:p.L27F	Q9UI42:Propep_M14;
7_134135621_T_C	exonic	AKR1B1	nonsynonymous SNV	NM_001628:c.A268G:p.K90E	352;Name=lod=36		0.010764	0.01	rs2229542	0.47	0.953871	C	0.53	T	0.113	B	0.999986	D	0.999819	D	3.87	chr7	134135621	134135621	T	C	DB;ReadPosRankSum=0.198:.:DP=7;RD=5;AD=2;RO=0.286;MA=0;CONF=1	7	C/T/	0	0	1	1	0	0	1	4	0	0	0.25	1	N	NM_001628:c.A268G:p.K90E	P15121:Aldo_ket_red;
7_135261758_T_C	exonic	NUP205	nonsynonymous SNV	NM_015135:c.T530C:p.L177P	606;Name=lod=387					0	0.997911	C	1	D	0.998	D	1	D	0.999984	D	5.26	chr7	135261758	135261758	T	C	.:.:DP=2;RD=0;AD=2;RO=1.000;MA=0;CONF=1	2	C/	0	0	1	1	0	0	0	0	0	0	1	1	N	NM_015135:c.T530C:p.L177P	Q92621:DUF3414;
7_135358890_A_G	exonic	C7orf73	nonsynonymous SNV	NM_001130929:c.A121G:p.K41E	536;Name=lod=201																	chr7	135358890	135358890	A	G	ReadPosRankSum=0.397:.:DP=16;RD=14;AD=2;RO=0.125;MA=0;CONF=1	16	A/G/	9	5	0	0	1	1	0	0	0	0	0.556	1	N	NM_001130929:c.A121G:p.K41E	E0CX11:Not in a domain region;
7_135612104_T_C	exonic	LUZP6	nonsynonymous SNV	NM_001128619:c.A95G:p.Q32R	265;Name=lod=16																	chr7	135612104	135612104	T	C	ReadPosRankSum=0.480:.:DP=10;RD=8;AD=2;RO=0.200;MA=0;CONF=2	10	C/T/	0	0	1	1	0	0	3	5	0	0	0.6	1	N	NM_001128619:c.A95G:p.Q32R	Q538Z0:Not in a domain region;
7_135614714_T_C	exonic	MTPN	nonsynonymous SNV	NM_145808:c.A317G:p.E106G	618;Name=lod=432					0.01	0.99849	C	0.9	T	0.127	B	1	D	0.569921	NA	5.61	chr7	135614714	135614714	T	C	ReadPosRankSum=0.762:.:DP=11;RD=7;AD=4;RO=0.364;MA=0;CONF=1	11	A/C/T/	1	1	1	1	0	0	3	4	0	0	0.75	1	N	NM_145808:c.A317G:p.E106G	P58546:Not in a domain region; Q69YG1:Not in a domain region;
7_138758690_A_G	exonic	ZC3HAV1	nonsynonymous SNV	NM_020119:c.T1784C:p.V595A						0.09	0.182797	N	0.91	T	0.305	P	0.101315	N	0.735816	D	-0.957	chr7	138758690	138758690	A	G	.:.:DP=2;RD=0;AD=2;RO=1.000;MA=0;CONF=1	2	G/	0	0	0	0	1	1	0	0	0	0	1	1	N	NM_020119:c.T1784C:p.V595A	Q7Z2W4:Not in a domain region;
7_140404720_G_A	exonic	NDUFB2	nonsynonymous SNV	NM_004546:c.G304A:p.D102N	435;Name=lod=78					0.01	0.999664	C	0.928572	NA	0.854	D	1	D	0.999644	D	5.01	chr7	140404720	140404720	G	A	ReadPosRankSum=-2.008:.:DP=24;RD=21;AD=3;RO=0.125;MA=0;CONF=1	24	A/G/	2	1	0	0	7	14	0	0	0	0	0.5	0.5	N	NM_004546:c.G304A:p.D102N	O95178:Not in a domain region; A4D1T5:Not in a domain region; H7C5B8:Not in a domain region;
7_141315356_A_G	exonic	AGK	nonsynonymous SNV	NM_018238:c.A509G:p.N170S	482;Name=lod=121					0.26	0.977614	C	0.77	T	0.126	B	1	N	0.98752	D	4.09	chr7	141315356	141315356	A	G	ReadPosRankSum=-0.358:.:DP=5;RD=3;AD=2;RO=0.400;MA=0;CONF=1	5	A/G/	2	1	0	0	1	1	0	0	0	0	0.5	1	N	NM_018238:c.A509G:p.N170S	Q53H12:DAGK_cat; A4D1U5:Not in a domain region;
7_142961733_T_C	exonic	GSTK1	nonsynonymous SNV	NM_001143679:c.T247C:p.F83L						1	0.084522	N	0.13	T	0	B	0.176536	N	0.003944	N	-3.2	chr7	142961733	142961733	T	C	ReadPosRankSum=-1.026:.:DP=4;RD=2;AD=2;RO=0.500;MA=0;CONF=1	4	C/T/	0	0	1	1	0	0	2	0	0	0	0	1	N	NM_001143679:c.T247C:p.F83L	Q9Y2Q3:DSBA;
7_148464801_G_T	exonic	CUL1	nonsynonymous SNV	NM_003592:c.G1043T:p.G348V	637;Name=lod=517					0	0.999705	C	1	D	0.988	D	1	D	1	D	5.43	chr7	148464801	148464801	G	T	ReadPosRankSum=-0.358:.:DP=5;RD=3;AD=2;RO=0.400;MA=0;CONF=1	5	G/T/	0	0	0	0	2	1	1	1	0	0	0.5	1	N	NM_003592:c.G1043T:p.G348V	Q13616:Cullin; B3KTW0:Cullin;
7_148514373_T_C	exonic	EZH2	nonsynonymous SNV	NM_152998:c.A1219G:p.T407A	576;Name=lod=292					0.07	0.997607	C	0.91	T	0.077	B	1	D	0.967071	D	5.1	chr7	148514373	148514373	T	C	ReadPosRankSum=-1.666:.:DP=9;RD=7;AD=2;RO=0.222;MA=0;CONF=1	9	C/T/	0	0	1	1	0	0	4	3	0	0	0.75	1	N	NM_152998:c.A1219G:p.T407A	Q15910:Not in a domain region;
7_150034699_C_T	exonic	LRRC61	nonsynonymous SNV	NM_023942:c.C749T:p.S250F						0.03	0.944923	N	0.99	D	0.058	B	0.909594	U	0.001428	N	2.2	chr7	150034699	150034699	C	T	ReadPosRankSum=0.358:.:DP=5;RD=3;AD=2;RO=0.400;MA=0;CONF=1	5	C/T/	0	0	3	0	0	0	1	1	0	0	0	1	N	NM_023942:c.C749T:p.S250F	Q9BV99:Not in a domain region;
7_150769120_A_G	exonic	SLC4A2	nonsynonymous SNV	NM_001199693:c.A2405G:p.E802G	664;Name=lod=665					0	0.998408	C	1	D	1	D	1	D	0.999789	D	4.52	chr7	150769120	150769120	A	G	.:.:DP=2;RD=0;AD=2;RO=1.000;MA=0;CONF=1	2	G/	0	0	0	0	1	1	0	0	0	0	1	1	N	NM_001199693:c.A2405G:p.E802G	B4DIT0:Not in a domain region; F8W682:Not in a domain region; Q59GF1:Not in a domain region;
7_151945519_A_G	exonic	MLL3	nonsynonymous SNV	NM_170606:c.T2000C:p.L667P		0.97				0.15	0.972205	C	1	D	0.025	B	0.881542	N	0.000212	N	2.44	chr7	151945519	151945519	A	G	ReadPosRankSum=1.026:.:DP=4;RD=2;AD=2;RO=0.500;MA=0;CONF=2	4	A/G/	1	1	0	0	1	1	0	0	0	0	1	1	N	NM_170606:c.T2000C:p.L667P	Q8NEZ4:Not in a domain region;
7_158439252_A_G	exonic	NCAPG2	nonsynonymous SNV	NM_017760:c.T3079C:p.S1027P	313;Name=lod=25					0.01	0.904507	N	0.91	T	0.486	P	0.999927	D	0.808677	D	2.15	chr7	158439252	158439252	A	G	ReadPosRankSum=0.736:.:DP=3;RD=1;AD=2;RO=0.667;MA=0;CONF=1	3	A/G/	0	1	0	0	1	1	0	0	0	0	0	1	N	NM_017760:c.T3079C:p.S1027P	Q86XI2:Not in a domain region;
7_158449362_T_C	exonic	NCAPG2	nonsynonymous SNV	NM_017760:c.A2096G:p.E699G	349;Name=lod=35					0.07	0.997612	C	0.61	T	0.609	P	0.979546	N	0.158475	N	5.11	chr7	158449362	158449362	T	C	ReadPosRankSum=-0.898:.:DP=10;RD=8;AD=2;RO=0.200;MA=0;CONF=1	10	C/T/	0	0	1	1	0	0	3	5	0	0	0.6	1	N	NM_017760:c.A2096G:p.E699G	Q86XI2:Condensin2nSMC;
8_15531280_G_A	exonic	TUSC3	nonsynonymous SNV	NM_006765:c.G733A:p.G245S	663;Name=lod=659					0	0.999732	C	1	D	0.999	D	1	D	0.991618	D	5.18	chr8	15531280	15531280	G	A	.:.:DP=2;RD=0;AD=2;RO=1.000;MA=0;CONF=1	2	A/	1	1	0	0	0	0	0	0	0	0	1	1	N	NM_006765:c.G733A:p.G245S	Q13454:OST3_OST6;
8_17137888_A_G	exonic	VPS37A	nonsynonymous SNV	NM_001145152:c.A830G:p.E277G	617;Name=lod=431					0	0.998855	C	0.96	D	0.991	D	1	D	0.999901	D	4.11	chr8	17137888	17137888	A	G	ReadPosRankSum=-1.026:.:DP=4;RD=2;AD=2;RO=0.500;MA=0;CONF=1	4	A/G/	1	1	0	0	1	1	0	0	0	0	1	1	N	NM_001145152:c.A830G:p.E277G	Q8NEZ2:Mod_r;
8_23156394_T_C	exonic	LOXL2	nonsynonymous SNV	NM_002318:c.A2200G:p.S734G	624;Name=lod=459					0.01	0.044768	N	0.99	D	0.022	B	0.996117	N	0.399216	NA	-2.83	chr8	23156394	23156394	T	C	ReadPosRankSum=-0.736:.:DP=3;RD=1;AD=2;RO=0.667;MA=0;CONF=1	3	C/T/	0	0	1	1	0	0	1	0	0	0	0	1	N	NM_002318:c.A2200G:p.S734G	Q9Y4K0:Lysyl_oxidase;
8_25364331_G_A	exonic	CDCA2	nonsynonymous SNV	NM_152562:c.G2149A:p.V717I			0.257497	0.21	rs4872318	0	0.890107	N	1	D	0.470939	NA	0.534116	N	0.037997	P	0.912	chr8	25364331	25364331	G	A	DB:.:DP=6;RD=0;AD=6;RO=1.000;MA=0;CONF=2	6	A/	3	3	0	0	0	0	0	0	0	0	1	1	N	NM_152562:c.G2149A:p.V717I	Q69YH5:Not in a domain region;
8_30437818_C_A	exonic	GTF2E2	stopgain SNV	NM_002095:c.G739T:p.E247X	669;Name=lod=700					0.01	0.999145	C	0.9038	NA	0.735418	NA	0.999995	D	1	D	5.5	chr8	30437818	30437818	C	A	ReadPosRankSum=-0.736:.:DP=3;RD=1;AD=2;RO=0.667;MA=0;CONF=1	3	A/C/	1	1	1	0	0	0	0	0	0	0	0	1	N	NM_002095:c.G739T:p.E247X	P29084:Not in a domain region;
8_32406270_G_T	exonic	NRG1	nonsynonymous SNV	NM_001160002:c.G26T:p.G9V	485;Name=lod=125					0.2	0.999047	C	1	D	0.50612	NA	0.693996	N	0.005029	N	3.17	chr8	32406270	32406270	G	T	.:.:DP=2;RD=0;AD=2;RO=1.000;MA=0;CONF=2	2	T/	0	0	0	0	0	0	1	1	0	0	1	1	N	NM_001160002:c.G26T:p.G9V	B0FYA7:Not in a domain region;
8_33346582_G_A	exonic	MAK16	nonsynonymous SNV	NM_032509:c.G317A:p.R106Q	668;Name=lod=690					0.31	0.999766	C	0.86	T	0.353	P	1	D	0.999542	D	5.6	chr8	33346582	33346582	G	A	ReadPosRankSum=-1.386:.:DP=10;RD=3;AD=7;RO=0.700;MA=0;CONF=2	10	A/G/	5	2	0	0	1	2	0	0	0	0	0.5	0.4	N	NM_032509:c.G317A:p.R106Q	Q9BXY0:Ribosomal_L28e;
8_37595518_A_G	exonic	ERLIN2	nonsynonymous SNV	NM_001003790:c.A78G:p.I26M	536;Name=lod=201					0	0.984225	C	1	D	0.817	P	1	D	0.994505	D	2.75	chr8	37595518	37595518	A	G	.:.:DP=2;RD=0;AD=2;RO=1.000;MA=0;CONF=1	2	G/	0	0	0	0	1	1	0	0	0	0	1	1	N	NM_001003790:c.A78G:p.I26M	O94905:Band_7;
8_37993262_T_C	exonic	ASH2L	nonsynonymous SNV	NM_001105214:c.T1415C:p.I472T	567;Name=lod=268					0	0.998371	C	0.99	D	0.884	D	1	D	0.999993	D	5.53	chr8	37993262	37993262	T	C	ReadPosRankSum=1.495:.:DP=7;RD=5;AD=2;RO=0.286;MA=0;CONF=1	7	C/T/	0	0	1	1	0	0	3	2	0	0	0.667	1	N	NM_001105214:c.T1415C:p.I472T	Q9UBL3:SPRY;
8_38277073_A_G	exonic	FGFR1	nonsynonymous SNV	NM_001174066:c.T995C:p.I332T	660;Name=lod=642					0	0.998984	C	0.99	D	0.777	P	1	D	0.99997	D	5.49	chr8	38277073	38277073	A	G	.:.:DP=2;RD=0;AD=2;RO=1.000;MA=0;CONF=2	2	G/	0	0	0	0	1	1	0	0	0	0	1	1	N	NM_001174066:c.T995C:p.I332T	P11362:I-set;
8_38873680_C_T	exonic	ADAM9	nonsynonymous SNV	NM_003816:c.C377T:p.S126L	284;Name=lod=19					0	0.998623	C	1	D	0.999	D	1	D	0.985718	D	5.06	chr8	38873680	38873680	C	T	.:.:DP=2;RD=0;AD=2;RO=1.000;MA=0;CONF=1	2	T/	0	0	0	0	0	0	1	1	0	0	1	1	N	NM_003816:c.C377T:p.S126L	Q13443:Pep_M12B_propep;
8_42841842_T_C	exonic	HOOK3	nonsynonymous SNV	NM_032410:c.T1436C:p.L479P	651;Name=lod=591					0.01	0.997447	C	0.91	T	0.8	P	0.819634	N	0.999251	D	5.04	chr8	42841842	42841842	T	C	ReadPosRankSum=-1.026:.:DP=4;RD=2;AD=2;RO=0.500;MA=0;CONF=1	4	C/T/	0	0	1	1	0	0	2	0	0	0	0	1	N	NM_032410:c.T1436C:p.L479P	Q86VS8:HOOK;
8_42865486_A_G	exonic	HOOK3	nonsynonymous SNV	NM_032410:c.A1777G:p.K593E	665;Name=lod=672					0	0.998764	C	0.98	D	0.993	D	1	D	0.989393	D	5.31	chr8	42865486	42865486	A	G	ReadPosRankSum=0.736:.:DP=3;RD=1;AD=2;RO=0.667;MA=0;CONF=1	3	A/G/	1	0	0	0	1	1	0	0	0	0	0	1	N	NM_032410:c.A1777G:p.K593E	Q86VS8:HOOK;
8_42868195_T_G	exonic;splicing	HOOK3;HOOK3	nonsynonymous SNV	NM_032410:c.T1841G:p.V614G	648;Name=lod=573					0	0.998578	C	1	D	0.999	D	1	D	0.999788	D	5.67	chr8	42868195	42868195	T	G	ReadPosRankSum=0.000:.:DP=4;RD=2;AD=2;RO=0.500;MA=0;CONF=1	4	G/T/	0	0	0	0	1	1	1	1	0	0	1	1	N	NM_032410:c.T1841G:p.V614G	Q86VS8:HOOK;
8_48887514_T_A	exonic	MCM4	nonsynonymous SNV	NM_005914:c.T2357A:p.L786H	477;Name=lod=116					0	0.970828	C	1	D	0.941	D	1	D	0.999985	D	4.19	chr8	48887514	48887514	T	A	ReadPosRankSum=1.067:.:DP=8;RD=6;AD=2;RO=0.250;MA=0;CONF=1	8	A/T/	1	1	0	0	0	0	2	4	0	0	0.5	1	N	NM_005914:c.T2357A:p.L786H	P33991:Not in a domain region; B4DLA6:Not in a domain region;
8_48889306_A_G	exonic	MCM4	nonsynonymous SNV	NM_005914:c.A2560G:p.T854A	500;Name=lod=143					0.33	0.999002	C	0.54	T	0.038	B	1	D	0.994525	D	5.51	chr8	48889306	48889306	A	G	ReadPosRankSum=1.182:.:DP=12;RD=10;AD=2;RO=0.167;MA=0;CONF=2	12	A/G/	5	5	0	0	1	1	0	0	0	0	1	1	N	NM_005914:c.A2560G:p.T854A	P33991:Not in a domain region; B4DLA6:Not in a domain region;
8_48962444_A_G	exonic	UBE2V2	nonsynonymous SNV	NM_003350:c.A197G:p.K66R	706;Name=lod=990					0.16	0.99862	C	0.750147	NA	0	B	1	D	0.999925	D	5.19	chr8	48962444	48962444	A	G	ReadPosRankSum=-0.296:.:DP=13;RD=11;AD=2;RO=0.154;MA=0;CONF=1	13	A/G/	6	5	0	0	1	1	0	0	0	0	0.833	1	N	NM_003350:c.A197G:p.K66R	Q15819:UQ_con; A0M8W4:Not in a domain region;
8_53570281_T_A	exonic	RB1CC1	nonsynonymous SNV	NM_001083617:c.A2108T:p.E703V	567;Name=lod=268					0	0.997977	C	0.957909	NA	0.995	D	1	D	0.998984	D	5.3	chr8	53570281	53570281	T	A	ReadPosRankSum=1.179:.:DP=9;RD=7;AD=2;RO=0.222;MA=0;CONF=2	9	A/T/	1	1	0	0	0	0	3	4	0	0	0.75	1	N	NM_001083617:c.A2108T:p.E703V	Q8TDY2:Not in a domain region;
8_54729996_T_C	exonic	ATP6V1H	nonsynonymous SNV	NM_015941:c.A401G:p.D134G	612;Name=lod=409					0	0.997842	C	1	D	0.903	D	1	D	0.999993	D	5.23	chr8	54729996	54729996	T	C	ReadPosRankSum=1.495:.:DP=7;RD=5;AD=2;RO=0.286;MA=0;CONF=1	7	C/T/	0	0	1	1	0	0	1	4	0	0	0.25	1	N	NM_015941:c.A401G:p.D134G	Q9UI12:V-ATPase_H_N;
8_56985713_T_C	exonic	RPS20	nonsynonymous SNV	NM_001023:c.A296G:p.K99R	610;Name=lod=403					0.06	0.996627	C	0.93	T	0.025	B	1	D	0.991574	D	4.74	chr8	56985713	56985713	T	C	ReadPosRankSum=0.671:.:DP=17;RD=15;AD=2;RO=0.118;MA=0;CONF=2	17	C/T/	0	0	1	1	0	0	11	4	0	0	0.364	1	N	NM_001023:c.A296G:p.K99R	P60866:Ribosomal_S10;
8_59490758_T_C	exonic	SDCBP	nonsynonymous SNV	NM_001007067:c.T569C:p.I190T	489;Name=lod=130					0	0.998645	C	1	D	0.034	B	0.999963	D	0.944687	D	5.72	chr8	59490758	59490758	T	C	ReadPosRankSum=0.594:.:DP=15;RD=13;AD=2;RO=0.133;MA=0;CONF=1	15	C/T/	0	0	1	1	0	0	6	7	0	0	0.857	1	N	NM_001007067:c.T569C:p.I190T	B2R5Q7:Not in a domain region; O00560:PDZ;
8_67970340_T_A	exonic	COPS5	nonsynonymous SNV	NM_006837:c.A485T:p.Q162L	709;Name=lod=1016					0.01	0.998037	C	0.98	D	0.988	D	1	D	0.999998	D	5.33	chr8	67970340	67970340	T	A	ReadPosRankSum=-0.898:.:DP=10;RD=8;AD=2;RO=0.200;MA=0;CONF=1	10	A/T/	1	1	0	0	0	0	4	4	0	0	1	1	N	NM_006837:c.A485T:p.Q162L	Q92905:JAB;
8_80942308_T_A	exonic	MRPS28	nonsynonymous SNV	NM_014018:c.A176T:p.H59L	355;Name=lod=37		7.7e-05			0.01	0.997477	C	0.99	D	0.804	P	0.999038	N	0.10712	N	4.53	chr8	80942308	80942308	T	A	ReadPosRankSum=0.736:.:DP=3;RD=1;AD=2;RO=0.667;MA=0;CONF=1	3	A/T/	1	1	0	0	0	0	1	0	0	0	0	1	N	NM_014018:c.A176T:p.H59L	Q9Y2Q9:Not in a domain region;
8_87498777_T_C	exonic	FAM82B	nonsynonymous SNV	NM_016033:c.A431G:p.Y144C	505;Name=lod=151					0	0.997741	C	0.95	T	0.998	D	0.99998	D	0.999154	D	5.18	chr8	87498777	87498777	T	C	ReadPosRankSum=-0.358:.:DP=5;RD=3;AD=2;RO=0.400;MA=0;CONF=1	5	C/T/	0	0	1	1	0	0	2	1	0	0	0.5	1	N	NM_016033:c.A431G:p.Y144C	Q96DB5:Not in a domain region;
8_95854689_T_A	exonic	INTS8	nonsynonymous SNV	NM_017864:c.T1233A:p.N411K	579;Name=lod=302					0.2	0.760133	N	0.72	T	0.028	B	1	D	0.981004	D	-0.583	chr8	95854689	95854689	T	A	.:.:DP=2;RD=0;AD=2;RO=1.000;MA=0;CONF=2	2	A/	1	1	0	0	0	0	0	0	0	0	1	1	N	NM_017864:c.T1233A:p.N411K	Q75QN2:Not in a domain region;
8_97243335_A_C	exonic	UQCRB	stoploss SNV	NM_001254752:c.T421G:p.X141G	585;Name=lod=319	0.93				0	0.998963	C	1	D	0.991	D	1	D	0.999991	D	5.46	chr8	97243335	97243335	A	C	ReadPosRankSum=0.492:.:DP=18;RD=16;AD=2;RO=0.111;MA=0;CONF=1	18	A/C/	11	5	1	1	0	0	0	0	0	0	0.455	1	N	NM_001254752:c.T421G:p.X141G	E5RJU0:Not in a domain region;
8_98863692_T_C	exonic	LAPTM4B	nonsynonymous SNV	NM_018407:c.T944C:p.V315A	340;Name=lod=32	0.92				0.15	0.997465	C	0.87	T	0.932	D	0.970718	N	0.258098	N	5.05	chr8	98863692	98863692	T	C	.:.:DP=2;RD=0;AD=2;RO=1.000;MA=0;CONF=2	2	C/	0	0	1	1	0	0	0	0	0	0	1	1	N	NM_018407:c.T944C:p.V315A	Q86VI4:Mtp;
8_103307678_T_C	exonic	UBR5	nonsynonymous SNV	NM_015902:c.A3895G:p.R1299G	558;Name=lod=247					0.01	0.161053	N	0.920629	NA	0.999	D	1	D	0.998777	D	-1.33	chr8	103307678	103307678	T	C	.:.:DP=2;RD=0;AD=2;RO=1.000;MA=0;CONF=1	2	C/	0	0	1	1	0	0	0	0	0	0	1	1	N	NM_015902:c.A3895G:p.R1299G	O95071:Not in a domain region;
8_104452434_A_G	exonic	DCAF13	nonsynonymous SNV	NM_015420:c.A1477G:p.M493V	561;Name=lod=253					0.31	0.968885	C	0.748414	NA	0.189	P	0.999926	D	0.356639	N	1.94	chr8	104452434	104452434	A	G	ReadPosRankSum=-0.572:.:DP=8;RD=6;AD=2;RO=0.250;MA=0;CONF=1	8	A/G/	3	3	0	0	1	1	0	0	0	0	1	1	N	NM_015420:c.A1477G:p.M493V	Q9NV06:Not in a domain region;
8_104453824_A_G	exonic	DCAF13	nonsynonymous SNV	NM_015420:c.A1684G:p.M562V	534;Name=lod=197					0.25	0.998437	C	0.787807	NA	0.183	P	1	D	0.990897	D	5.07	chr8	104453824	104453824	A	G	ReadPosRankSum=-0.720:.:DP=6;RD=4;AD=2;RO=0.333;MA=0;CONF=1	6	A/G/	2	2	0	0	1	1	0	0	0	0	1	1	N	NM_015420:c.A1684G:p.M562V	Q9NV06:Not in a domain region;
8_110283358_T_C	exonic;splicing	NUDCD1;NUDCD1	nonsynonymous SNV	NM_001128211:c.A1088G:p.N363S	630;Name=lod=485					0.09	0.998545	C	1	D	0.01	B	1	D	0.949899	D	5.65	chr8	110283358	110283358	T	C	.:.:DP=2;RD=0;AD=2;RO=1.000;MA=0;CONF=1	2	C/	0	0	1	1	0	0	0	0	0	0	1	1	N	NM_001128211:c.A1088G:p.N363S	Q96RS6:Not in a domain region;
8_117668110_A_G	exonic	EIF3H	nonsynonymous SNV	NM_003756:c.T692C:p.L231P	569;Name=lod=273					0	0.999101	C	1	D	0.996	D	1	D	0.999996	D	5.61	chr8	117668110	117668110	A	G	ReadPosRankSum=2.162:.:DP=17;RD=15;AD=2;RO=0.118;MA=0;CONF=2	17	A/G/	11	4	0	0	1	1	0	0	0	0	0.364	1	N	NM_003756:c.T692C:p.L231P	O15372:Not in a domain region; Q6IB98:Not in a domain region;
8_117668189_T_C	exonic	EIF3H	nonsynonymous SNV	NM_003756:c.A613G:p.I205V	655;Name=lod=613					0.2	0.997656	C	0.86	T	0.342	P	1	D	0.999979	D	5.13	chr8	117668189	117668189	T	C	ReadPosRankSum=-0.594:.:DP=15;RD=13;AD=2;RO=0.133;MA=0;CONF=1	15	C/T/	0	0	1	1	0	0	6	7	0	0	0.857	1	N	NM_003756:c.A613G:p.I205V	O15372:Not in a domain region; Q6IB98:Not in a domain region;
8_117669493_A_G	exonic	EIF3H	nonsynonymous SNV	NM_003756:c.T518C:p.L173P	643;Name=lod=548					0.03	0.999139	C	0.97	D	0.669	P	1	D	0.999959	D	5.64	chr8	117669493	117669493	A	G	ReadPosRankSum=-0.351:.:DP=18;RD=16;AD=2;RO=0.111;MA=0;CONF=1	18	A/G/	7	9	0	0	1	1	0	0	0	0	0.778	1	N	NM_003756:c.T518C:p.L173P	O15372:Not in a domain region; Q6IB98:Not in a domain region;
8_117671202_T_C	exonic	EIF3H	nonsynonymous SNV	NM_003756:c.A307G:p.M103V	561;Name=lod=255					0.18	0.998767	C	0.65	T	0.916	D	1	D	0.999979	D	5.82	chr8	117671202	117671202	T	C	ReadPosRankSum=-0.248:.:DP=9;RD=6;AD=3;RO=0.333;MA=0;CONF=1	9	C/T/	0	0	1	2	0	0	3	3	0	0	1	0.5	N	NM_003756:c.A307G:p.M103V	O15372:JAB; Q6IB98:Not in a domain region;
8_117866629_G_A	exonic	RAD21	nonsynonymous SNV	NM_006265:c.C1016T:p.A339V	651;Name=lod=587					0.01	0.99947	C	0.99	D	0.783334	NA	1	D	0.999264	D	4.99	chr8	117866629	117866629	G	A	ReadPosRankSum=1.026:.:DP=4;RD=2;AD=2;RO=0.500;MA=0;CONF=1	4	A/G/	1	1	0	0	1	1	0	0	0	0	1	1	N	NM_006265:c.C1016T:p.A339V	O60216:Not in a domain region;
8_117870686_A_G	exonic	RAD21	nonsynonymous SNV	NM_006265:c.T386C:p.V129A	683;Name=lod=799					0	0.998893	C	0.99	D	0.781463	NA	1	D	0.991338	D	5.4	chr8	117870686	117870686	A	G	ReadPosRankSum=0.067:.:DP=9;RD=7;AD=2;RO=0.222;MA=0;CONF=1	9	A/G/	6	1	0	0	1	1	0	0	0	0	0.167	1	N	NM_006265:c.T386C:p.V129A	O60216:Not in a domain region;
8_121444306_T_C	exonic	MRPL13	nonsynonymous SNV	NM_014078:c.A209G:p.N70S	637;Name=lod=518					0.03	0.99823	C	0.64	T	0.587	P	1	D	0.995051	D	5.44	chr8	121444306	121444306	T	C	ReadPosRankSum=-1.187:.:DP=14;RD=12;AD=2;RO=0.143;MA=0;CONF=1	14	C/T/	0	0	1	1	0	0	5	7	0	0	0.714	1	N	NM_014078:c.A209G:p.N70S	Q9BYD1:Ribosomal_L13;
8_121457810_G_T	exonic	MTBP	nonsynonymous SNV	NM_022045:c.G100T:p.G34C						0.11	0.888321	N	1	D	0	B	0.920477	N	0.22642	N	1.02	chr8	121457810	121457810	G	T	ReadPosRankSum=-0.736:.:DP=3;RD=1;AD=2;RO=0.667;MA=0;CONF=1	3	G/T/	0	0	0	0	0	1	1	1	0	0	0	1	N	NM_022045:c.G100T:p.G34C	Q96DY7:Not in a domain region;
8_124232411_T_C	exonic	C8orf76	nonsynonymous SNV	NM_032847:c.A1075G:p.R359G						0.22	0.101852	N	0.83	T	0.049	B	0.659955	N	0.092448	N	-0.901	chr8	124232411	124232411	T	C	.:.:DP=2;RD=0;AD=2;RO=1.000;MA=0;CONF=2	2	C/	0	0	1	1	0	0	0	0	0	0	1	1	N	NM_032847:c.A1075G:p.R359G	Q96K31:Not in a domain region;
8_124824826_G_A	exonic	FAM91A1	nonsynonymous SNV	NM_144963:c.G2399A:p.C800Y		0.95	0.993747	0.9	rs1946586	1	0.004602	N	0.51	T	0.069	B	0.847197	N	0.00064	N	-11.1	chr8	124824826	124824826	G	A	DB:.:DP=3;RD=0;AD=3;RO=1.000;MA=0;CONF=1	3	A/	1	2	0	0	0	0	0	0	0	0	1	0.5	N	NM_144963:c.G2399A:p.C800Y	Q658Y4:Not in a domain region;
8_125334367_A_G	exonic	TMEM65	nonsynonymous SNV	NM_194291:c.T494C:p.V165A	590;Name=lod=334					0.01	0.999084	C	0.98	D	0.958	D	1	D	0.476652	N	5.59	chr8	125334367	125334367	A	G	.:.:DP=2;RD=0;AD=2;RO=1.000;MA=0;CONF=2	2	G/	0	0	0	0	1	1	0	0	0	0	1	1	N	NM_194291:c.T494C:p.V165A	Q6PI78:DUF2453;
8_132982824_A_G	exonic	EFR3A	nonsynonymous SNV	NM_015137:c.A1093G:p.N365D			0.502076	0.46	rs1051221	0.29												chr8	132982824	132982824	A	G	DB:.:DP=4;RD=0;AD=4;RO=1.000;MA=0;CONF=1	4	G/	0	0	0	0	2	2	0	0	0	0	1	1	N	NM_015137:c.A1093G:p.N365D	Q14156:Not in a domain region;
8_133015499_A_G	exonic	EFR3A	nonsynonymous SNV	NM_015137:c.A2327G:p.D776G	561;Name=lod=253					0.04												chr8	133015499	133015499	A	G	.:.:DP=2;RD=0;AD=2;RO=1.000;MA=0;CONF=1	2	G/	0	0	0	0	1	1	0	0	0	0	1	1	N	NM_015137:c.A2327G:p.D776G	Q14156:Not in a domain region;
8_141745423_T_C	exonic	PTK2	nonsynonymous SNV	NM_001199649:c.A1957G:p.S653G	693;Name=lod=871					0	0.99743	C	0.99	D	0.986	D	1	D	0.99603	D	5.04	chr8	141745423	141745423	T	C	ReadPosRankSum=1.026:.:DP=4;RD=2;AD=2;RO=0.500;MA=0;CONF=1	4	C/T/	0	0	1	1	0	0	0	2	0	0	0	1	N	NM_001199649:c.A1957G:p.S653G	Q658W2:Pkinase_Tyr; Q05397:Pkinase_Tyr; Q59GM6:Not in a domain region;
8_145267936_C_T	exonic	HEATR7A	nonsynonymous SNV	NM_001099281:c.C1181T:p.A394V						0.05												chr8	145267936	145267936	C	T	ReadPosRankSum=0.937:.:DP=7;RD=3;AD=4;RO=0.571;MA=0;CONF=2	7	C/T/	0	0	2	1	0	0	2	2	0	0	0.5	1	N	NM_001099281:c.C1181T:p.A394V	Q8NDA8:Not in a domain region;
8_146017289_T_A	exonic	RPL8	nonsynonymous SNV	NM_000973:c.A149T:p.H50L	624;Name=lod=459					0	0.998282	C	1	D	1	D	1	D	0.999998	D	5.15	chr8	146017289	146017289	T	A	ReadPosRankSum=1.030:.:DP=37;RD=32;AD=4;RO=0.111;MA=0;CONF=1	37	A/C/T/	1	1	1	1	0	0	13	20	0	0	0.65	1	N	NM_000973:c.A149T:p.H50L	P62917:Ribosomal_L2;
9_2077714_A_T	exonic	SMARCA2	nonsynonymous SNV	NM_003070:c.A2122T:p.I708F	395;Name=lod=54					0	0.998112	C	0.99	D	0.036	B	0.999917	D	0.962315	D	4.89	chr9	2077714	2077714	A	T	ReadPosRankSum=0.000:.:DP=4;RD=2;AD=2;RO=0.500;MA=0;CONF=2	4	A/T/	2	0	0	0	0	0	1	1	0	0	0	1	N	NM_003070:c.A2122T:p.I708F	Q8N9Q1:Not in a domain region; P51531:Not in a domain region; Q56A76:Not in a domain region;
9_2828765_C_G	exonic	KIAA0020	nonsynonymous SNV	NM_014878:c.G866C:p.R289P	432;Name=lod=76		0.580295	0.56	rs2173904		0.975455	C	0.16	T	0	B	0.999962	N	0.000414	P	4.59	chr9	2828765	2828765	C	G	DB:.:DP=3;RD=0;AD=3;RO=1.000;MA=0;CONF=1	3	G/	0	0	0	0	1	2	0	0	0	0	1	0.5	N	NM_014878:c.G866C:p.R289P	Q15397:Not in a domain region;
9_19058840_T_C	exonic	HAUS6	nonsynonymous SNV	NM_001270890:c.A1820G:p.E607G		0.98				0.11	0.893593	N	0.86	T	0	B	0.66069	N	0.002118	N	1.73	chr9	19058840	19058840	T	C	.:.:DP=2;RD=0;AD=2;RO=1.000;MA=0;CONF=2	2	C/	0	0	1	1	0	0	0	0	0	0	1	1	N	NM_001270890	RefSeq ID not mapped to Uniprot ID
9_32558951_T_C	exonic;splicing	NDUFB6;NDUFB6	nonsynonymous SNV	NM_001199987:c.A182G:p.E61G	407;Name=lod=60					0.17	0.083747	N	0.9	T	0.065	B	0.682221	N	0.07831	N	-1.88	chr9	32558951	32558951	T	C	ReadPosRankSum=-0.070:.:DP=18;RD=16;AD=2;RO=0.111;MA=0;CONF=1	18	C/T/	0	0	1	1	0	0	9	7	0	0	0.778	1	N	NM_001199987	RefSeq ID not mapped to Uniprot ID
9_32572881_T_C	exonic	NDUFB6	nonsynonymous SNV	NM_001199987:c.A178G:p.M60V						0.44	0.007294	N	0.7	T	0.004	B	0.559901	N	0.000177	N	-7.99	chr9	32572881	32572881	T	C	ReadPosRankSum=-0.538:.:DP=16;RD=13;AD=3;RO=0.188;MA=0;CONF=1	16	C/T/	0	0	2	1	0	0	10	3	0	0	0.3	0.5	N	NM_001199987	RefSeq ID not mapped to Uniprot ID
9_32573049_A_G	exonic	NDUFB6	nonsynonymous SNV	NM_001199987:c.T10C:p.Y4H	412;Name=lod=63					0.05	0.998991	C	0.9	T	0.997	D	1	D	0.999828	D	4.97	chr9	32573049	32573049	A	G	ReadPosRankSum=0.118:.:DP=11;RD=9;AD=2;RO=0.182;MA=0;CONF=2	11	A/G/	4	5	0	0	1	1	0	0	0	0	0.8	1	N	NM_001199987	RefSeq ID not mapped to Uniprot ID
9_34343316_T_C	exonic	NUDT2	nonsynonymous SNV	NM_001244390:c.T322C:p.S108P	428;Name=lod=73					0	0.998389	C	1	D	0.998	D	1	D	0.999989	D	5.53	chr9	34343316	34343316	T	C	.:.:DP=2;RD=0;AD=2;RO=1.000;MA=0;CONF=2	2	C/	0	0	1	1	0	0	0	0	0	0	1	1	N	NM_001244390:c.T322C:p.S108P	P50583:NUDIX;
9_35059195_C_T	exonic	VCP	nonsynonymous SNV	NM_007126:c.G2026A:p.A676T	678;Name=lod=760					0	0.999098	C	1	D	0.014	B	1	D	0.999998	D	5.45	chr9	35059195	35059195	C	T	ReadPosRankSum=0.358:.:DP=5;RD=3;AD=2;RO=0.400;MA=0;CONF=2	5	C/T/	0	0	1	2	0	0	1	1	0	0	0.5	1	N	NM_007126:c.G2026A:p.A676T	Q96IF9:Not in a domain region; P55072:Not in a domain region;
9_35735309_G_T	exonic	CREB3	nonsynonymous SNV	NM_006368:c.G549T:p.L183F	525;Name=lod=182					0.05	0.990711	C	0.95	T	0.889	D	0.993285	N	0.938719	D	4.09	chr9	35735309	35735309	G	T	ReadPosRankSum=-1.708:.:DP=11;RD=8;AD=3;RO=0.273;MA=0;CONF=1	11	G/T/	0	0	0	0	6	2	1	2	0	0	0.333	0.5	N	NM_006368:c.G549T:p.L183F	O43889:bZIP_1;
9_35736225_T_C	exonic;splicing	CREB3;CREB3	nonsynonymous SNV	NM_006368:c.T698C:p.V233A	391;Name=lod=52					0	0.998059	C	0.99	D	0.98	D	0.999998	D	0.997211	D	5.33	chr9	35736225	35736225	T	C	ReadPosRankSum=0.274:.:DP=14;RD=12;AD=2;RO=0.143;MA=0;CONF=1	14	C/T/	0	0	1	1	0	0	7	5	0	0	0.714	1	N	NM_006368:c.T698C:p.V233A	O43889:bZIP_1;
9_36199057_T_C	exonic	CLTA	nonsynonymous SNV	NM_001076677:c.T337C:p.W113R	622;Name=lod=449					0	0.998497	C	1	D	1	D	1	D	0.999998	D	5.61	chr9	36199057	36199057	T	C	ReadPosRankSum=-1.026:.:DP=4;RD=2;AD=2;RO=0.500;MA=0;CONF=1	4	C/T/	0	0	1	1	0	0	1	1	0	0	1	1	N	NM_001076677:c.T337C:p.W113R	P09496:Clathrin_lg_ch;
9_36199059_G_C	exonic	CLTA	nonsynonymous SNV	NM_001076677:c.G339C:p.W113C	622;Name=lod=449					0	0.999768	C	1	D	1	D	1	D	1	D	5.61	chr9	36199059	36199059	G	C	ReadPosRankSum=-1.026:.:DP=4;RD=2;AD=2;RO=0.500;MA=0;CONF=1	4	C/G/	0	0	1	1	1	1	0	0	0	0	1	1	N	NM_001076677:c.G339C:p.W113C	P09496:Clathrin_lg_ch;
9_37493562_T_C	exonic	POLR1E	nonsynonymous SNV	NM_022490:c.T409C:p.S137P	521;Name=lod=175					0.13	0.976828	C	0.87	T	0.753	P	0.999944	D	0.884206	D	4.49	chr9	37493562	37493562	T	C	.:.:DP=2;RD=0;AD=2;RO=1.000;MA=0;CONF=1	2	C/	0	0	1	1	0	0	0	0	0	0	1	1	N	NM_022490:c.T409C:p.S137P	Q9GZS1:RNA_pol_I_A49;
9_37592489_T_C	exonic	TOMM5	nonsynonymous SNV	NM_001001790:c.A41G:p.E14G	648;Name=lod=573					0	0.998651	C	1	D	0.972	D	1	D	0.829405	D	5.2	chr9	37592489	37592489	T	C	ReadPosRankSum=-0.180:.:DP=22;RD=19;AD=3;RO=0.136;MA=0;CONF=2	22	C/G/T/	0	0	1	1	0	1	10	9	0	0	0.9	1	N	NM_001001790:c.A41G:p.E14G	Q8N4H5:Not in a domain region;
9_72728033_T_A	exonic	MAMDC2	nonsynonymous SNV	NM_153267:c.T628A:p.F210I	457;Name=lod=96					0.12	0.972076	C	0.6	T	0.006	B	0.896637	N	0.058925	N	3.22	chr9	72728033	72728033	T	A	.:.:DP=2;RD=0;AD=2;RO=1.000;MA=0;CONF=1	2	A/	1	1	0	0	0	0	0	0	0	0	1	1	N	NM_153267:c.T628A:p.F210I	Q7Z304:MAM;
9_72741312_G_A	exonic	MAMDC2	nonsynonymous SNV	NM_153267:c.G881A:p.S294N	419;Name=lod=67		0.839305	0.89	rs1998972	0.83	0.88572	N	0.52	T	0.28055	NA	0.999985	N	8.4e-05	P	2.93	chr9	72741312	72741312	G	A	DB:.:DP=2;RD=0;AD=2;RO=1.000;MA=0;CONF=1	2	A/	1	1	0	0	0	0	0	0	0	0	1	1	N	NM_153267:c.G881A:p.S294N	Q7Z304:MAM;
9_79890421_G_T	exonic	VPS13A	nonsynonymous SNV	NM_001018037:c.G2520T:p.E840D	457;Name=lod=96					0.06	0.108385	N	1	D	0.001	B	0.998584	N	0.407954	NA	-1.07	chr9	79890421	79890421	G	T	ReadPosRankSum=-1.026:.:DP=4;RD=2;AD=2;RO=0.500;MA=0;CONF=1	4	G/T/	0	0	0	0	1	1	1	1	0	0	1	1	N	NM_001018037:c.G2520T:p.E840D	Q96RL7:Not in a domain region;
9_88967850_A_C	exonic	ZCCHC6	nonsynonymous SNV	NM_001185059:c.T265G:p.W89G	452;Name=lod=92					0.03	0.998412	C	1	D	0.999	D	0.998433	N	0.147608	N	3.46	chr9	88967850	88967850	A	C	ReadPosRankSum=-0.736:.:DP=3;RD=1;AD=2;RO=0.667;MA=0;CONF=2	3	A/C/	0	1	1	1	0	0	0	0	0	0	0	1	N	NM_001185059:c.T265G:p.W89G	Q5VYS8:Not in a domain region;
9_90343594_A_G	exonic	CTSL1	nonsynonymous SNV	NM_001257971:c.A491G:p.Q164R	529;Name=lod=188					0	0.99794	C	1	D	1	D	1	D	0.999979	D	4.27	chr9	90343594	90343594	A	G	ReadPosRankSum=0.000:.:DP=4;RD=2;AD=2;RO=0.500;MA=0;CONF=1	4	A/G/	1	1	0	0	1	1	0	0	0	0	1	1	N	NM_001257971:c.A491G:p.Q164R	P07711:Peptidase_C1;
9_91090016_G_A	exonic	SPIN1	nonsynonymous SNV	NM_006717:c.G613A:p.E205K	663;Name=lod=659					0.48	0.999731	C	0.72	T	0.98	D	0.999999	D	0.999901	D	4.42	chr9	91090016	91090016	G	A	ReadPosRankSum=-1.380:.:DP=6;RD=2;AD=4;RO=0.667;MA=0;CONF=1	6	A/G/	2	2	0	0	1	1	0	0	0	0	1	1	N	NM_006717:c.G613A:p.E205K	Q9Y657:Not in a domain region;
9_91628375_T_C	exonic	SHC3	nonsynonymous SNV	NM_016848:c.A1772G:p.E591G	405;Name=lod=59					0.01	0.97376	C	0.86	T	0.055	B	0.999677	D	0.7221	D	3.92	chr9	91628375	91628375	T	C	.:.:DP=2;RD=0;AD=2;RO=1.000;MA=0;CONF=2	2	C/	0	0	1	1	0	0	0	0	0	0	1	1	N	NM_016848:c.A1772G:p.E591G	Q92529:Not in a domain region;
9_101990182_A_T	exonic;splicing	SEC61B;SEC61B	stopgain SNV	NM_006808:c.A103T:p.K35X	526;Name=lod=183					0	0.998415	C	0.903742	NA	0.735299	NA	0.999998	D	1	A	5.05	chr9	101990182	101990182	A	T	ReadPosRankSum=-1.953:.:DP=15;RD=13;AD=2;RO=0.133;MA=0;CONF=1	15	A/T/	8	5	0	0	0	0	1	1	0	0	0.625	1	N	NM_006808:c.A103T:p.K35X	P60468:Not in a domain region;
9_104309443_T_C	exonic	RNF20	nonsynonymous SNV	NM_019592:c.T919C:p.Y307H	389;Name=lod=51					0.54	0.998189	C	0.53	T	0.523235	NA	1	D	0.983575	D	5.41	chr9	104309443	104309443	T	C	ReadPosRankSum=-1.026:.:DP=4;RD=2;AD=2;RO=0.500;MA=0;CONF=2	4	C/T/	0	0	1	1	0	0	0	2	0	0	0	1	N	NM_019592:c.T919C:p.Y307H	Q5VTR2:Not in a domain region;
9_111705317_T_C	exonic	CTNNAL1	nonsynonymous SNV	NM_003798:c.A2063G:p.K688R	531;Name=lod=191					0.33	0.998329	C	0.41	T	0.636	P	0.99975	D	0.003674	N	5.5	chr9	111705317	111705317	T	C	ReadPosRankSum=-2.256:.:DP=12;RD=10;AD=2;RO=0.167;MA=0;CONF=1	12	C/T/	0	0	1	1	0	0	6	4	0	0	0.667	1	N	NM_003798:c.A2063G:p.K688R	Q9UBT7:Not in a domain region;
9_111741580_A_G	exonic	CTNNAL1	nonsynonymous SNV	NM_003798:c.T1082C:p.I361T	456;Name=lod=95					0.01	0.835195	N	0.98	D	0.062	B	0.927078	N	0.478289	N	1.4	chr9	111741580	111741580	A	G	ReadPosRankSum=2.003:.:DP=11;RD=9;AD=2;RO=0.182;MA=0;CONF=2	11	A/G/	4	5	0	0	1	1	0	0	0	0	0.8	1	N	NM_003798:c.T1082C:p.I361T	Q9UBT7:Vinculin;
9_112918703_A_G	exonic	AKAP2,PALM2-AKAP2	nonsynonymous SNV	NM_001004065:c.A2674G:p.N892D	727;Name=lod=1203					0	0.998831	C	1	D	0.995	D	1	D	0.802492	D	5.35	chr9	112918703	112918703	A	G	ReadPosRankSum=0.736:.:DP=3;RD=1;AD=2;RO=0.667;MA=0;CONF=2	3	A/G/	0	1	0	0	1	1	0	0	0	0	0	1	N	NM_001004065:c.A2674G:p.N892D	Q9Y2D5:Not in a domain region;
9_114359624_C_A	exonic	PTGR1	nonsynonymous SNV	NM_001146108:c.G79T:p.A27S			0.587729	0.59	rs1053959	0.62	0.169813	N	0.99	D	0	B	0.898756	N	0.002011	N	-0.339	chr9	114359624	114359624	C	A	DB:.:DP=4;RD=0;AD=4;RO=1.000;MA=0;CONF=1	4	A/	2	2	0	0	0	0	0	0	0	0	1	1	N	NM_001146108:c.G79T:p.A27S	Q14914:Not in a domain region;
9_115167922_A_G	exonic	HSDL2	nonsynonymous SNV	NM_001195822:c.A200G:p.K67R	532;Name=lod=193					0.16	0.793951	N	0.77	T	0	B	0.999829	N	0.483732	NA	0.536	chr9	115167922	115167922	A	G	ReadPosRankSum=-1.666:.:DP=9;RD=7;AD=2;RO=0.222;MA=0;CONF=1	9	A/G/	5	2	0	0	1	1	0	0	0	0	0.4	1	N	NM_001195822:c.A200G:p.K67R	Q6YN16:adh_short;
9_123589175_T_C	exonic	PSMD5	nonsynonymous SNV	NM_001270427:c.A553G:p.I185V	538;Name=lod=205					0.13	0.975341	C	0.85	T	0.617	P	0.999999	N	0.513371	D	4.43	chr9	123589175	123589175	T	C	ReadPosRankSum=1.826:.:DP=12;RD=10;AD=2;RO=0.167;MA=0;CONF=1	12	C/T/	0	0	1	1	0	0	6	4	0	0	0.667	1	N	NM_001270427	RefSeq ID not mapped to Uniprot ID
9_123591441_A_G	exonic	PSMD5	nonsynonymous SNV	NM_001270427:c.T478C:p.C160R	627;Name=lod=473					0	0.998806	C	1	D	1	D	1	D	0.999849	D	5.33	chr9	123591441	123591441	A	G	ReadPosRankSum=1.067:.:DP=8;RD=6;AD=2;RO=0.250;MA=0;CONF=1	8	A/G/	4	2	0	0	1	1	0	0	0	0	0.5	1	N	NM_001270427	RefSeq ID not mapped to Uniprot ID
9_123928430_T_C	exonic	CNTRL	nonsynonymous SNV	NM_007018:c.T5627C:p.V1876A						0.12	0.796778	N	0.85	T	0.028	B	0.781564	NA	0.001674	N	1.07	chr9	123928430	123928430	T	C	.:.:DP=2;RD=0;AD=2;RO=1.000;MA=0;CONF=1	2	C/	0	0	1	1	0	0	0	0	0	0	1	1	N	NM_007018:c.T5627C:p.V1876A	Q7Z7A1:Not in a domain region;
9_125075639_G_T	exonic	MRRF	nonsynonymous SNV	NM_001173512:c.G529T:p.D177Y	476;Name=lod=115					0	0.999368	C	1	D	0.974	D	1	D	0.999991	D	4.84	chr9	125075639	125075639	G	T	ReadPosRankSum=-1.380:.:DP=6;RD=4;AD=2;RO=0.333;MA=0;CONF=1	6	G/T/	0	0	0	0	3	1	1	1	0	0	0.333	1	N	NM_001173512:c.G529T:p.D177Y	Q96E11:RRF;
9_127994988_G_A	exonic	RABEPK	nonsynonymous SNV	NM_001174153:c.G637A:p.A213T	470;Name=lod=108					0.44	0.898616	N	0.4	T	0	B	0.999013	N	0.000495	N	1.46	chr9	127994988	127994988	G	A	ReadPosRankSum=-0.296:.:DP=10;RD=7;AD=3;RO=0.300;MA=0;CONF=1	10	A/G/	1	2	0	0	4	3	0	0	0	0	0.75	0.5	N	NM_001174153:c.G637A:p.A213T	Q7Z6M1:Kelch_4;
9_128000878_G_A	exonic	HSPA5	stopgain SNV	NM_005347:c.C1225T:p.Q409X	582;Name=lod=309					0.05	0.998613	C	0.903757	NA	0.735331	NA	0.999998	D	1	A	4.26	chr9	128000878	128000878	G	A	ReadPosRankSum=0.752:.:DP=12;RD=10;AD=2;RO=0.167;MA=0;CONF=2	12	A/G/	1	1	0	0	6	4	0	0	0	0	0.667	1	N	NM_005347:c.C1225T:p.Q409X	P11021:HSP70;
9_128001383_A_G	exonic	HSPA5	nonsynonymous SNV	NM_005347:c.T833C:p.V278A	758;Name=lod=1612					0.03	0.992604	C	0.98	D	0.069	B	1	D	0.999568	D	3.6	chr9	128001383	128001383	A	G	ReadPosRankSum=-0.354:.:DP=11;RD=9;AD=2;RO=0.182;MA=0;CONF=2	11	A/G/	5	4	0	0	1	1	0	0	0	0	0.8	1	N	NM_005347:c.T833C:p.V278A	P11021:HSP70;
9_130166074_A_G	exonic	SLC2A8	nonsynonymous SNV	NM_014580:c.A859G:p.K287E	554;Name=lod=238					0.21	0.998458	C	0.93	T	0.536	P	0.99999	D	0.059914	N	5.07	chr9	130166074	130166074	A	G	.:.:DP=2;RD=0;AD=2;RO=1.000;MA=0;CONF=1	2	G/	0	0	0	0	1	1	0	0	0	0	1	1	N	NM_014580:c.A859G:p.K287E	Q9NY64:Sugar_tr;
9_131038189_C_T	exonic	GOLGA2	nonsynonymous SNV	NM_004486:c.G67A:p.A23T	459;Name=lod=98					0	0.998531	C	1	D	0.651	P	0.999995	D	0.824971	D	4.47	chr9	131038189	131038189	C	T	.:.:DP=2;RD=0;AD=2;RO=1.000;MA=0;CONF=1	2	T/	0	0	0	0	0	0	1	1	0	0	1	1	N	NM_004486:c.G67A:p.A23T	Q08379:Not in a domain region;
9_131085373_G_C	exonic	COQ4	nonsynonymous SNV	NM_016035:c.G149C:p.G50A	454;Name=lod=93		0.997049	1	rs3003601	0.43	0.042361	N	0.52	T	0	B	0.874043	N	1e-06	N	-4.72	chr9	131085373	131085373	G	C	DB:.:DP=2;RD=0;AD=2;RO=1.000;MA=0;CONF=1	2	C/	0	0	1	1	0	0	0	0	0	0	1	1	N	NM_016035:c.G149C:p.G50A	Q9Y3A0:Coq4;
9_131235260_A_G	exonic	ODF2	nonsynonymous SNV	NM_001242354:c.A407G:p.D136G	420;Name=lod=68					0	0.998651	C	1	D	0.996	D	1	D	1e-06	N	5.23	chr9	131235260	131235260	A	G	ReadPosRankSum=1.026:.:DP=4;RD=2;AD=2;RO=0.500;MA=0;CONF=2	4	A/G/	1	1	0	0	1	1	0	0	0	0	1	1	N	NM_001242354:c.A407G:p.D136G	B4DUU0:Not in a domain region; Q5BJF6:Not in a domain region;
9_131388839_C_T	exonic	SPTAN1	nonsynonymous SNV	NM_001195532:c.C6374T:p.A2125V	412;Name=lod=63					0.07	0.998682	C	0.69	T	0	B	1	D	0.998475	D	5.1	chr9	131388839	131388839	C	T	ReadPosRankSum=-1.026:.:DP=4;RD=2;AD=2;RO=0.500;MA=0;CONF=2	4	C/T/	0	0	1	1	0	0	1	1	0	0	1	1	N	NM_001195532:c.C6374T:p.A2125V	Q13813:Spectrin;
9_131394505_A_T	exonic	SPTAN1	nonsynonymous SNV	NM_001195532:c.A6787T:p.T2263S	569;Name=lod=274					0	0.998077	C	1	D	0.174	P	1	D	0.998327	D	4.89	chr9	131394505	131394505	A	T	.:.:DP=2;RD=0;AD=2;RO=1.000;MA=0;CONF=1	2	T/	0	0	0	0	0	0	1	1	0	0	1	1	N	NM_001195532:c.A6787T:p.T2263S	Q13813:Spectrin;
9_131454160_A_G	exonic	SET	nonsynonymous SNV	NM_001122821:c.A194G:p.E65G	714;Name=lod=1068					0	0.997618	C	0.99	D	0.997	D	1	D	0.99987	D	4.65	chr9	131454160	131454160	A	G	ReadPosRankSum=0.736:.:DP=3;RD=1;AD=2;RO=0.667;MA=0;CONF=1	3	A/G/	1	0	0	0	1	1	0	0	0	0	0	1	N	NM_001122821:c.A194G:p.E65G	Q01105:NAP; Q5VXV3:Not in a domain region;
9_131585069_A_G	exonic	C9orf114	nonsynonymous SNV	NM_016390:c.T1106C:p.I369T			0.621993	0.68	rs2280843	0	0.190533	N	1	D	0	B	0.608094	NA	5.3e-05	P	-2.65	chr9	131585069	131585069	A	G	DB:.:DP=2;RD=0;AD=2;RO=1.000;MA=0;CONF=1	2	G/	0	0	0	0	1	1	0	0	0	0	1	1	N	NM_016390:c.T1106C:p.I369T	Q5T280:Not in a domain region;
9_132876939_A_G	exonic	GPR107	nonsynonymous SNV	NM_001136557:c.A1447G:p.T483A						0.23												chr9	132876939	132876939	A	G	.:.:DP=2;RD=0;AD=2;RO=1.000;MA=0;CONF=2	2	G/	0	0	0	0	1	1	0	0	0	0	1	1	N	NM_001136557:c.A1447G:p.T483A	Q5VW38:Not in a domain region;
9_133574755_T_C	exonic	EXOSC2	nonsynonymous SNV	NM_014285:c.T400C:p.F134L	624;Name=lod=458					0.06	0.997517	C	0.9	T	0.016	B	0.999999	D	1e-06	N	5.07	chr9	133574755	133574755	T	C	ReadPosRankSum=-0.572:.:DP=8;RD=6;AD=2;RO=0.250;MA=0;CONF=1	8	C/T/	0	0	1	1	0	0	3	3	0	0	1	1	N	NM_014285:c.T400C:p.F134L	Q13868:Not in a domain region;
9_133579142_T_C	exonic	EXOSC2	nonsynonymous SNV	NM_014285:c.T863C:p.L288P	498;Name=lod=141					0	0.998234	C	1	D	0.999	D	1	D	0.791302	NA	5.44	chr9	133579142	133579142	T	C	ReadPosRankSum=1.444:.:DP=15;RD=13;AD=2;RO=0.133;MA=0;CONF=2	15	C/T/	0	0	1	1	0	0	5	8	0	0	0.625	1	N	NM_014285:c.T863C:p.L288P	Q13868:Not in a domain region;
9_140136959_G_A	exonic	TUBB4B	nonsynonymous SNV	NM_006088:c.G289A:p.A97T	437;Name=lod=80					0.02	0.999443	C	1	D	0.811	P	0.999997	D	0.999976	D	4.93	chr9	140136959	140136959	G	A	ReadPosRankSum=-1.495:.:DP=7;RD=5;AD=2;RO=0.286;MA=0;CONF=1	7	A/G/	1	1	0	0	3	2	0	0	0	0	0.667	1	N	NM_006088:c.G289A:p.A97T	P68371:Tubulin;
9_140137688_T_C	exonic	TUBB4B	nonsynonymous SNV	NM_006088:c.T1018C:p.Y340H	640;Name=lod=530					0	0.998242	C	1	D	0.732	P	0.999963	D	0.999969	D	5.44	chr9	140137688	140137688	T	C	ReadPosRankSum=1.042:.:DP=20;RD=12;AD=8;RO=0.400;MA=0;CONF=2	20	C/T/	0	0	5	3	0	0	8	4	0	0	0.5	0.6	N	NM_006088:c.T1018C:p.Y340H	P68371:Tubulin_C;
10_459889_C_T	exonic	DIP2C	nonsynonymous SNV	NM_014974:c.G1021A:p.D341N	597;Name=lod=357					0	0.997837	C	0.88	T	0.836	P	1	D	0.999892	D	4.63	chr10	459889	459889	C	T	ReadPosRankSum=-1.231:.:DP=5;RD=3;AD=2;RO=0.400;MA=0;CONF=1	5	C/T/	0	0	2	1	0	0	1	1	0	0	0.5	1	N	NM_014974:c.G1021A:p.D341N	Q9Y2E4:Not in a domain region; Q86XV3:AMP-binding;
10_5138711_T_C	exonic	AKR1C3	nonsynonymous SNV	NM_001253908:c.T194C:p.I65T	340;Name=lod=32					0	0.979725	C	1	D	0.892	D	0.99641	N	0.995979	D	1.83	chr10	5138711	5138711	T	C	ReadPosRankSum=-1.897:.:DP=18;RD=16;AD=2;RO=0.111;MA=0;CONF=2	18	C/T/	0	0	1	1	0	0	6	10	0	0	0.6	1	N	NM_001253908:c.T194C:p.I65T	P42330:Aldo_ket_red;
10_5498818_A_G	exonic	NET1	nonsynonymous SNV	NM_005863:c.A1490G:p.E497G		0.9				0.22	0.979957	C	0.9	T	0	B	0.830797	N	0.999297	D	4.03	chr10	5498818	5498818	A	G	ReadPosRankSum=-0.736:.:DP=3;RD=1;AD=2;RO=0.667;MA=0;CONF=2	3	A/G/	1	0	0	0	1	1	0	0	0	0	0	1	N	NM_005863:c.A1490G:p.E497G	Q5SQI7:Not in a domain region; Q7Z628:PH;
10_5788422_A_C	exonic	FAM208B	nonsynonymous SNV	NM_017782:c.A3038C:p.K1013T						0	0.99836	C	1	D	0.873	D	0.70433	N	0.118099	N	5.04	chr10	5788422	5788422	A	C	.:.:DP=2;RD=0;AD=2;RO=1.000;MA=0;CONF=2	2	C/	0	0	1	1	0	0	0	0	0	0	1	1	N	NM_017782:c.A3038C:p.K1013T	Q5VWN6:Not in a domain region;
10_7844352_A_G	exonic	ATP5C1	nonsynonymous SNV	NM_001001973:c.A757G:p.R253G	617;Name=lod=428					0	0.926554	N	1	D	1	D	1	D	0.999893	D	3.09	chr10	7844352	7844352	A	G	ReadPosRankSum=0.116:.:DP=27;RD=24;AD=3;RO=0.111;MA=0;CONF=1	27	A/G/	11	13	0	0	1	2	0	0	0	0	0.846	0.5	N	NM_001001973:c.A757G:p.R253G	P36542:ATP-synt; Q8TAS0:Not in a domain region; Q6I9V2:Not in a domain region;
10_13166076_A_G	exonic	OPTN	nonsynonymous SNV	NM_021980:c.A964G:p.K322E	517;Name=lod=168		0.99062	0.99	rs523747	1	0.996285	C	0	T	0.003977	NA	0.999998	N	0	N	5.82	chr10	13166076	13166076	A	G	DB:.:DP=3;RD=0;AD=3;RO=1.000;MA=0;CONF=1	3	G/	0	0	0	0	1	2	0	0	0	0	1	0.5	N	NM_021980:c.A964G:p.K322E	Q96CV9:Not in a domain region;
10_13652123_G_A	exonic	PRPF18	nonsynonymous SNV	NM_003675:c.G448A:p.E150K	651;Name=lod=591					0.15	0.99956	C	0.1	T	0	B	0.999966	D	0.98081	D	5.14	chr10	13652123	13652123	G	A	.:.:DP=3;RD=0;AD=3;RO=1.000;MA=0;CONF=2	3	A/	1	2	0	0	0	0	0	0	0	0	1	0.5	N	NM_003675:c.G448A:p.E150K	Q99633:Not in a domain region;
10_17275925_T_C	exonic	VIM	nonsynonymous SNV	NM_003380:c.T877C:p.S293P	533;Name=lod=195					0.01	0.998732	C	1	D	0.059	B	0.999852	D	0.999958	D	5.79	chr10	17275925	17275925	T	C	ReadPosRankSum=0.714:.:DP=16;RD=14;AD=2;RO=0.125;MA=0;CONF=1	16	C/T/	0	0	1	1	0	0	9	5	0	0	0.556	1	N	NM_003380:c.T877C:p.S293P	P08670:Filament;
10_17702478_A_G	exonic	STAM	nonsynonymous SNV	NM_003473:c.A56G:p.E19G	654;Name=lod=605					0	0.998511	C	1	D	0.999	D	1	D	0.999928	D	5.11	chr10	17702478	17702478	A	G	ReadPosRankSum=0.358:.:DP=5;RD=3;AD=2;RO=0.400;MA=0;CONF=1	5	A/G/	1	2	0	0	1	1	0	0	0	0	0.5	1	N	NM_003473:c.A56G:p.E19G	Q92783:VHS;
10_17737180_C_T	exonic	STAM	nonsynonymous SNV	NM_003473:c.C668T:p.A223V	660;Name=lod=639					0	0.998849	C	1	D	0.993	D	1	D	0.999997	D	5.23	chr10	17737180	17737180	C	T	ReadPosRankSum=-1.231:.:DP=5;RD=3;AD=2;RO=0.400;MA=0;CONF=2	5	C/T/	0	0	2	1	0	0	1	1	0	0	0.5	1	N	NM_003473:c.C668T:p.A223V	Q92783:SH3_1;
10_17742243_A_C	exonic	STAM	nonsynonymous SNV	NM_003473:c.A877C:p.I293L	645;Name=lod=559					0.29	0.976934	C	0.6	T	0.137	B	1	N	0.997882	D	4.06	chr10	17742243	17742243	A	C	ReadPosRankSum=-1.380:.:DP=6;RD=4;AD=2;RO=0.333;MA=0;CONF=1	6	A/C/	2	2	1	1	0	0	0	0	0	0	1	1	N	NM_003473:c.A877C:p.I293L	Q92783:Not in a domain region;
10_22048221_A_G	exonic	DNAJC1	nonsynonymous SNV	NM_022365:c.T1474C:p.S492P						0.21	0.880884	N	0.95	T	0	B	0.516834	N	0.009478	N	0.886	chr10	22048221	22048221	A	G	ReadPosRankSum=0.358:.:DP=5;RD=3;AD=2;RO=0.400;MA=0;CONF=2	5	A/G/	1	2	0	0	1	1	0	0	0	0	0.5	1	N	NM_022365:c.T1474C:p.S492P	Q96KC8:Not in a domain region;
10_27822911_A_G	exonic	RAB18	nonsynonymous SNV	NM_001256412:c.A241G:p.M81V	608;Name=lod=394					0.05	0.99849	C	0.93	T	1	D	1	NA	0.999421	D	5.1	chr10	27822911	27822911	A	G	ReadPosRankSum=0.922:.:DP=7;RD=5;AD=2;RO=0.286;MA=0;CONF=1	7	A/G/	1	4	0	0	1	1	0	0	0	0	0.25	1	N	NM_001256412:c.A241G:p.M81V	B7Z333:Not in a domain region; Q9NP72:Ras;
10_31809354_T_C	exonic	ZEB1	nonsynonymous SNV	NM_001174093:c.T1031C:p.I344T	695;Name=lod=888					0.05	0.997935	C	0.96	D	0.92	D	0.999998	D	0.922221	D	5.27	chr10	31809354	31809354	T	C	ReadPosRankSum=0.736:.:DP=3;RD=1;AD=2;RO=0.667;MA=0;CONF=2	3	C/T/	0	0	1	1	0	0	0	1	0	0	0	1	N	NM_001174093:c.T1031C:p.I344T	Q2KJ05:Not in a domain region; Q5VZ84:Not in a domain region;
10_32322939_A_G	exonic	KIF5B	nonsynonymous SNV	NM_004521:c.T1139C:p.F380S	597;Name=lod=357					0.09	0.996436	C	0.66	T	0.002	B	1	D	0.499376	NA	4.29	chr10	32322939	32322939	A	G	ReadPosRankSum=-1.380:.:DP=6;RD=4;AD=2;RO=0.333;MA=0;CONF=1	6	A/G/	2	2	0	0	1	1	0	0	0	0	1	1	N	NM_004521:c.T1139C:p.F380S	Q6P164:Not in a domain region; P33176:Not in a domain region;
10_33199361_A_T	exonic	ITGB1	nonsynonymous SNV	NM_033668:c.T1954A:p.F652I	579;Name=lod=302					0	0.998507	C	0.99	D	0.999	D	1	D	0.989376	D	5.12	chr10	33199361	33199361	A	T	ReadPosRankSum=-0.351:.:DP=19;RD=16;AD=3;RO=0.158;MA=0;CONF=1	19	A/G/T/	7	9	0	0	0	1	1	1	0	0	0.778	1	N	NM_033668:c.T1954A:p.F652I	P05556:Integrin_B_tail;
10_33552696_A_G	exonic	NRP1	nonsynonymous SNV	NM_001024628:c.T536C:p.V179A	662;Name=lod=653		0.999462	0.99	rs7079053	1	0.994057	C	0	T	0	B	1	N	3e-06	N	5.41	chr10	33552696	33552696	A	G	DB:.:DP=12;RD=0;AD=12;RO=1.000;MA=0;CONF=2	12	G/	0	0	0	0	5	7	0	0	0	0	1	0.714	N	NM_001024628:c.T536C:p.V179A	O14786:CUB; Q68DN3:Not in a domain region;
10_34671605_A_G	exonic	PARD3	nonsynonymous SNV	NM_001184790:c.T1130C:p.L377P	391;Name=lod=52					0	0.928555	N	1	D	0.975	D	0.985374	N	0.999191	D	3.64	chr10	34671605	34671605	A	G	ReadPosRankSum=1.179:.:DP=9;RD=7;AD=2;RO=0.222;MA=0;CONF=2	9	A/G/	4	3	0	0	1	1	0	0	0	0	0.75	1	N	NM_001184790:c.T1130C:p.L377P	Q8TEW0:Not in a domain region;
10_43292647_A_G	exonic	BMS1	nonsynonymous SNV	NM_014753:c.A1955G:p.K652R			0.164043	0.18	rs787795	0.26	0.972332	C	0.72	T	0	B	0.942736	N	0.003428	P	2.5	chr10	43292647	43292647	A	G	DB:.:DP=2;RD=0;AD=2;RO=1.000;MA=0;CONF=2	2	G/	0	0	0	0	1	1	0	0	0	0	1	1	N	NM_014753:c.A1955G:p.K652R	Q14692:Not in a domain region;
10_47756662_T_G	exonic	ANXA8L2	nonsynonymous SNV	NM_001630:c.T576G:p.N192K	333;Name=lod=30	0.99			rs977788	1	0.874406	N	0.02	T	0	B	0.999995	N	8e-06	N	1.53	chr10	47756662	47756662	T	G	.:.:DP=2;RD=0;AD=2;RO=1.000;MA=0;CONF=1	2	G/	0	0	0	0	1	1	0	0	0	0	1	1	N	NM_001630:c.T576G:p.N192K	Q5VT79:Annexin; P13928:Not in a domain region;
10_50723430_T_A	exonic	PGBD3	nonsynonymous SNV	NM_170753:c.A1731T:p.K577N		0.9				0	0.132425	N	0.79	T	0.338808	NA	0.656679	NA	0.271498	NA	-0.571	chr10	50723430	50723430	T	A	.:.:DP=3;RD=0;AD=3;RO=1.000;MA=0;CONF=2	3	A/	2	1	0	0	0	0	0	0	0	0	1	0.5	N	NM_170753:c.A1731T:p.K577N	Q8N328:Tnp_zf-ribbon_2;
10_50723884_G_A	exonic	PGBD3	nonsynonymous SNV	NM_170753:c.C1277T:p.A426V		0.9				1	0.922202	N	0	T	0.051359	NA	0.89752	NA	0.330947	NA	0.418	chr10	50723884	50723884	G	A	ReadPosRankSum=-0.736:.:DP=3;RD=1;AD=2;RO=0.667;MA=0;CONF=2	3	A/G/	1	1	0	0	1	0	0	0	0	0	0	1	N	NM_170753:c.C1277T:p.A426V	Q8N328:DDE_Tnp_1_7;
10_50740694_T_C	exonic	ERCC6	nonsynonymous SNV	NM_000124:c.A317G:p.E106G	417;Name=lod=66					0	0.99827	C	1	D	0.983	D	0.992001	NA	0.783256	NA	5.45	chr10	50740694	50740694	T	C	ReadPosRankSum=-0.736:.:DP=3;RD=1;AD=2;RO=0.667;MA=0;CONF=2	3	C/T/	0	0	1	1	0	0	1	0	0	0	0	1	N	NM_000124:c.A317G:p.E106G	Q03468:Not in a domain region;
10_54076100_A_G	exonic	DKK1	nonsynonymous SNV	NM_012242:c.A452G:p.E151G	321;Name=lod=27					0.04	0.99882	C	0.94	T	0.958	D	0.999199	N	0.945295	D	5.35	chr10	54076100	54076100	A	G	ReadPosRankSum=1.271:.:DP=10;RD=8;AD=2;RO=0.200;MA=0;CONF=1	10	A/G/	3	5	0	0	1	1	0	0	0	0	0.6	1	N	NM_012242:c.A452G:p.E151G	O94907:Not in a domain region; I1W660:Not in a domain region;
10_54076337_C_T	exonic	DKK1	nonsynonymous SNV	NM_012242:c.C571T:p.R191W	490;Name=lod=131					0	0.999111	C	1	D	1	D	1	D	0.99995	D	5.47	chr10	54076337	54076337	C	T	ReadPosRankSum=1.517:.:DP=8;RD=5;AD=3;RO=0.375;MA=0;CONF=1	8	C/T/	0	0	2	3	0	0	1	2	0	0	0.667	0.5	N	NM_012242:c.C571T:p.R191W	O94907:Not in a domain region; I1W660:Not in a domain region;
10_58119450_T_C	exonic	ZWINT	nonsynonymous SNV	NM_001005413:c.A421G:p.K141E	343;Name=lod=33					0	0.969382	C	1	D	0.535	P	0.95623	N	0.091019	N	3.29	chr10	58119450	58119450	T	C	ReadPosRankSum=0.720:.:DP=6;RD=4;AD=2;RO=0.333;MA=0;CONF=1	6	C/T/	0	0	1	1	0	0	2	2	0	0	1	1	N	NM_001005413:c.A421G:p.K141E	O95229:Not in a domain region; A6NNV6:Not in a domain region;
10_62547854_T_C	exonic	CDK1	nonsynonymous SNV	NM_001786:c.T355C:p.C119R	699;Name=lod=923					0												chr10	62547854	62547854	T	C	ReadPosRankSum=-1.095:.:DP=23;RD=19;AD=4;RO=0.174;MA=0;CONF=1	23	C/T/	0	0	2	2	0	0	10	9	0	0	0.9	1	N	NM_001786:c.T355C:p.C119R	P06493:Pkinase;
10_64022483_T_A	exonic	RTKN2	nonsynonymous SNV	NM_145307:c.A158T:p.H53L	532;Name=lod=193					0.02	0.152746	N	0.94	T	0.616	P	0.848115	N	0.283356	N	-0.615	chr10	64022483	64022483	T	A	.:.:DP=2;RD=0;AD=2;RO=1.000;MA=0;CONF=2	2	A/	1	1	0	0	0	0	0	0	0	0	1	1	N	NM_145307:c.A158T:p.H53L	Q8IZC4:Not in a domain region;
10_64927823_C_G	exonic	JMJD1C	nonsynonymous SNV	NM_004241:c.G6894C:p.E2298D	613;Name=lod=412		0.434819	0.39	rs1935	0.02	0.976613	C	0.96	D	0.92	D	0.999986	D	0.557925	P	3.25	chr10	64927823	64927823	C	G	DB:.:DP=5;RD=0;AD=5;RO=1.000;MA=0;CONF=2	5	G/	0	0	0	0	1	4	0	0	0	0	1	0.25	N	NM_004241:c.G6894C:p.E2298D	Q15652:Not in a domain region;
10_70101417_G_C	exonic	HNRNPH3	nonsynonymous SNV	NM_012207:c.G851C:p.G284A	582;Name=lod=310		0.067354	0.05	rs16925347	0.49	0.99313	C	0.37	T	0.285561	NA	0.999991	D	0.333142	P	4.27	chr10	70101417	70101417	G	C	DB;ReadPosRankSum=-2.383:.:DP=10;RD=4;AD=6;RO=0.600;MA=0;CONF=1	10	C/G/	0	0	3	3	2	2	0	0	0	0	1	1	N	NM_012207:c.G851C:p.G284A	P31942:Not in a domain region; Q53F48:Not in a domain region;
10_70164445_A_G	exonic	RUFY2	nonsynonymous SNV	NM_001042417:c.T161C:p.L54P	601;Name=lod=369					0	0.99724	C	1	D	1	D	0.999999	D	0.999992	D	4.01	chr10	70164445	70164445	A	G	ReadPosRankSum=-0.736:.:DP=3;RD=1;AD=2;RO=0.667;MA=0;CONF=1	3	A/G/	0	1	0	0	1	1	0	0	0	0	0	1	N	NM_001042417:c.T161C:p.L54P	Q8WXA3:Not in a domain region;
10_70719883_A_G	exonic	DDX21	nonsynonymous SNV	NM_001256910:c.A205G:p.K69E						0.34	0.985413	C	0.71	T	0.741	P	0.877236	NA	0.016883	N	4.44	chr10	70719883	70719883	A	G	.:.:DP=2;RD=0;AD=2;RO=1.000;MA=0;CONF=2	2	G/	0	0	0	0	1	1	0	0	0	0	1	1	N	NM_001256910:c.A205G:p.K69E	Q9NR30:Not in a domain region;
10_70719884_A_G	exonic	DDX21	nonsynonymous SNV	NM_001256910:c.A206G:p.K69R						0.28	0.999123	C	0.91	T	0.026	B	0.835851	NA	0.01092	N	4.36	chr10	70719884	70719884	A	G	.:.:DP=2;RD=0;AD=2;RO=1.000;MA=0;CONF=2	2	G/	0	0	0	0	1	1	0	0	0	0	1	1	N	NM_001256910:c.A206G:p.K69R	Q9NR30:Not in a domain region;
10_70892739_A_G	exonic	VPS26A	nonsynonymous SNV	NM_001035260:c.A89G:p.K30R	649;Name=lod=579					0.14	0.9987	C	0.84	T	0.013	B	1	D	0.999832	D	5.26	chr10	70892739	70892739	A	G	ReadPosRankSum=0.922:.:DP=7;RD=5;AD=2;RO=0.286;MA=0;CONF=1	7	A/G/	2	3	0	0	1	1	0	0	0	0	0.667	1	N	NM_001035260:c.A89G:p.K30R	O75436:Vps26; A8MZ56:Vps26;
10_70925816_A_C	exonic	VPS26A	nonsynonymous SNV	NM_001035260:c.A677C:p.E226A	625;Name=lod=463					0	0.997327	C	1	D	0.963	D	1	D	0.999982	D	4.56	chr10	70925816	70925816	A	C	ReadPosRankSum=-1.589:.:DP=8;RD=6;AD=2;RO=0.250;MA=0;CONF=1	8	A/C/	2	4	1	1	0	0	0	0	0	0	0.5	1	N	NM_001035260:c.A677C:p.E226A	O75436:Vps26; A8MZ56:Vps26;
10_71977674_T_C	exonic	PPA1	nonsynonymous SNV	NM_021129:c.A191G:p.D64G	586;Name=lod=320					0	0.998642	C	0.99	D	0.468	P	1	D	0.999844	D	5.72	chr10	71977674	71977674	T	C	ReadPosRankSum=0.720:.:DP=6;RD=4;AD=2;RO=0.333;MA=0;CONF=1	6	C/T/	0	0	1	1	0	0	2	2	0	0	1	1	N	NM_021129:c.A191G:p.D64G	Q15181:Pyrophosphatase;
10_74828646_A_G	exonic	P4HA1	nonsynonymous SNV	NM_000917:c.T421C:p.Y141H	686;Name=lod=821					0	0.998727	C	1	D	0.999	D	1	D	0.999988	D	5.26	chr10	74828646	74828646	A	G	ReadPosRankSum=-0.358:.:DP=5;RD=3;AD=2;RO=0.400;MA=0;CONF=1	5	A/G/	2	1	0	0	1	1	0	0	0	0	0.5	1	N	NM_000917:c.T421C:p.Y141H	Q5VSQ6:Not in a domain region; P13674:P4Ha_N;
10_74899117_C_T	exonic	ECD	nonsynonymous SNV	NM_001135753:c.G1242A:p.M414I	575;Name=lod=290					0.01	0.998584	C	0.96	D	0.982	D	1	D	0.99917	D	5.04	chr10	74899117	74899117	C	T	.:.:DP=2;RD=0;AD=2;RO=1.000;MA=0;CONF=1	2	T/	0	0	0	0	0	0	1	1	0	0	1	1	N	NM_001135753:c.G1242A:p.M414I	E9PAW8:SGT1; O95905:SGT1;
10_75005777_C_G	exonic	DNAJC9	nonsynonymous SNV	NM_015190:c.G479C:p.R160T						0.23	0.99729	C	0.67	T	0.103	B	0.999707	D	0.945751	D	4.43	chr10	75005777	75005777	C	G	ReadPosRankSum=-0.736:.:DP=3;RD=1;AD=2;RO=0.667;MA=0;CONF=1	3	C/G/	0	0	0	1	1	1	0	0	0	0	0	1	N	NM_015190:c.G479C:p.R160T	B2RMW6:Not in a domain region; Q8WXX5:Not in a domain region;
10_75139883_T_C	exonic	ANXA7	nonsynonymous SNV	NM_001156:c.A995G:p.E332G	349;Name=lod=35					0	0.980503	C	1	D	0.999	D	0.999993	N	0.982215	D	4.83	chr10	75139883	75139883	T	C	ReadPosRankSum=0.736:.:DP=3;RD=1;AD=2;RO=0.667;MA=0;CONF=2	3	C/T/	0	0	1	1	0	0	1	0	0	0	0	1	N	NM_001156:c.A995G:p.E332G	P20073:Not in a domain region;
10_75757978_C_T	exonic	VCL	nonsynonymous SNV	NM_003373:c.C13T:p.H5Y	713;Name=lod=1056					0	0.99754	C	1	D	0.996	D	1	D	0.997867	D	4	chr10	75757978	75757978	C	T	ReadPosRankSum=1.495:.:DP=7;RD=5;AD=2;RO=0.286;MA=0;CONF=2	7	C/T/	0	0	3	2	0	0	1	1	0	0	0.667	1	N	NM_003373:c.C13T:p.H5Y	P18206:Vinculin; B3KXA2:Vinculin;
10_76973791_T_C	exonic	VDAC2	nonsynonymous SNV	NM_001184823:c.T113C:p.V38A	601;Name=lod=369					0.05	0.995574	C	0.95	T	0.022	B	1	D	0.999602	D	4.45	chr10	76973791	76973791	T	C	ReadPosRankSum=-0.922:.:DP=7;RD=5;AD=2;RO=0.286;MA=0;CONF=1	7	C/T/	0	0	1	1	0	0	2	3	0	0	0.667	1	N	NM_001184823:c.T113C:p.V38A	P45880:Porin_3;
10_88212999_T_C	exonic	WAPAL	nonsynonymous SNV	NM_015045:c.A2927G:p.Q976R	631;Name=lod=488					0.21	0.998422	C	0.45	T	0.993	D	1	D	0.236833	N	5.56	chr10	88212999	88212999	T	C	ReadPosRankSum=-0.736:.:DP=3;RD=1;AD=2;RO=0.667;MA=0;CONF=1	3	C/T/	0	0	1	1	0	0	1	0	0	0	0	1	N	NM_015045:c.A2927G:p.Q976R	Q7Z5K2:WAPL;
10_88911634_G_C	exonic	FAM35A	nonsynonymous SNV	NM_019054:c.G523C:p.A175P		0.98				0.01	0.846902	N	1	D	0.358	P	0.731279	N	0.072837	N	-0.266	chr10	88911634	88911634	G	C	ReadPosRankSum=1.026:.:DP=4;RD=2;AD=2;RO=0.500;MA=0;CONF=2	4	C/G/	0	0	1	1	1	1	0	0	0	0	1	1	N	NM_019054:c.G523C:p.A175P	Q86V20:Not in a domain region;
10_89536103_C_T	exonic	ATAD1	nonsynonymous SNV	NM_032810:c.G665A:p.G222E	672;Name=lod=720					0	0.998798	C	1	D	1	D	1	D	1	D	5.18	chr10	89536103	89536103	C	T	.:.:DP=2;RD=0;AD=2;RO=1.000;MA=0;CONF=1	2	T/	0	0	0	0	0	0	1	1	0	0	1	1	N	NM_032810:c.G665A:p.G222E	Q8NBU5:AAA;
10_91468925_C_G	exonic;splicing	KIF20B;KIF20B	nonsynonymous SNV	NM_016195:c.C149G:p.A50G	300;Name=lod=22		0.157279	0.23	rs1129777	0.16	0.109136	N	0.91	T	0.007	B	0.329185	N	1	D	-0.512	chr10	91468925	91468925	C	G	DB;ReadPosRankSum=-1.044:.:DP=10;RD=1;AD=9;RO=0.900;MA=0;CONF=1	10	C/G/	0	0	1	0	5	4	0	0	0	0	0	0.8	N	NM_016195:c.C149G:p.A50G	Q96Q89:Not in a domain region;
10_91498127_T_C	exonic	KIF20B	nonsynonymous SNV	NM_016195:c.T3409C:p.C1137R			0.757156	0.81	rs1886996	0.13	0.177816	N	1	D	0.392413	NA	0.569135	N	0.03986	P	-0.144	chr10	91498127	91498127	T	C	DB:.:DP=4;RD=0;AD=4;RO=1.000;MA=0;CONF=2	4	C/	0	0	2	2	0	0	0	0	0	0	1	1	N	NM_016195:c.T3409C:p.C1137R	Q96Q89:Not in a domain region;
10_91498275_A_G	exonic	KIF20B	nonsynonymous SNV	NM_016195:c.A3557G:p.K1186R	329;Name=lod=29					0.28	0.929047	N	0.64	T	0.187	P	0.969062	N	0.005023	N	2.74	chr10	91498275	91498275	A	G	ReadPosRankSum=1.231:.:DP=5;RD=3;AD=2;RO=0.400;MA=0;CONF=2	5	A/G/	2	1	0	0	1	1	0	0	0	0	0.5	1	N	NM_016195:c.A3557G:p.K1186R	Q96Q89:Not in a domain region;
10_91514311_T_G	exonic	KIF20B	nonsynonymous SNV	NM_016195:c.T4264G:p.W1422G	579;Name=lod=302					0	0.997612	C	0.73	T	0.969	D	0.999748	D	0.993156	D	5.11	chr10	91514311	91514311	T	G	ReadPosRankSum=-0.736:.:DP=3;RD=1;AD=2;RO=0.667;MA=0;CONF=1	3	G/T/	0	0	0	0	1	1	0	1	0	0	0	1	N	NM_016195:c.T4264G:p.W1422G	Q96Q89:Not in a domain region;
10_92678635_T_C	exonic	ANKRD1	nonsynonymous SNV	NM_014391:c.A440G:p.D147G	619;Name=lod=436					0.02	0.997906	C	0.92	T	0.561	P	0.999974	D	0.198007	N	5.26	chr10	92678635	92678635	T	C	ReadPosRankSum=1.666:.:DP=9;RD=7;AD=2;RO=0.222;MA=0;CONF=1	9	C/T/	0	0	1	1	0	0	3	4	0	0	0.75	1	N	NM_014391:c.A440G:p.D147G	Q15327:Ank_2; Q15327:Ank_4;
10_95095737_T_C	exonic	MYOF	nonsynonymous SNV	NM_133337:c.A4465G:p.K1489E	492;Name=lod=133					0.01	0.998422	C	0.78	T	0.676	P	1	D	0.99988	D	5.56	chr10	95095737	95095737	T	C	ReadPosRankSum=0.572:.:DP=8;RD=6;AD=2;RO=0.250;MA=0;CONF=1	8	C/T/	0	0	1	1	0	0	1	5	0	0	0.2	1	N	NM_133337:c.A4465G:p.K1489E	Q9NZM1:Not in a domain region;
10_95111249_A_G	exonic	MYOF	nonsynonymous SNV	NM_133337:c.T3704C:p.L1235P	472;Name=lod=111					0	0.999113	C	1	D	0.998	D	1	D	0.999924	D	5.61	chr10	95111249	95111249	A	G	ReadPosRankSum=0.762:.:DP=9;RD=7;AD=2;RO=0.222;MA=0;CONF=1	9	A/G/	3	4	0	0	1	1	0	0	0	0	0.75	1	N	NM_133337:c.T3704C:p.L1235P	Q9NZM1:Not in a domain region;
10_95262981_A_G	exonic	CEP55	nonsynonymous SNV	NM_001127182:c.A295G:p.T99A			0.984084	0.99	rs7080916	0.45	0.066676	N	0.62	T	0	B	0.95168	N	1e-06	N	-2.85	chr10	95262981	95262981	A	G	DB:.:DP=2;RD=0;AD=2;RO=1.000;MA=0;CONF=2	2	G/	0	0	0	0	1	1	0	0	0	0	1	1	N	NM_001127182:c.A295G:p.T99A	Q53EZ4:Not in a domain region;
10_95447192_C_T	exonic	FRA10AC1	stopgain SNV	NM_145246:c.G480A:p.W160X	592;Name=lod=340					0	0.998798	C	0.903772	NA	0.735362	NA	1	D	1	A	4.66	chr10	95447192	95447192	C	T	ReadPosRankSum=1.026:.:DP=4;RD=2;AD=2;RO=0.500;MA=0;CONF=1	4	C/T/	0	0	1	1	0	0	1	1	0	0	1	1	N	NM_145246:c.G480A:p.W160X	Q70Z53:Fra10Ac1;
10_99198436_T_A	exonic	EXOSC1	nonsynonymous SNV	NM_016046:c.A336T:p.E112D	560;Name=lod=251					0.07	0.974533	C	0.96	D	0.032	B	1	D	0.999956	D	4.41	chr10	99198436	99198436	T	A	ReadPosRankSum=-0.898:.:DP=10;RD=8;AD=2;RO=0.200;MA=0;CONF=1	10	A/T/	1	1	0	0	0	0	5	3	0	0	0.6	1	N	NM_016046:c.A336T:p.E112D	Q9Y3B2:EXOSC1;
10_99968658_G_A	exonic	R3HCC1L	nonsynonymous SNV	NM_001256620:c.G787A:p.G263S						0.06	0.838575	N	1	D	0.023	B	0.445322	N	0.121944	N	0.211	chr10	99968658	99968658	G	A	ReadPosRankSum=-0.358:.:DP=5;RD=3;AD=2;RO=0.400;MA=0;CONF=2	5	A/G/	1	1	0	0	3	0	0	0	0	0	0	1	N	NM_001256620:c.G787A:p.G263S	A8K931:Not in a domain region; Q7Z5L2:Not in a domain region;
10_101162380_G_C	exonic	GOT1	nonsynonymous SNV	NM_002079:c.C1059G:p.H353Q	624;Name=lod=456					0	0.904287	N	1	D	1	D	1	D	0.999999	D	0.721	chr10	101162380	101162380	G	C	.:.:DP=2;RD=0;AD=2;RO=1.000;MA=0;CONF=2	2	C/	0	0	1	1	0	0	0	0	0	0	1	1	N	NM_002079:c.C1059G:p.H353Q	P17174:Aminotran_1_2;
10_101935758_T_C	exonic	ERLIN1	nonsynonymous SNV	NM_006459:c.A374G:p.E125G	672;Name=lod=715					0.01												chr10	101935758	101935758	T	C	.:.:DP=3;RD=0;AD=3;RO=1.000;MA=0;CONF=1	3	C/	0	0	1	2	0	0	0	0	0	0	1	0.5	N	NM_006459:c.A374G:p.E125G	D3DR65:Band_7; O75477:Not in a domain region;
10_102247542_T_C	exonic	SEC31B	nonsynonymous SNV	NM_015490:c.A3371G:p.H1124R						0.06	0.869091	N	0.6	T	0.899	D	0.841529	N	0.626576	D	2.62	chr10	102247542	102247542	T	C	ReadPosRankSum=1.026:.:DP=4;RD=2;AD=2;RO=0.500;MA=0;CONF=1	4	C/T/	0	0	1	1	0	0	1	1	0	0	1	1	N	NM_015490:c.A3371G:p.H1124R	Q9NQW1:Not in a domain region;
10_102289144_C_A	exonic	NDUFB8	nonsynonymous SNV	NM_005004:c.G205T:p.G69C	492;Name=lod=133					0	0.998451	C	0.95	T	0.999	D	1	D	0.999956	D	4.95	chr10	102289144	102289144	C	A	ReadPosRankSum=-0.825:.:DP=11;RD=9;AD=2;RO=0.182;MA=0;CONF=1	11	A/C/	1	1	5	4	0	0	0	0	0	0	0.8	1	N	NM_005004:c.G205T:p.G69C	O95169:NDUF_B8;
10_102289145_A_C	exonic	NDUFB8	nonsynonymous SNV	NM_005004:c.T204G:p.D68E	492;Name=lod=133					0.05	0.897913	N	0.99	D	0.003	B	0.998902	N	0.807185	D	1.22	chr10	102289145	102289145	A	C	ReadPosRankSum=-0.898:.:DP=10;RD=8;AD=2;RO=0.200;MA=0;CONF=1	10	A/C/	5	3	1	1	0	0	0	0	0	0	0.6	1	N	NM_005004:c.T204G:p.D68E	O95169:NDUF_B8;
10_105185273_A_G	exonic	PDCD11	nonsynonymous SNV	NM_014976:c.A3296G:p.K1099R	423;Name=lod=70					0.45	0.998648	C	0.75	T	0.024	B	0.941644	N	0.72247	D	2.87	chr10	105185273	105185273	A	G	ReadPosRankSum=0.000:.:DP=6;RD=4;AD=2;RO=0.333;MA=0;CONF=1	6	A/G/	2	2	0	0	1	1	0	0	0	0	1	1	N	NM_014976:c.A3296G:p.K1099R	Q14690:Not in a domain region;
10_105194050_A_G	exonic	PDCD11	nonsynonymous SNV	NM_014976:c.A3610G:p.R1204G						0.2	0.907749	N	0.58	T	0.003	B	0.249559	N	0.000202	N	2.99	chr10	105194050	105194050	A	G	.:.:DP=2;RD=0;AD=2;RO=1.000;MA=0;CONF=1	2	G/	0	0	0	0	1	1	0	0	0	0	1	1	N	NM_014976:c.A3610G:p.R1204G	Q14690:Not in a domain region;
10_105659826_T_C	exonic	OBFC1	nonsynonymous SNV	NM_024928:c.A451G:p.T151A			0.822774	0.87	rs2487999	0.74	0.030618	N	0.38	T	0.001	B	0.250263	N	0.00037	P	-3.23	chr10	105659826	105659826	T	C	DB:.:DP=5;RD=0;AD=5;RO=1.000;MA=0;CONF=1	5	C/	0	0	2	3	0	0	0	0	0	0	1	0.667	N	NM_024928:c.A451G:p.T151A	Q9H668:tRNA_anti;
10_106022821_A_G	exonic	GSTO1	nonsynonymous SNV	NM_001191003:c.A367G:p.T123A	389;Name=lod=51					0.63	0.998497	C	0.68	T	0.001	B	0.635045	N	0.139862	N	4.58	chr10	106022821	106022821	A	G	ReadPosRankSum=0.287:.:DP=22;RD=19;AD=3;RO=0.136;MA=0;CONF=1	22	A/G/	10	9	0	0	1	2	0	0	0	0	0.9	0.5	N	NM_001191003:c.A367G:p.T123A	D3DRA3:GST_C;
10_106027122_T_C	exonic	GSTO1	nonsynonymous SNV	NM_001191002:c.T586C:p.Y196H	317;Name=lod=26					0	0.99764	C	1	D	0.994	D	0.999999	D	0.999986	D	4.6	chr10	106027122	106027122	T	C	ReadPosRankSum=1.129:.:DP=19;RD=17;AD=2;RO=0.105;MA=0;CONF=2	19	C/T/	0	0	1	1	0	0	6	11	0	0	0.545	1	N	NM_001191002:c.T586C:p.Y196H	F5H7H0:Not in a domain region;
10_111890209_A_G	exonic	ADD3	nonsynonymous SNV	NM_001121:c.A1697G:p.K566R	612;Name=lod=411					1	0.982259	C	0	T	0.001	B	0.998704	N	0.706965	D	4.38	chr10	111890209	111890209	A	G	ReadPosRankSum=-0.358:.:DP=5;RD=3;AD=2;RO=0.400;MA=0;CONF=1	5	A/G/	1	2	0	0	1	1	0	0	0	0	0.5	1	N	NM_001121:c.A1697G:p.K566R	Q9UEY8:Not in a domain region;
10_114298069_A_G	exonic	VTI1A	nonsynonymous SNV	NM_145206:c.A407G:p.Y136C	817;Name=lod=2793					0	0.984334	C	0.99	D	1	D	1	D	0.997577	D	4.58	chr10	114298069	114298069	A	G	.:.:DP=2;RD=0;AD=2;RO=1.000;MA=0;CONF=1	2	G/	0	0	0	0	1	1	0	0	0	0	1	1	N	NM_145206:c.A407G:p.Y136C	Q5W0D7:Not in a domain region; Q96AJ9:V-SNARE_C;
10_120810147_T_C	exonic	EIF3A	nonsynonymous SNV	NM_003750:c.A2359G:p.R787G	648;Name=lod=575					0	0.967866	C	1	D	0.721685	NA	0.999303	N	0.720856	NA	4.04	chr10	120810147	120810147	T	C	ReadPosRankSum=-1.589:.:DP=8;RD=6;AD=2;RO=0.250;MA=0;CONF=1	8	C/T/	0	0	1	1	0	0	4	2	0	0	0.5	1	N	NM_003750:c.A2359G:p.R787G	Q14152:Not in a domain region;
10_120817653_C_T	exonic	EIF3A	nonsynonymous SNV	NM_003750:c.G1792A:p.E598K	614;Name=lod=417					0.05	0.999101	C	0.9	T	0.663981	NA	0.999456	N	0.695588	NA	5.45	chr10	120817653	120817653	C	T	ReadPosRankSum=0.480:.:DP=10;RD=8;AD=2;RO=0.200;MA=0;CONF=2	10	C/T/	0	0	5	3	0	0	1	1	0	0	0.6	1	N	NM_003750:c.G1792A:p.E598K	Q14152:Not in a domain region;
10_121212664_A_G	exonic	GRK5	nonsynonymous SNV	NM_005308:c.A1550G:p.E517G	548;Name=lod=226					0	0.995034	C	0.937225	NA	0.964	D	0.999992	D	0.77186	NA	3.96	chr10	121212664	121212664	A	G	ReadPosRankSum=-0.736:.:DP=3;RD=1;AD=2;RO=0.667;MA=0;CONF=1	3	A/G/	1	0	0	0	1	1	0	0	0	0	0	1	N	NM_005308:c.A1550G:p.E517G	P34947:Not in a domain region;
10_121586882_A_G	exonic	INPP5F	nonsynonymous SNV	NM_001243194:c.A1159G:p.N387D			0.30855	0.29	rs3188055	0.15	0.840055	N	0.95	T	0	B	0.689013	N	0	P	1.71	chr10	121586882	121586882	A	G	DB:.:DP=4;RD=0;AD=4;RO=1.000;MA=0;CONF=2	4	G/	0	0	0	0	1	3	0	0	0	0	1	0.333	N	NM_001243194:c.A1159G:p.N387D	Q5W135:Not in a domain region;
10_124921848_A_G	exonic	BUB3	nonsynonymous SNV	NM_001007793:c.A673G:p.R225G	572;Name=lod=281					0	0.79584	N	1	D	1	D	1	D	0.999997	D	0.178	chr10	124921848	124921848	A	G	ReadPosRankSum=1.191:.:DP=16;RD=14;AD=2;RO=0.125;MA=0;CONF=2	16	A/G/	8	6	0	0	1	1	0	0	0	0	0.75	1	N	NM_001007793:c.A673G:p.R225G	O43684:Not in a domain region;
10_126090305_G_A	exonic	OAT	nonsynonymous SNV	NM_001171814:c.C590T:p.A197V	483;Name=lod=122					0.01	0.999717	C	0.98	D	0.009	B	1	D	0.999999	D	5.13	chr10	126090305	126090305	G	A	.:.:DP=2;RD=0;AD=2;RO=1.000;MA=0;CONF=1	2	A/	1	1	0	0	0	0	0	0	0	0	1	1	N	NM_001171814:c.C590T:p.A197V	P04181:Aminotran_3;
10_127429729_A_T	exonic	C10orf137	nonsynonymous SNV	NM_015608:c.A2228T:p.Q743L	449;Name=lod=89					0	0.998584	C	0.99	D	0.992	D	1	D	0.528016	D	5.15	chr10	127429729	127429729	A	T	ReadPosRankSum=0.720:.:DP=6;RD=4;AD=2;RO=0.333;MA=0;CONF=2	6	A/T/	1	3	0	0	0	0	1	1	0	0	0.333	1	N	NM_015608:c.A2228T:p.Q743L	Q3B7T1:Not in a domain region;
10_127512245_A_G	exonic	BCCIP	nonsynonymous SNV	NM_016567:c.A119G:p.D40G						0.31	0.996327	C	0.47	T	0.792	P	0.834618	N	0.995156	D	2.72	chr10	127512245	127512245	A	G	ReadPosRankSum=-0.085:.:DP=13;RD=9;AD=3;RO=0.250;MA=0;CONF=1	13	A/G/	6	4	0	0	2	1	0	0	0	0	0.667	0.5	N	NM_016567:c.A119G:p.D40G	Q9P287:Not in a domain region;
10_127520146_A_G	exonic	BCCIP	nonsynonymous SNV	NM_016567:c.A569G:p.Q190R	378;Name=lod=46					0	0.997667	C	0.99	D	0.999	D	1	D	0.998566	D	4.68	chr10	127520146	127520146	A	G	ReadPosRankSum=0.255:.:DP=15;RD=13;AD=2;RO=0.133;MA=0;CONF=1	15	A/G/	3	10	0	0	1	1	0	0	0	0	0.3	1	N	NM_016567:c.A569G:p.Q190R	Q9P287:BCIP;
10_127520158_C_T	exonic	BCCIP	nonsynonymous SNV	NM_016567:c.C581T:p.P194L	496;Name=lod=138					0	0.998205	C	1	D	0.999	D	1	D	0.999833	D	4.8	chr10	127520158	127520158	C	T	ReadPosRankSum=-1.917:.:DP=14;RD=12;AD=2;RO=0.143;MA=0;CONF=2	14	C/T/	0	0	3	9	0	0	1	1	0	0	0.333	1	N	NM_016567:c.C581T:p.P194L	Q9P287:BCIP;
10_128795026_A_G	exonic	DOCK1	nonsynonymous SNV	NM_001380:c.A488G:p.D163G	476;Name=lod=115					0												chr10	128795026	128795026	A	G	ReadPosRankSum=-1.026:.:DP=4;RD=2;AD=2;RO=0.500;MA=0;CONF=1	4	A/G/	1	1	0	0	1	1	0	0	0	0	1	1	N	NM_001380:c.A488G:p.D163G	Q14185:Not in a domain region;
10_129899577_T_C	exonic	MKI67	nonsynonymous SNV	NM_001145966:c.A8570G:p.K2857R		0.92				0.07	0.20369	N	0.88	T	0	B	0.321653	N	1e-06	N	-0.266	chr10	129899577	129899577	T	C	ReadPosRankSum=-1.274:.:DP=15;RD=13;AD=2;RO=0.133;MA=0;CONF=2	15	C/T/	0	0	1	1	0	0	7	6	0	0	0.857	1	N	NM_001145966:c.A8570G:p.K2857R	P46013:K167R;
10_129899578_T_C	exonic	MKI67	nonsynonymous SNV	NM_001145966:c.A8569G:p.K2857E		0.92	0.504075	0.47	rs8473	1	0.057012	N	0.25	T	0	B	0.321653	N	2e-06	P	-1.13	chr10	129899578	129899578	T	C	DB;ReadPosRankSum=1.371:.:DP=15;RD=11;AD=4;RO=0.267;MA=0;CONF=2	15	C/T/	0	0	2	2	0	0	6	5	0	0	0.833	1	N	NM_001145966:c.A8569G:p.K2857E	P46013:K167R;
10_129899778_G_C	exonic	MKI67	nonsynonymous SNV	NM_001145966:c.C8369G:p.T2790S		0.92	0.432108	0.43	rs11106	1	0.038457	N	0.38	T	0	B	0.121531	N	2e-06	P	-1.8	chr10	129899778	129899778	G	C	DB;ReadPosRankSum=1.775:.:DP=13;RD=10;AD=3;RO=0.231;MA=0;CONF=2	13	C/G/	0	0	2	1	5	5	0	0	0	0	1	0.5	N	NM_001145966:c.C8369G:p.T2790S	P46013:K167R;
10_129899836_T_C	exonic	MKI67	nonsynonymous SNV	NM_001145966:c.A8311G:p.M2771V		0.92				0.32	0.099763	N	0.67	T	0.683	P	0.005655	N	0.000156	N	-2.41	chr10	129899836	129899836	T	C	ReadPosRankSum=0.589:.:DP=11;RD=9;AD=2;RO=0.182;MA=0;CONF=2	11	C/T/	0	0	1	1	0	0	6	3	0	0	0.5	1	N	NM_001145966:c.A8311G:p.M2771V	P46013:K167R;
10_129901183_A_G	exonic	MKI67	nonsynonymous SNV	NM_001145966:c.T7841C:p.V2614A		0.92				0.05	0.152044	N	0.96	D	0	B	0.460326	N	2e-06	N	-0.0802	chr10	129901183	129901183	A	G	ReadPosRankSum=0.480:.:DP=10;RD=8;AD=2;RO=0.200;MA=0;CONF=2	10	A/G/	3	5	0	0	1	1	0	0	0	0	0.6	1	N	NM_001145966:c.T7841C:p.V2614A	P46013:K167R;
10_129902410_A_G	exonic	MKI67	nonsynonymous SNV	NM_001145966:c.T6614C:p.L2205P						0.12	0.180289	N	0.94	T	0.979	D	0.664369	NA	0.04717	N	0.295	chr10	129902410	129902410	A	G	ReadPosRankSum=0.736:.:DP=3;RD=1;AD=2;RO=0.667;MA=0;CONF=2	3	A/G/	1	0	0	0	1	1	0	0	0	0	0	1	N	NM_001145966:c.T6614C:p.L2205P	P46013:Not in a domain region;
10_129903143_C_T	exonic	MKI67	nonsynonymous SNV	NM_001145966:c.G5881A:p.E1961K	278;Name=lod=18					0.09	0.992256	C	0.73	T	0.993	D	0.997076	N	0.326209	N	1.79	chr10	129903143	129903143	C	T	ReadPosRankSum=0.736:.:DP=3;RD=1;AD=2;RO=0.667;MA=0;CONF=2	3	C/T/	0	0	1	0	0	0	1	1	0	0	0	1	N	NM_001145966:c.G5881A:p.E1961K	P46013:K167R;
10_129903718_T_C	exonic	MKI67	nonsynonymous SNV	NM_001145966:c.A5306G:p.D1769G						0.16	0.216257	N	0.55	T	0.932	D	0.750231	N	0.108085	N	0.425	chr10	129903718	129903718	T	C	.:.:DP=2;RD=0;AD=2;RO=1.000;MA=0;CONF=2	2	C/	0	0	1	1	0	0	0	0	0	0	1	1	N	NM_001145966:c.A5306G:p.D1769G	P46013:K167R;
10_129907544_G_C	exonic	MKI67	nonsynonymous SNV	NM_001145966:c.C1480G:p.L494V			0.219591	0.22	rs2240	0.69	0.012217	N	1	D	0	B	0.115622	N	0.000638	P	-2.35	chr10	129907544	129907544	G	C	DB;ReadPosRankSum=0.000:.:DP=11;RD=7;AD=4;RO=0.364;MA=0;CONF=2	11	C/G/	0	0	3	1	3	4	0	0	0	0	0.75	0.333	N	NM_001145966:c.C1480G:p.L494V	P46013:Not in a domain region;
10_129909993_T_C	exonic	MKI67	nonsynonymous SNV	NM_001145966:c.A1096G:p.K366E						0	0.998262	C	0.98	D	0.98	D	0.997973	N	0.048858	N	4.92	chr10	129909993	129909993	T	C	ReadPosRankSum=-0.736:.:DP=3;RD=1;AD=2;RO=0.667;MA=0;CONF=1	3	C/T/	0	0	1	1	0	0	0	1	0	0	0	1	N	NM_001145966:c.A1096G:p.K366E	P46013:Not in a domain region;
10_131934747_G_C	exonic	GLRX3	nonsynonymous SNV	NM_001199868:c.G63C:p.Q21H	378;Name=lod=46		0.138047	0.15	rs13991	0.08	0.974416	C	0.94645	NA	0.945	D	0.999974	D	0.999904	P	2.84	chr10	131934747	131934747	G	C	DB:.:DP=3;RD=0;AD=3;RO=1.000;MA=0;CONF=1	3	C/	0	0	2	1	0	0	0	0	0	0	1	0.5	N	NM_001199868:c.G63C:p.Q21H	O76003:Thioredoxin;
10_131959150_C_T	exonic	GLRX3	nonsynonymous SNV	NM_001199868:c.C367T:p.P123S			0.218361	0.18	rs2274217	0.86	0.997704	C	0.727143	NA	0	B	0.987201	N	0.618458	P	4.04	chr10	131959150	131959150	C	T	DB:.:DP=9;RD=0;AD=9;RO=1.000;MA=0;CONF=2	9	T/	0	0	0	0	0	0	4	5	0	0	1	0.8	N	NM_001199868:c.C367T:p.P123S	O76003:Not in a domain region;
10_135186806_A_G	exonic	ECHS1	nonsynonymous SNV	NM_004092:c.T32C:p.V11A			0.604804	0.69	rs10466126	0.89	0.146545	N	0.696662	NA	0	B	0.10703	N	2e-06	N	0.481	chr10	135186806	135186806	A	G	DB:.:DP=2;RD=0;AD=2;RO=1.000;MA=0;CONF=2	2	G/	0	0	0	0	1	1	0	0	0	0	1	1	N	NM_004092:c.T32C:p.V11A	P30084:Not in a domain region;
11_250858_T_C	exonic	PSMD13	nonsynonymous SNV	NM_175932:c.T836C:p.L279P	587;Name=lod=324					0	0.998588	C	1	D	0.788789	NA	0.999999	D	0.999211	D	5.68	chr11	250858	250858	T	C	ReadPosRankSum=-0.198:.:DP=7;RD=5;AD=2;RO=0.286;MA=0;CONF=1	7	C/T/	0	0	1	1	0	0	3	2	0	0	0.667	1	N	NM_175932:c.T836C:p.L279P	Q9UNM6:PCI;
11_309119_T_C	exonic	IFITM2	nonsynonymous SNV	NM_006435:c.T353C:p.I118T		0.97				0.06	0.978769	C	0.895588	NA	0.965	D	0.877799	NA	0.004177	N	1.78	chr11	309119	309119	T	C	ReadPosRankSum=-0.736:.:DP=3;RD=1;AD=2;RO=0.667;MA=0;CONF=2	3	C/T/	0	0	1	1	0	0	0	1	0	0	0	1	N	NM_006435:c.T353C:p.I118T	Q01629:CD225;
11_309127_A_G	exonic	IFITM2	nonsynonymous SNV	NM_006435:c.A361G:p.I121V		0.97	0.400849	0.5	rs1059091	0	0.016671	N	0.669177	NA	0.015	B	0.574188	NA	0.000395	N	-1.94	chr11	309127	309127	A	G	DB:.:DP=3;RD=0;AD=3;RO=1.000;MA=0;CONF=2	3	G/	0	0	0	0	1	2	0	0	0	0	1	0.5	N	NM_006435:c.A361G:p.I121V	Q01629:CD225;
11_2999543_A_G	exonic	NAP1L4	nonsynonymous SNV	NM_005969:c.T44C:p.V15A	473;Name=lod=112					0.01	0.938487	N	0.81	T	0.005	B	0.644187	N	0.014123	N	2.21	chr11	2999543	2999543	A	G	ReadPosRankSum=-1.380:.:DP=6;RD=4;AD=2;RO=0.333;MA=0;CONF=1	6	A/G/	2	2	0	0	1	1	0	0	0	0	1	1	N	NM_005969:c.T44C:p.V15A	Q99733:Not in a domain region;
11_3022347_C_A	exonic	CARS	nonsynonymous SNV	NM_001751:c.G2244T:p.Q748H						0.01	0.75958	N	1	D	0.22	P	0.622996	N	0.270907	N	-0.665	chr11	3022347	3022347	C	A	ReadPosRankSum=-1.026:.:DP=4;RD=2;AD=2;RO=0.500;MA=0;CONF=2	4	A/C/	1	1	2	0	0	0	0	0	0	0	0	1	N	NM_001751:c.G2244T:p.Q748H	P49589:Not in a domain region;
11_3039673_T_C	exonic	CARS	nonsynonymous SNV	NM_001751:c.A1345G:p.M449V	478;Name=lod=117					0.01	0.995973	C	0.98	D	0.998	D	1	D	0.99991	D	4.03	chr11	3039673	3039673	T	C	ReadPosRankSum=-1.026:.:DP=4;RD=2;AD=2;RO=0.500;MA=0;CONF=1	4	C/T/	0	0	1	1	0	0	1	1	0	0	1	1	N	NM_001751:c.A1345G:p.M449V	P49589:tRNA-synt_1e;
11_3380584_A_T	exonic	ZNF195	nonsynonymous SNV	NM_007152:c.T1438A:p.C480S						0	0.139949	N	1	D	1	D	0.6871	NA	0.290882	N	-0.646	chr11	3380584	3380584	A	T	ReadPosRankSum=0.361:.:DP=9;RD=4;AD=5;RO=0.556;MA=0;CONF=2	9	A/T/	3	1	0	0	0	0	3	2	0	0	0.333	0.667	N	NM_007152:c.T1438A:p.C480S	O14628:zf-H2C2_2;
11_3727773_C_T	exonic	NUP98	nonsynonymous SNV	NM_016320:c.G2827A:p.D943N	636;Name=lod=513					0.02	0.998604	C	0.58	T	0.565	P	0.999998	D	0.846391	D	5.04	chr11	3727773	3727773	C	T	ReadPosRankSum=-0.736:.:DP=3;RD=1;AD=2;RO=0.667;MA=0;CONF=2	3	C/T/	0	0	0	1	0	0	1	1	0	0	0	1	N	NM_016320:c.G2827A:p.D943N	P52948:Not in a domain region;
11_3727784_T_C	exonic	NUP98	nonsynonymous SNV	NM_016320:c.A2816G:p.E939G	636;Name=lod=513					0.02	0.997453	C	0.82	T	0.911	D	0.999987	D	0.433775	N	5.04	chr11	3727784	3727784	T	C	ReadPosRankSum=-0.736:.:DP=3;RD=1;AD=2;RO=0.667;MA=0;CONF=2	3	C/T/	0	0	1	1	0	0	0	1	0	0	0	1	N	NM_016320:c.A2816G:p.E939G	P52948:Not in a domain region;
11_5701284_T_C	exonic	TRIM5	nonsynonymous SNV	NM_033034:c.A124G:p.N42D						0.05	0.763968	N	0.96	D	0.957	D	0.963609	N	0.012134	N	0.278	chr11	5701284	5701284	T	C	ReadPosRankSum=-1.026:.:DP=4;RD=2;AD=2;RO=0.500;MA=0;CONF=2	4	C/T/	0	0	1	1	0	0	1	1	0	0	1	1	N	NM_033034:c.A124G:p.N42D	Q9C035:zf-C3HC4_2;
11_6631787_A_T	exonic	ILK	nonsynonymous SNV	NM_001014795:c.A1304T:p.K435M	701;Name=lod=942					0	0.998909	C	0.99	D	0.682	P	1	D	0.99999	D	4.9	chr11	6631787	6631787	A	T	ReadPosRankSum=1.552:.:DP=14;RD=12;AD=2;RO=0.143;MA=0;CONF=2	14	A/T/	7	5	0	0	0	0	1	1	0	0	0.714	1	N	NM_001014795:c.A1304T:p.K435M	Q13418:Pkinase_Tyr;
11_6632217_T_C	exonic	TAF10	nonsynonymous SNV	NM_006284:c.A593G:p.E198G	728;Name=lod=1216					0	0.998009	C	1	D	0.995	D	1	D	0.99999	D	4.78	chr11	6632217	6632217	T	C	ReadPosRankSum=0.736:.:DP=3;RD=1;AD=2;RO=0.667;MA=0;CONF=1	3	C/T/	0	0	1	1	0	0	1	0	0	0	0	1	N	NM_006284:c.A593G:p.E198G	Q12962:Not in a domain region;
11_8016636_A_G	exonic	EIF3F	nonsynonymous SNV	NM_003754:c.A853G:p.T285A	272;Name=lod=17					0.75	0.981078	C	0.24	T	0.023	B	1	D	0.974187	D	4.18	chr11	8016636	8016636	A	G	ReadPosRankSum=-0.720:.:DP=6;RD=4;AD=2;RO=0.333;MA=0;CONF=1	6	A/G/	2	2	0	0	1	1	0	0	0	0	1	1	N	NM_003754:c.A853G:p.T285A	O00303:MitMem_reg;
11_8016804_G_A	exonic	EIF3F	nonsynonymous SNV	NM_003754:c.G886A:p.G296R	609;Name=lod=399					0.08	0.999539	C	0.75	T	0.014	B	1	D	0.999986	D	4.76	chr11	8016804	8016804	G	A	ReadPosRankSum=0.198:.:DP=7;RD=5;AD=2;RO=0.286;MA=0;CONF=1	7	A/G/	1	1	0	0	4	1	0	0	0	0	0.25	1	N	NM_003754:c.G886A:p.G296R	O00303:MitMem_reg;
11_8017502_T_C	exonic	EIF3F	nonsynonymous SNV	NM_003754:c.T1007C:p.M336T	631;Name=lod=490					0	0.998441	C	1	D	0.999	D	1	D	0.999934	D	5.25	chr11	8017502	8017502	T	C	ReadPosRankSum=0.572:.:DP=8;RD=6;AD=2;RO=0.250;MA=0;CONF=1	8	C/T/	0	0	1	1	0	0	2	4	0	0	0.5	1	N	NM_003754:c.T1007C:p.M336T	O00303:MitMem_reg;
11_9537904_G_C	exonic	ZNF143	nonsynonymous SNV	NM_003442:c.G1681C:p.E561Q	463;Name=lod=102		0.977906	0.9	rs10743108	1	0.982218	C	0.687436	NA	0	B	0.999989	N	1e-06	P	5.27	chr11	9537904	9537904	G	C	DB:.:DP=2;RD=0;AD=2;RO=1.000;MA=0;CONF=1	2	C/	0	0	1	1	0	0	0	0	0	0	1	1	N	NM_003442:c.G1681C:p.E561Q	P52747:Not in a domain region;
11_12539170_T_C	exonic	PARVA	nonsynonymous SNV	NM_018222:c.T1001C:p.V334A	652;Name=lod=593					0												chr11	12539170	12539170	T	C	ReadPosRankSum=0.736:.:DP=3;RD=1;AD=2;RO=0.667;MA=0;CONF=1	3	C/T/	0	0	1	1	0	0	0	1	0	0	0	1	N	NM_018222:c.T1001C:p.V334A	Q9NVD7:CH;
11_13427277_A_G	exonic	BTBD10	nonsynonymous SNV	NM_032320:c.T935C:p.V312A	742;Name=lod=1381					0	0.99831	C	1	D	0.98	D	1	D	0.999996	D	4.98	chr11	13427277	13427277	A	G	ReadPosRankSum=1.271:.:DP=10;RD=8;AD=2;RO=0.200;MA=0;CONF=1	10	A/G/	4	4	0	0	1	1	0	0	0	0	1	1	N	NM_032320:c.T935C:p.V312A	D3DQW7:Not in a domain region; Q6P5W1:Not in a domain region; Q9BSF8:Not in a domain region;
11_14507917_A_G	exonic	COPB1	nonsynonymous SNV	NM_001144061:c.T833C:p.I278T	692;Name=lod=862					0	0.99836	C	1	D	0.908	D	1	D	0.999969	D	5.01	chr11	14507917	14507917	A	G	ReadPosRankSum=-0.720:.:DP=6;RD=4;AD=2;RO=0.333;MA=0;CONF=1	6	A/G/	3	1	0	0	1	1	0	0	0	0	0.333	1	N	NM_001144061:c.T833C:p.I278T	P53618:Adaptin_N;
11_14515865_T_C	exonic	COPB1	nonsynonymous SNV	NM_001144061:c.A212G:p.D71G	647;Name=lod=568					0.02	0.996666	C	0.96	D	0.945	D	1	D	0.999909	D	4.75	chr11	14515865	14515865	T	C	ReadPosRankSum=0.480:.:DP=10;RD=7;AD=2;RO=0.222;MA=0;CONF=2	10	C/T/	0	0	1	1	0	0	6	2	0	0	0.333	1	N	NM_001144061:c.A212G:p.D71G	P53618:Adaptin_N;
11_17191209_T_C	exonic	PIK3C2A	nonsynonymous SNV	NM_002645:c.A80G:p.D27G	606;Name=lod=387					0.51	0.963105	C	0.12	T	0	B	0.999283	N	0.23486	N	3.75	chr11	17191209	17191209	T	C	ReadPosRankSum=-0.720:.:DP=6;RD=4;AD=2;RO=0.333;MA=0;CONF=2	6	C/T/	0	0	1	1	0	0	2	2	0	0	1	1	N	NM_002645:c.A80G:p.D27G	O00443:Not in a domain region;
11_17323409_C_T	exonic	NUCB2	nonsynonymous SNV	NM_005013:c.C371T:p.S124F	662;Name=lod=651					0.08	0.998875	C	0.29	T	0.025	B	0.987125	N	0.134166	N	5.26	chr11	17323409	17323409	C	T	ReadPosRankSum=-0.898:.:DP=10;RD=8;AD=2;RO=0.200;MA=0;CONF=1	10	C/T/	0	0	3	5	0	0	1	1	0	0	0.6	1	N	NM_005013:c.C371T:p.S124F	P80303:Not in a domain region; D3DQX5:Not in a domain region;
11_18124868_G_A	exonic	SAAL1	nonsynonymous SNV	NM_138421:c.C161T:p.S54F						0.05	0.999756	C	0.98	D	0.239	P	0.996082	N	0.08771	N	4.28	chr11	18124868	18124868	G	A	ReadPosRankSum=0.358:.:DP=5;RD=3;AD=2;RO=0.400;MA=0;CONF=1	5	A/G/	1	1	0	0	2	1	0	0	0	0	0.5	1	N	NM_138421:c.C161T:p.S54F	G1UCX3:Not in a domain region; Q96ER3:Not in a domain region;
11_18505571_A_G	exonic	TSG101	nonsynonymous SNV	NM_006292:c.T689C:p.L230P	703;Name=lod=956					0	0.99886	C	1	D	0.489	P	1	D	0.999823	D	5.37	chr11	18505571	18505571	A	G	ReadPosRankSum=-0.922:.:DP=7;RD=5;AD=2;RO=0.286;MA=0;CONF=2	7	A/G/	2	3	0	0	1	1	0	0	0	0	0.667	1	N	NM_006292:c.T689C:p.L230P	Q99816:Not in a domain region;
11_20404613_T_G	exonic	HTATIP2	nonsynonymous SNV	NM_001098522:c.T591G:p.S197R			0.84561	0.71	rs3824886	0.05	0.048525	N	0.99	D	0.641154	NA	0.99693	N	0.878093	P	-5.6	chr11	20404613	20404613	T	G	DB:.:DP=6;RD=0;AD=6;RO=1.000;MA=0;CONF=2	6	G/	0	0	0	0	3	3	0	0	0	0	1	1	N	NM_001098522:c.T591G:p.S197R	Q9BUP3:NAD_binding_10;
11_28057957_T_C	exonic	KIF18A	nonsynonymous SNV	NM_031217:c.A2203G:p.I735V			0.395231	0.4	rs10458896	1	0.156304	N	0	T	0.001	B	0.161697	N	0.000437	P	-0.577	chr11	28057957	28057957	T	C	DB:.:DP=3;RD=0;AD=3;RO=1.000;MA=0;CONF=2	3	C/	0	0	2	1	0	0	0	0	0	0	1	0.5	N	NM_031217:c.A2203G:p.I735V	Q8NI77:Not in a domain region;
11_31805011_C_T	exonic	ELP4	nonsynonymous SNV	NM_019040:c.C1214T:p.A405V	488;Name=lod=128					0.03	0.999295	C	0.698139	NA	0.006	B	0.842308	NA	0.005244	N	5.68	chr11	31805011	31805011	C	T	ReadPosRankSum=-0.922:.:DP=7;RD=5;AD=2;RO=0.286;MA=0;CONF=1	7	C/T/	0	0	2	3	0	0	1	1	0	0	0.667	1	N	NM_019040:c.C1214T:p.A405V	Q96EB1:PAXNEB;
11_32125004_T_C	exonic	RCN1	nonsynonymous SNV	NM_002901:c.T866C:p.V289A	505;Name=lod=150					0	0.998408	C	1	D	0.358	P	1	D	0.999903	D	5.55	chr11	32125004	32125004	T	C	ReadPosRankSum=0.720:.:DP=6;RD=4;AD=2;RO=0.333;MA=0;CONF=1	6	C/T/	0	0	1	1	0	0	3	1	0	0	0.333	1	N	NM_002901:c.T866C:p.V289A	Q15293:Not in a domain region;
11_32125977_A_G	exonic	RCN1	nonsynonymous SNV	NM_002901:c.A955G:p.N319D	599;Name=lod=361	0.99				1	0.99875	C	0	T	0.999	D	1	D	0.999809	D	5.28	chr11	32125977	32125977	A	G	ReadPosRankSum=-0.720:.:DP=6;RD=4;AD=2;RO=0.333;MA=0;CONF=1	6	A/G/	3	1	0	0	1	1	0	0	0	0	0.333	1	N	NM_002901:c.A955G:p.N319D	Q15293:Not in a domain region;
11_32623841_A_G	exonic	EIF3M	nonsynonymous SNV	NM_006360:c.A1021G:p.T341A	672;Name=lod=718					0.01	0.998465	C	0.954851	NA	0.98	D	1	D	0.999846	D	5.09	chr11	32623841	32623841	A	G	ReadPosRankSum=1.897:.:DP=18;RD=16;AD=2;RO=0.111;MA=0;CONF=2	18	A/G/	8	8	0	0	1	1	0	0	0	0	1	1	N	NM_006360:c.A1021G:p.T341A	Q7L2H7:Not in a domain region;
11_33743969_A_G	exonic	CD59	nonsynonymous SNV	NM_001127223:c.T23C:p.V8A			7.7e-05			0.01	0.041112	N	0.96	D	0.385	P	0.724884	N	0.000207	N	-3.33	chr11	33743969	33743969	A	G	ReadPosRankSum=-0.967:.:DP=12;RD=10;AD=2;RO=0.167;MA=0;CONF=1	12	A/G/	4	6	0	0	1	1	0	0	0	0	0.667	1	N	NM_001127223:c.T23C:p.V8A	P13987:Not in a domain region; Q6FHM9:Not in a domain region;
11_34482901_A_C	exonic	CAT	nonsynonymous SNV	NM_001752:c.A1160C:p.Q387P	547;Name=lod=223					0	0.997557	C	1	D	0.998	D	1	D	0.999944	D	4.64	chr11	34482901	34482901	A	C	ReadPosRankSum=-0.922:.:DP=7;RD=5;AD=2;RO=0.286;MA=0;CONF=1	7	A/C/	3	2	1	1	0	0	0	0	0	0	0.667	1	N	NM_001752:c.A1160C:p.Q387P	P04040:Catalase;
11_34482921_A_G	exonic	CAT	nonsynonymous SNV	NM_001752:c.A1180G:p.M394V	547;Name=lod=223					1	0.067448	N	0	T	0	B	0.994631	N	0.117755	N	-2.55	chr11	34482921	34482921	A	G	ReadPosRankSum=1.067:.:DP=8;RD=6;AD=2;RO=0.250;MA=0;CONF=1	8	A/G/	4	2	0	0	1	1	0	0	0	0	0.5	1	N	NM_001752:c.A1180G:p.M394V	P04040:Catalase;
11_34910397_C_T	exonic	APIP	nonsynonymous SNV	NM_015957:c.G227A:p.C76Y	592;Name=lod=338		0.340976	0.46	rs1977420	0.5	0.99903	C	0.55	T	0.998	D	1	D	0.99991	P	5.39	chr11	34910397	34910397	C	T	DB:.:DP=5;RD=0;AD=5;RO=1.000;MA=0;CONF=1	5	T/	0	0	0	0	0	0	3	2	0	0	1	0.667	N	NM_015957:c.G227A:p.C76Y	Q96GX9:Aldolase_II;
11_34937813_G_A	exonic	APIP	nonsynonymous SNV	NM_015957:c.C19T:p.R7W			0.316697	0.43	rs2956114	0.13	0.942988	N	0.89	T	0.008	B	0.192017	N	0.000195	P	1.28	chr11	34937813	34937813	G	A	DB:.:DP=2;RD=0;AD=2;RO=1.000;MA=0;CONF=1	2	A/	1	1	0	0	0	0	0	0	0	0	1	1	N	NM_015957:c.C19T:p.R7W	Q96GX9:Not in a domain region;
11_35198194_C_T	exonic	CD44	nonsynonymous SNV	NM_000610:c.C140T:p.T47M						0	0.999149	C	1	D	0.971	D	0.999217	N	0.53058	D	4.43	chr11	35198194	35198194	C	T	ReadPosRankSum=-0.639:.:DP=14;RD=12;AD=2;RO=0.143;MA=0;CONF=1	14	C/T/	0	0	6	6	0	0	1	1	0	0	1	1	N	NM_000610:c.C140T:p.T47M	P16070:Xlink;
11_36511528_T_C	exonic	TRAF6	nonsynonymous SNV	NM_004620:c.A1429G:p.M477V	410;Name=lod=62	0.96				0.04	0.998193	C	0.93	T	0.394	P	1	D	0.99537	D	5.41	chr11	36511528	36511528	T	C	.:.:DP=2;RD=0;AD=2;RO=1.000;MA=0;CONF=2	2	C/	0	0	1	1	0	0	0	0	0	0	1	1	N	NM_004620:c.A1429G:p.M477V	Q9Y4K3:MATH;
11_46837788_A_G	exonic	CKAP5	nonsynonymous SNV	NM_001008938:c.T419C:p.I140T	721;Name=lod=1140					0	0.998636	C	1	D	0.14	B	1	D	0.998668	D	5.22	chr11	46837788	46837788	A	G	ReadPosRankSum=-0.822:.:DP=14;RD=12;AD=2;RO=0.143;MA=0;CONF=2	14	A/G/	6	6	0	0	1	1	0	0	0	0	1	1	N	NM_001008938:c.T419C:p.I140T	Q14008:Not in a domain region;
11_47073968_T_C	exonic	C11orf49	nonsynonymous SNV	NM_001003676:c.T179C:p.I60T	551;Name=lod=231					0.22	0.998588	C	0.78	T	0.003	B	1	D	0.880758	D	5.68	chr11	47073968	47073968	T	C	ReadPosRankSum=-1.380:.:DP=6;RD=4;AD=2;RO=0.333;MA=0;CONF=1	6	C/T/	0	0	1	1	0	0	3	1	0	0	0.333	1	N	NM_001003676:c.T179C:p.I60T	Q9H6J7:Not in a domain region;
11_47440426_A_G	exonic	PSMC3	nonsynonymous SNV	NM_002804:c.T1280C:p.V427A	651;Name=lod=591					0	0.998333	C	1	D	0.97	D	0.999969	D	0.999352	D	4.48	chr11	47440426	47440426	A	G	ReadPosRankSum=-0.354:.:DP=11;RD=9;AD=2;RO=0.182;MA=0;CONF=1	11	A/G/	5	4	0	0	1	1	0	0	0	0	0.8	1	N	NM_002804:c.T1280C:p.V427A	P17980:Not in a domain region;
11_47442277_A_G	exonic;splicing	PSMC3;PSMC3	nonsynonymous SNV	NM_002804:c.T886C:p.F296L	510;Name=lod=158					0.01	0.998159	C	0.99	D	0.999	D	1	D	0.999999	D	4.92	chr11	47442277	47442277	A	G	ReadPosRankSum=1.783:.:DP=15;RD=13;AD=2;RO=0.133;MA=0;CONF=1	15	A/G/	9	4	0	0	1	1	0	0	0	0	0.444	1	N	NM_002804:c.T886C:p.F296L	P17980:AAA;
11_47444234_T_A	exonic	PSMC3	nonsynonymous SNV	NM_002804:c.A775T:p.M259L	515;Name=lod=165					0.01	0.995945	C	0.99	D	0.999	D	1	D	0.999967	D	4.54	chr11	47444234	47444234	T	A	ReadPosRankSum=-0.822:.:DP=14;RD=12;AD=2;RO=0.143;MA=0;CONF=2	14	A/T/	1	1	0	0	0	0	5	7	0	0	0.714	1	N	NM_002804:c.A775T:p.M259L	P17980:AAA;
11_47444491_T_C	exonic	PSMC3	nonsynonymous SNV	NM_002804:c.A625G:p.K209E	658;Name=lod=629					0.15	0.996845	C	0.82	T	0.665	P	1	D	0.999977	D	4.81	chr11	47444491	47444491	T	C	ReadPosRankSum=1.067:.:DP=8;RD=6;AD=2;RO=0.250;MA=0;CONF=1	8	C/T/	0	0	1	1	0	0	3	3	0	0	1	1	N	NM_002804:c.A625G:p.K209E	P17980:Not in a domain region;
11_47640429_G_C	exonic	MTCH2	nonsynonymous SNV	NM_014342:c.C868G:p.P290A	687;Name=lod=823		0.265425	0.28	rs1064608	0.05	0.999319	C	0.88	T	0.991	D	1	D	0.858753	P	4.78	chr11	47640429	47640429	G	C	DB:.:DP=26;RD=0;AD=26;RO=1.000;MA=0;CONF=2	26	C/	0	0	14	12	0	0	0	0	0	0	1	0.857	N	NM_014342:c.C868G:p.P290A	Q9Y6C9:Not in a domain region;
11_57296213_G_A	exonic	TIMM10	stopgain SNV	NM_012456:c.C250T:p.Q84X	601;Name=lod=371					0.49	0.999735	C	0.903848	NA	0.735507	NA	0.999949	D	1	D	5.51	chr11	57296213	57296213	G	A	ReadPosRankSum=-1.380:.:DP=6;RD=4;AD=2;RO=0.333;MA=0;CONF=2	6	A/G/	1	1	0	0	2	2	0	0	0	0	1	1	N	NM_012456:c.C250T:p.Q84X	P62072:Not in a domain region;
11_57319955_T_C	exonic	UBE2L6	nonsynonymous SNV	NM_004223:c.A338G:p.N113S	401;Name=lod=57					0.2	0.969241	C	0.8	T	0.056	B	0.978781	N	0.828021	D	3.24	chr11	57319955	57319955	T	C	ReadPosRankSum=-0.922:.:DP=7;RD=5;AD=2;RO=0.286;MA=0;CONF=2	7	C/T/	0	0	1	1	0	0	2	3	0	0	0.667	1	N	NM_004223:c.A338G:p.N113S	O14933:UQ_con;
11_58378424_A_G	exonic;splicing	ZFP91;ZFP91(NM_001197051:exon5:c.618-2A>G),ZFP91-CNTF	nonsynonymous SNV	NM_053023:c.A619G:p.S207G	549;Name=lod=228		0.210822	0.22	rs8373	0.05	0.998899	C	0.99	D	0.914	D	0.021492	N	0.243598	NA	5.41	chr11	58378424	58378424	A	G	DB:.:DP=2;RD=0;AD=2;RO=1.000;MA=0;CONF=1	2	G/	0	0	0	0	1	1	0	0	0	0	1	1	N	NM_053023:c.A619G:p.S207G	Q96JP5:Not in a domain region;
11_58919376_T_C	exonic	FAM111A	nonsynonymous SNV	NM_022074:c.T235C:p.Y79H						0.53	1e-06	N	0.76	T	0	B	0.00041	N	7e-06	N	-8.98	chr11	58919376	58919376	T	C	.:.:DP=2;RD=0;AD=2;RO=1.000;MA=0;CONF=2	2	C/	0	0	1	1	0	0	0	0	0	0	1	1	N	NM_022074:c.T235C:p.Y79H	Q96PZ2:Not in a domain region;
11_61133605_C_T	exonic	TMEM138	nonsynonymous SNV	NM_016464:c.C217T:p.L73F	626;Name=lod=467					0.01	0.999236	C	0.98	D	0.486	P	1	D	0.996433	D	5.61	chr11	61133605	61133605	C	T	ReadPosRankSum=2.003:.:DP=11;RD=9;AD=2;RO=0.182;MA=0;CONF=1	11	C/T/	0	0	5	4	0	0	1	1	0	0	0.8	1	N	NM_016464:c.C217T:p.L73F	Q9NPI0:Not in a domain region;
11_61205191_A_G	exonic	SDHAF2	nonsynonymous SNV	NM_017841:c.A131G:p.Q44R	516;Name=lod=167					0.45	0.999286	C	0.83	T	0.009	B	0.999045	N	0.011576	N	5.82	chr11	61205191	61205191	A	G	ReadPosRankSum=1.231:.:DP=5;RD=3;AD=2;RO=0.400;MA=0;CONF=2	5	A/G/	2	1	0	0	1	1	0	0	0	0	0.5	1	N	NM_017841:c.A131G:p.Q44R	Q9NX18:Not in a domain region;
11_61732282_G_A	exonic	FTH1	nonsynonymous SNV	NM_002032:c.C469T:p.R157C	506;Name=lod=152				rs113194529	0	0.99141	C	0.752493	NA	0.012	B	0.995371	N	0.998684	D	3.94	chr11	61732282	61732282	G	A	DB;ReadPosRankSum=1.734:.:DP=14;RD=12;AD=2;RO=0.143;MA=0;CONF=2	14	A/G/	1	1	0	0	6	6	0	0	0	0	1	1	N	NM_002032:c.C469T:p.R157C	P02794:Ferritin;
11_62292538_T_G	exonic	AHNAK	nonsynonymous SNV	NM_001620:c.A9351C:p.E3117D	355;Name=lod=37					0.05	0.9056	N	0.75	T	0.92	D	0.867411	NA	0.047805	N	1.32	chr11	62292538	62292538	T	G	.:.:DP=2;RD=0;AD=2;RO=1.000;MA=0;CONF=2	2	G/	0	0	0	0	1	1	0	0	0	0	1	1	N	NM_001620:c.A9351C:p.E3117D	Q09666:Not in a domain region;
11_62300373_C_T	exonic	AHNAK	nonsynonymous SNV	NM_001620:c.G1516A:p.D506N	472;Name=lod=110					0.12	0.998607	C	0.91	T	0.98	D	0.999633	D	0.100547	N	5.05	chr11	62300373	62300373	C	T	.:.:DP=7;RD=0;AD=7;RO=1.000;MA=0;CONF=2	7	T/	0	0	0	0	0	0	3	4	0	0	1	0.75	N	NM_001620:c.G1516A:p.D506N	Q09666:Not in a domain region;
11_62430804_A_G	exonic;splicing	C11orf48;C11orf48	nonsynonymous SNV	NM_024099:c.T665C:p.V222A	571;Name=lod=280					0.02	0.997488	C	0.98	D	0.527473	NA	0.858797	NA	0.014548	N	3.53	chr11	62430804	62430804	A	G	ReadPosRankSum=1.267:.:DP=17;RD=15;AD=2;RO=0.118;MA=0;CONF=1	17	A/G/	7	8	0	0	1	1	0	0	0	0	0.875	1	N	NM_024099:c.T665C:p.V222A	Q9BQE6:Not in a domain region;
11_62569097_T_C	exonic	NXF1	nonsynonymous SNV	NM_001081491:c.A646G:p.M216V	503;Name=lod=148					0	0.997418	C	0.99	D	0.996	D	1	D	0.99848	D	5.03	chr11	62569097	62569097	T	C	ReadPosRankSum=1.179:.:DP=9;RD=7;AD=2;RO=0.222;MA=0;CONF=1	9	C/T/	0	0	1	1	0	0	3	4	0	0	0.75	1	N	NM_001081491:c.A646G:p.M216V	Q59E96:Not in a domain region; Q9UBU9:Not in a domain region;
11_63525714_T_C	exonic	RTN3	nonsynonymous SNV	NM_001265591:c.T496C:p.F166L	519;Name=lod=172	0.97																chr11	63525714	63525714	T	C	ReadPosRankSum=-0.762:.:DP=9;RD=7;AD=2;RO=0.222;MA=0;CONF=2	9	C/T/	0	0	1	1	0	0	4	3	0	0	0.75	1	N	NM_001265591:c.T496C:p.F166L	B7Z4M0:Not in a domain region;
11_63764707_C_G	exonic	OTUB1	nonsynonymous SNV	NM_017670:c.C609G:p.F203L	510;Name=lod=158					0	0.969941	C	1	D	0.955	D	1	N	0.999911	D	2.86	chr11	63764707	63764707	C	G	ReadPosRankSum=-2.270:.:DP=13;RD=11;AD=2;RO=0.154;MA=0;CONF=1	13	C/G/	0	0	5	6	1	1	0	0	0	0	0.833	1	N	NM_017670:c.C609G:p.F203L	B3KUV5:Not in a domain region; Q96FW1:Peptidase_C65;
11_63764708_T_A	exonic	OTUB1	nonsynonymous SNV	NM_017670:c.T610A:p.C204S	510;Name=lod=158					0	0.997777	C	0.76	T	1	D	1	D	0.999926	D	4.1	chr11	63764708	63764708	T	A	ReadPosRankSum=-2.270:.:DP=13;RD=11;AD=2;RO=0.154;MA=0;CONF=1	13	A/T/	1	1	0	0	0	0	5	6	0	0	0.833	1	N	NM_017670:c.T610A:p.C204S	B3KUV5:Not in a domain region; Q96FW1:Peptidase_C65;
11_63764972_T_C	exonic	OTUB1	nonsynonymous SNV	NM_017670:c.T770C:p.V257A	513;Name=lod=162					0	0.895053	N	1	D	0.778	P	0.999999	D	0.85259	D	3.4	chr11	63764972	63764972	T	C	ReadPosRankSum=0.198:.:DP=7;RD=5;AD=2;RO=0.286;MA=0;CONF=2	7	C/T/	0	0	1	1	0	0	2	3	0	0	0.667	1	N	NM_017670:c.T770C:p.V257A	B3KUV5:Not in a domain region; Q96FW1:Peptidase_C65;
11_63961971_T_C	exonic	STIP1	nonsynonymous SNV	NM_006819:c.T382C:p.F128L	573;Name=lod=285					0.06	0.998412	C	0.98	D	0.998	D	1	D	0.999331	D	5.22	chr11	63961971	63961971	T	C	ReadPosRankSum=-2.073:.:DP=13;RD=11;AD=2;RO=0.154;MA=0;CONF=1	13	C/T/	0	0	1	1	0	0	5	6	0	0	0.833	1	N	NM_006819:c.T382C:p.F128L	P31948:Not in a domain region;
11_63991801_T_C	exonic	TRPT1	nonsynonymous SNV	NM_001160393:c.A515G:p.H172R			0.149815	0.17	rs1059440	0.05	0.960829	C	0.88	T	0.006	B	0.998899	N	0.004559	P	2.86	chr11	63991801	63991801	T	C	DB:.:DP=2;RD=0;AD=2;RO=1.000;MA=0;CONF=1	2	C/	0	0	1	1	0	0	0	0	0	0	1	1	N	NM_001160393:c.A515G:p.H172R	Q86TN4:PTS_2-RNA;
11_63991807_C_T	exonic	TRPT1	nonsynonymous SNV	NM_001160393:c.G509A:p.R170Q	366;Name=lod=41					0	0.998462	C	1	D	1	D	1	D	0.914347	D	4.63	chr11	63991807	63991807	C	T	.:.:DP=2;RD=0;AD=2;RO=1.000;MA=0;CONF=1	2	T/	0	0	0	0	0	0	1	1	0	0	1	1	N	NM_001160393:c.G509A:p.R170Q	Q86TN4:PTS_2-RNA;
11_64534399_A_G	exonic	SF1	nonsynonymous SNV	NM_001178030:c.T1930C:p.S644P	605;Name=lod=383					0	0.997896	C	1	D	0.634523	NA	0.272725	N	0.91351	D	4.8	chr11	64534399	64534399	A	G	.:.:DP=2;RD=0;AD=2;RO=1.000;MA=0;CONF=1	2	G/	0	0	0	0	1	1	0	0	0	0	1	1	N	NM_001178030:c.T1930C:p.S644P	Q15637:Not in a domain region;
11_64621902_A_G	exonic	EHD1	nonsynonymous SNV	NM_006795:c.T1508C:p.L503P	645;Name=lod=555					0	0.997333	C	1	D	0.999	D	1	D	1	D	4.04	chr11	64621902	64621902	A	G	.:.:DP=2;RD=0;AD=2;RO=1.000;MA=0;CONF=1	2	G/	0	0	0	0	1	1	0	0	0	0	1	1	N	NM_006795:c.T1508C:p.L503P	Q9H4M9:efhand_3; B2R5U3:Not in a domain region;
11_64878799_G_A	exonic;splicing	VPS51;VPS51	nonsynonymous SNV	NM_013265:c.G2089A:p.V697M	395;Name=lod=54					0.01	0.999545	C	0.95	T	0.881	D	1	D	0.999841	D	4.59	chr11	64878799	64878799	G	A	.:.:DP=2;RD=0;AD=2;RO=1.000;MA=0;CONF=2	2	A/	1	1	0	0	0	0	0	0	0	0	1	1	N	NM_013265:c.G2089A:p.V697M	Q9UID3:Not in a domain region;
11_64888250_T_C	exonic	FAU	nonsynonymous SNV	NM_001997:c.A305G:p.K102R	563;Name=lod=259					0.05	0.997847	C	0.94	T	0.755425	NA	1	D	0.999935	D	5.24	chr11	64888250	64888250	T	C	DB;ReadPosRankSum=-0.358:.:DP=56;RD=50;AD=6;RO=0.107;MA=0;CONF=1	56	C/T/	0	0	3	3	0	0	29	21	0	0	0.724	1	N	NM_001997:c.A305G:p.K102R	P35544:Not in a domain region;
11_65660566_A_G	exonic	FOSL1	nonsynonymous SNV	NM_005438:c.T607C:p.S203P	433;Name=lod=77	0.95				0.02	0.997568	C	0.97	D	0.912	D	0.959185	N	0.430025	N	4.65	chr11	65660566	65660566	A	G	ReadPosRankSum=-1.380:.:DP=6;RD=4;AD=2;RO=0.333;MA=0;CONF=2	6	A/G/	3	1	0	0	1	1	0	0	0	0	0.333	1	N	NM_005438:c.T607C:p.S203P	P15407:Not in a domain region;
11_65660667_C_T	exonic	FOSL1	nonsynonymous SNV	NM_005438:c.G506A:p.R169Q	616;Name=lod=425	0.95				0.19	0.998046	C	0.58	T	0.994	D	0.999999	D	0.998731	D	4.73	chr11	65660667	65660667	C	T	ReadPosRankSum=-1.380:.:DP=6;RD=4;AD=2;RO=0.333;MA=0;CONF=2	6	C/T/	0	0	2	2	0	0	1	1	0	0	1	1	N	NM_005438:c.G506A:p.R169Q	P15407:Not in a domain region;
11_65767803_C_T	exonic	EIF1AD	nonsynonymous SNV	NM_001242481:c.G58A:p.V20M	597;Name=lod=355					0.05	0.997882	C	0.92	T	0.001	B	0.996101	N	0.260884	N	4.66	chr11	65767803	65767803	C	T	ReadPosRankSum=0.000:.:DP=4;RD=2;AD=2;RO=0.500;MA=0;CONF=1	4	C/T/	0	0	2	0	0	0	1	1	0	0	0	1	N	NM_001242481:c.G58A:p.V20M	Q8N9N8:Not in a domain region;
11_65828146_T_C	exonic	SF3B2	nonsynonymous SNV	NM_006842:c.T1723C:p.F575L	678;Name=lod=759					0	0.998286	C	1	D	0.999	D	1	D	0.999991	D	5.47	chr11	65828146	65828146	T	C	ReadPosRankSum=0.000:.:DP=8;RD=6;AD=2;RO=0.250;MA=0;CONF=1	8	C/T/	0	0	1	1	0	0	4	2	0	0	0.5	1	N	NM_006842:c.T1723C:p.F575L	Q13435:DUF382;
11_65828171_A_G	exonic	SF3B2	nonsynonymous SNV	NM_006842:c.A1748G:p.K583R	544;Name=lod=217					0.29	0.998967	C	0.7	T	0.122	B	1	D	0.997227	D	5.47	chr11	65828171	65828171	A	G	ReadPosRankSum=-1.067:.:DP=8;RD=6;AD=2;RO=0.250;MA=0;CONF=2	8	A/G/	3	3	0	0	1	1	0	0	0	0	1	1	N	NM_006842:c.A1748G:p.K583R	Q13435:DUF382;
11_65831161_T_G	exonic	SF3B2	nonsynonymous SNV	NM_006842:c.T2291G:p.I764S	588;Name=lod=327					0	0.95793	C	0.99	D	0.992	D	0.999999	D	0.999923	D	3.81	chr11	65831161	65831161	T	G	ReadPosRankSum=0.000:.:DP=6;RD=4;AD=2;RO=0.333;MA=0;CONF=1	6	G/T/	0	0	0	0	1	1	2	2	0	0	1	1	N	NM_006842:c.T2291G:p.I764S	Q13435:Not in a domain region;
11_66407478_A_T	exonic	RBM4	nonsynonymous SNV	NM_001198843:c.A296T:p.E99V	729;Name=lod=1225					0	0.998077	C	1	D	0.726951	NA	1	U	0.727512	NA	4.86	chr11	66407478	66407478	A	T	ReadPosRankSum=1.179:.:DP=9;RD=7;AD=2;RO=0.222;MA=0;CONF=2	9	A/T/	4	3	0	0	0	0	1	1	0	0	0.75	1	N	NM_001198843:c.A296T:p.E99V	Q9BWF3:RRM_1;
11_66411521_C_T	exonic	RBM14-RBM4,RBM4	nonsynonymous SNV	NM_001198845:c.C938T:p.A313V	718;Name=lod=1104					0.05	0.999335	C	0.864743	NA	0.641906	NA	0.99972	U	0.684587	NA	5.74	chr11	66411521	66411521	C	T	ReadPosRankSum=-0.572:.:DP=8;RD=6;AD=2;RO=0.250;MA=0;CONF=1	8	C/T/	0	0	4	2	0	0	1	1	0	0	0.5	1	N	NM_001198845:c.C938T:p.A313V	B0LM41:Not in a domain region;
11_66523885_C_A	exonic	C11orf80	nonsynonymous SNV	NM_024650:c.C378A:p.N126K						0.07												chr11	66523885	66523885	C	A	.:.:DP=2;RD=0;AD=2;RO=1.000;MA=0;CONF=1	2	A/	1	1	0	0	0	0	0	0	0	0	1	1	N	NM_024650:c.C378A:p.N126K	Q8N6T0:Not in a domain region;
11_67275083_G_A	exonic	CDK2AP2	nonsynonymous SNV	NM_005851:c.C160T:p.P54S	528;Name=lod=186					0	0.999719	C	1	D	0.999	D	1	D	0.99858	D	4.95	chr11	67275083	67275083	G	A	.:.:DP=4;RD=0;AD=4;RO=1.000;MA=0;CONF=1	4	A/	2	2	0	0	0	0	0	0	0	0	1	1	N	NM_005851:c.C160T:p.P54S	Q6IAV4:Not in a domain region; O75956:CDK2AP;
11_67352689_A_G	exonic	GSTP1	nonsynonymous SNV	NM_000852:c.A313G:p.I105V			0.360837	0.32	rs1695	1	0.184064	N	0.695603	NA	0	B	0.15997	N	0.000576	P	-0.0422	chr11	67352689	67352689	A	G	DB;ReadPosRankSum=1.866:.:DP=21;RD=10;AD=11;RO=0.524;MA=0;CONF=1	21	A/G/	6	4	0	0	6	5	0	0	0	0	0.667	0.833	N	NM_000852:c.A313G:p.I105V	P09211:GST_C;
11_73687731_A_G	exonic	UCP2	nonsynonymous SNV	NM_003355:c.T589C:p.Y197H	586;Name=lod=321					0.02	0.999193	C	1	D	0.587	P	1	D	0.999526	D	5.71	chr11	73687731	73687731	A	G	ReadPosRankSum=-1.026:.:DP=4;RD=2;AD=2;RO=0.500;MA=0;CONF=1	4	A/G/	1	1	0	0	1	1	0	0	0	0	1	1	N	NM_003355:c.T589C:p.Y197H	P55851:Mito_carr;
11_73688952_A_G	exonic	UCP2	nonsynonymous SNV	NM_003355:c.T316C:p.F106L	551;Name=lod=232					0.28	0.999127	C	0.72	T	0.118	B	1	D	0.991417	D	5.63	chr11	73688952	73688952	A	G	ReadPosRankSum=0.898:.:DP=10;RD=8;AD=2;RO=0.200;MA=0;CONF=1	10	A/G/	5	3	0	0	1	1	0	0	0	0	0.6	1	N	NM_003355:c.T316C:p.F106L	P55851:Mito_carr;
11_77790753_A_G	exonic	NDUFC2,NDUFC2-KCTD14	nonsynonymous SNV	NM_001203260:c.T38C:p.L13P	440;Name=lod=82					0	0.998246	C	0.99	D	0.995	D	0.967115	N	0.089691	N	4.44	chr11	77790753	77790753	A	G	ReadPosRankSum=1.067:.:DP=8;RD=6;AD=2;RO=0.250;MA=0;CONF=2	8	A/G/	3	3	0	0	1	1	0	0	0	0	1	1	N	NM_001203260	RefSeq ID not mapped to Uniprot ID
11_77812179_T_C	exonic	ALG8	nonsynonymous SNV	NM_024079:c.A1412G:p.E471G	459;Name=lod=98					0.54	0.997972	C	0.55	T	0.036	B	0.999985	D	0.9975	D	4.76	chr11	77812179	77812179	T	C	ReadPosRankSum=-0.572:.:DP=8;RD=6;AD=2;RO=0.250;MA=0;CONF=1	8	C/T/	0	0	1	1	0	0	4	2	0	0	0.5	1	N	NM_024079:c.A1412G:p.E471G	Q9BVK2:Alg6_Alg8;
11_77820492_A_G	exonic	ALG8	nonsynonymous SNV	NM_001007027:c.T1034C:p.I345T	538;Name=lod=205					0.01	0.998709	C	0.99	D	0.001	B	0.999999	D	0.999867	D	5.25	chr11	77820492	77820492	A	G	ReadPosRankSum=-1.768:.:DP=11;RD=9;AD=2;RO=0.182;MA=0;CONF=1	11	A/G/	5	4	0	0	1	1	0	0	0	0	0.8	1	N	NM_001007027:c.T1034C:p.I345T	A6NDW6:Alg6_Alg8;
11_77825320_T_C	exonic	ALG8	nonsynonymous SNV	NM_001007027:c.A665G:p.N222S	505;Name=lod=151		0.176525	0.15	rs665278	0.42	0.772506	N	0.19	T	0	B	0.966486	N	0.29202	P	1.38	chr11	77825320	77825320	T	C	DB;ReadPosRankSum=1.638:.:DP=8;RD=4;AD=4;RO=0.500;MA=0;CONF=2	8	C/T/	0	0	2	2	0	0	2	2	0	0	1	1	N	NM_001007027:c.A665G:p.N222S	A6NDW6:Alg6_Alg8;
11_85365270_A_G	exonic	TMEM126A	nonsynonymous SNV	NM_001244735:c.A40G:p.R14G						0.23	0.932707	N	0.79	T	0.231	P	0.923837	N	0.002709	N	1.74	chr11	85365270	85365270	A	G	ReadPosRankSum=-0.351:.:DP=18;RD=16;AD=2;RO=0.111;MA=0;CONF=1	18	A/G/	9	7	0	0	1	1	0	0	0	0	0.778	1	N	NM_001244735:c.A40G:p.R14G	E9PI16:DUF1370;
11_86055714_A_G	exonic	C11orf73	nonsynonymous SNV	NM_016401:c.A490G:p.T164A	685;Name=lod=810					0.14	0.999107	C	0.7	T	0.157	P	1	D	0.704148	D	5.6	chr11	86055714	86055714	A	G	ReadPosRankSum=1.589:.:DP=8;RD=6;AD=2;RO=0.250;MA=0;CONF=1	8	A/G/	3	3	0	0	1	1	0	0	0	0	1	1	N	NM_016401:c.A490G:p.T164A	Q53FT3:DUF775;
11_86519272_A_G	exonic	PRSS23	nonsynonymous SNV	NM_007173:c.A587G:p.K196R	493;Name=lod=135					0.19	0.944413	N	0.62	T	0.001	B	0.998903	N	0.9608	D	2.67	chr11	86519272	86519272	A	G	.:.:DP=2;RD=0;AD=2;RO=1.000;MA=0;CONF=2	2	G/	0	0	0	0	1	1	0	0	0	0	1	1	N	NM_007173:c.A587G:p.K196R	O95084:Trypsin;
11_88045583_A_G	exonic	CTSC	nonsynonymous SNV	NM_001814:c.T458C:p.I153T			0.864077	0.91	rs217086	0.65	0.003266	N	0.24	T	0	NA	0.009758	N	0	P	-10.3	chr11	88045583	88045583	A	G	DB:.:DP=3;RD=0;AD=3;RO=1.000;MA=0;CONF=1	3	G/	0	0	0	0	2	1	0	0	0	0	1	0.5	N	NM_001814:c.T458C:p.I153T	P53634:Not in a domain region;
11_93408831_G_A	exonic;splicing	KIAA1731;KIAA1731	nonsynonymous SNV	NM_033395:c.G623A:p.R208Q	397;Name=lod=55		0.920499	0.92	rs10831088	1												chr11	93408831	93408831	G	A	DB:.:DP=2;RD=0;AD=2;RO=1.000;MA=0;CONF=1	2	A/	1	1	0	0	0	0	0	0	0	0	1	1	N	NM_033395:c.G623A:p.R208Q	Q9C0D2:Not in a domain region;
11_93425159_C_A	exonic	KIAA1731	nonsynonymous SNV	NM_033395:c.C1496A:p.A499E	461;Name=lod=100		0.92028	0.92	rs4753495	1												chr11	93425159	93425159	C	A	DB:.:DP=2;RD=0;AD=2;RO=1.000;MA=0;CONF=1	2	A/	1	1	0	0	0	0	0	0	0	0	1	1	N	NM_033395:c.C1496A:p.A499E	Q9C0D2:Not in a domain region;
11_93428670_A_G	exonic	KIAA1731	nonsynonymous SNV	NM_033395:c.A1541G:p.E514G	579;Name=lod=301					0.01												chr11	93428670	93428670	A	G	ReadPosRankSum=1.026:.:DP=4;RD=2;AD=2;RO=0.500;MA=0;CONF=2	4	A/G/	1	1	0	0	1	1	0	0	0	0	1	1	N	NM_033395:c.A1541G:p.E514G	Q9C0D2:Not in a domain region;
11_93428673_T_C	exonic	KIAA1731	nonsynonymous SNV	NM_033395:c.T1544C:p.I515T	579;Name=lod=301					0.01												chr11	93428673	93428673	T	C	ReadPosRankSum=1.026:.:DP=4;RD=2;AD=2;RO=0.500;MA=0;CONF=2	4	C/T/	0	0	1	1	0	0	1	1	0	0	1	1	N	NM_033395:c.T1544C:p.I515T	Q9C0D2:Not in a domain region;
11_93471660_T_C	exonic	TAF1D	nonsynonymous SNV	NM_024116:c.A74G:p.N25S						0.36	0.022334	N	0.64	T	0.854	D	1.3e-05	N	0.005189	N	-5.51	chr11	93471660	93471660	T	C	ReadPosRankSum=0.274:.:DP=14;RD=12;AD=2;RO=0.143;MA=0;CONF=1	14	C/T/	0	0	1	1	0	0	9	3	0	0	0.333	1	N	NM_024116:c.A74G:p.N25S	Q9H5J8:Not in a domain region;
11_93545223_T_C	exonic	MED17	nonsynonymous SNV	NM_004268:c.T1949C:p.L650P	633;Name=lod=496					0	0.998055	C	1	D	0.048	B	0.999759	D	0.025385	N	4.12	chr11	93545223	93545223	T	C	.:.:DP=2;RD=0;AD=2;RO=1.000;MA=0;CONF=2	2	C/	0	0	1	1	0	0	0	0	0	0	1	1	N	NM_004268:c.T1949C:p.L650P	Q9NVC6:Not in a domain region;
11_94225952_C_T	exonic	MRE11A	nonsynonymous SNV	NM_005590:c.G16A:p.A6T	346;Name=lod=34					0.73	0.851074	N	0.41	T	0	B	0.509514	N	0.000642	N	0.507	chr11	94225952	94225952	C	T	ReadPosRankSum=1.026:.:DP=4;RD=2;AD=2;RO=0.500;MA=0;CONF=1	4	C/T/	0	0	1	1	0	0	1	1	0	0	1	1	N	NM_005590:c.G16A:p.A6T	Q05D78:Not in a domain region; P49959:Not in a domain region;
11_102220695_A_G	exonic	BIRC2	nonsynonymous SNV	NM_001166:c.A110G:p.Q37R						0.35	0.999286	C	0.54	T	0.025	B	0.996992	N	0.000228	N	5.3	chr11	102220695	102220695	A	G	ReadPosRankSum=0.000:.:DP=8;RD=4;AD=4;RO=0.500;MA=0;CONF=2	8	A/G/	2	2	0	0	2	2	0	0	0	0	1	1	N	NM_001166:c.A110G:p.Q37R	Q13490:Not in a domain region;
11_103006278_T_C	exonic	DYNC2H1	nonsynonymous SNV	NM_001080463:c.T2260C:p.Y754H	599;Name=lod=363					0												chr11	103006278	103006278	T	C	ReadPosRankSum=0.720:.:DP=6;RD=4;AD=2;RO=0.333;MA=0;CONF=1	6	C/T/	0	0	1	1	0	0	2	2	0	0	1	1	N	NM_001080463:c.T2260C:p.Y754H	Q8NCM8:Not in a domain region;
11_104820413_A_T	exonic	CASP4	nonsynonymous SNV	NM_001225:c.T638A:p.L213Q						0.1	0.997506	C	0.71	T	0.381	P	0.933433	N	0.550465	D	4.11	chr11	104820413	104820413	A	T	.:.:DP=2;RD=0;AD=2;RO=1.000;MA=0;CONF=1	2	T/	0	0	0	0	0	0	1	1	0	0	1	1	N	NM_001225:c.T638A:p.L213Q	P49662:Peptidase_C14;
11_105967512_A_G	exonic	AASDHPPT	nonsynonymous SNV	NM_015423:c.A808G:p.T270A	515;Name=lod=165					0.08	0.976233	C	0.3	T	0.114	B	0.999992	D	0.548821	D	3.9	chr11	105967512	105967512	A	G	ReadPosRankSum=0.322:.:DP=12;RD=10;AD=2;RO=0.167;MA=0;CONF=2	12	A/G/	4	6	0	0	1	1	0	0	0	0	0.667	1	N	NM_015423:c.A808G:p.T270A	Q9NRN7:Not in a domain region;
11_105967513_C_G	exonic	AASDHPPT	nonsynonymous SNV	NM_015423:c.C809G:p.T270S	515;Name=lod=165					0.08	0.911086	N	0.32	T	0.023	B	0.999992	D	0.323689	N	3.36	chr11	105967513	105967513	C	G	ReadPosRankSum=0.322:.:DP=12;RD=10;AD=2;RO=0.167;MA=0;CONF=2	12	C/G/	0	0	4	6	1	1	0	0	0	0	0.667	1	N	NM_015423:c.C809G:p.T270S	Q9NRN7:Not in a domain region;
11_107992346_G_C	exonic	ACAT1	nonsynonymous SNV	NM_000019:c.G13C:p.A5P			0.209707	0.31	rs3741056	0.02	0.811648	N	0.92	T	0.012	B	0.843845	NA	0.431187	NA	-1.64	chr11	107992346	107992346	G	C	DB;ReadPosRankSum=-0.736:.:DP=3;RD=1;AD=2;RO=0.667;MA=0;CONF=2	3	C/G/	0	0	1	1	1	0	0	0	0	0	0	1	N	NM_000019:c.G13C:p.A5P	P24752:Not in a domain region;
11_108014719_A_G	exonic	ACAT1	nonsynonymous SNV	NM_000019:c.A950G:p.D317G	500;Name=lod=144					0	0.998531	C	1	D	1	D	1	D	0.999999	D	5.12	chr11	108014719	108014719	A	G	ReadPosRankSum=0.421:.:DP=8;RD=4;AD=4;RO=0.500;MA=0;CONF=1	8	A/G/	2	2	0	0	2	2	0	0	0	0	1	1	N	NM_000019:c.A950G:p.D317G	P24752:Thiolase_C;
11_111753098_A_G	exonic	C11orf1	nonsynonymous SNV	NM_022761:c.A52G:p.N18D						0.13	0.120773	N	0.51	T	0.157	P	0.30774	N	0.038597	N	-1.63	chr11	111753098	111753098	A	G	ReadPosRankSum=1.026:.:DP=4;RD=2;AD=2;RO=0.500;MA=0;CONF=1	4	A/G/	1	1	0	0	1	1	0	0	0	0	1	1	N	NM_022761:c.A52G:p.N18D	Q9H5F2:DUF1143;
11_112103928_G_A	exonic	PTS	nonsynonymous SNV	NM_000317:c.G286A:p.D96N	389;Name=lod=51			0.0005	rs104894280	0	0.999664	C	1	D	0.463	P	1	D	0.999983	D	5.33	chr11	112103928	112103928	G	A	DB;ReadPosRankSum=1.061:.:DP=11;RD=9;AD=2;RO=0.182;MA=0;CONF=1	11	A/G/	1	1	0	0	6	3	0	0	0	0	0.5	1	N	NM_000317:c.G286A:p.D96N	Q03393:PTPS;
11_114316728_T_C	exonic	REXO2	nonsynonymous SNV	NM_015523:c.T449C:p.F150S	702;Name=lod=950					0	0.997699	C	1	D	1	D	1	D	0.999456	D	5.16	chr11	114316728	114316728	T	C	ReadPosRankSum=-0.107:.:DP=12;RD=10;AD=2;RO=0.167;MA=0;CONF=1	12	C/T/	0	0	1	1	0	0	4	6	0	0	0.667	1	N	NM_015523:c.T449C:p.F150S	Q9Y3B8:RNase_T; B2R532:Not in a domain region;
11_114320608_T_C	exonic	REXO2	nonsynonymous SNV	NM_015523:c.T625C:p.F209L	651;Name=lod=588					0.02	0.998278	C	0.99	D	0.913	D	1	D	0.991449	D	5.46	chr11	114320608	114320608	T	C	ReadPosRankSum=-0.572:.:DP=8;RD=6;AD=2;RO=0.250;MA=0;CONF=1	8	C/T/	0	0	1	1	0	0	6	0	0	0	0	1	N	NM_015523:c.T625C:p.F209L	Q9Y3B8:Not in a domain region; B2R532:Not in a domain region;
11_118889618_T_C	exonic	TRAPPC4	nonsynonymous SNV	NM_016146:c.T113C:p.L38P	503;Name=lod=147					0	0.972712	C	1	D	0.994	D	1	D	1	D	4.5	chr11	118889618	118889618	T	C	ReadPosRankSum=0.762:.:DP=9;RD=7;AD=2;RO=0.222;MA=0;CONF=1	9	C/T/	0	0	1	1	0	0	3	4	0	0	0.75	1	N	NM_016146:c.T113C:p.L38P	Q9Y296:Sybindin;
11_120328820_A_G	exonic	ARHGEF12	nonsynonymous SNV	NM_001198665:c.A2200G:p.S734G	632;Name=lod=495					0.18	0.999117	C	0.952298	NA	0.98	D	0.99999	D	0.958167	D	5.62	chr11	120328820	120328820	A	G	ReadPosRankSum=0.736:.:DP=3;RD=1;AD=2;RO=0.667;MA=0;CONF=1	3	A/G/	1	0	0	0	1	1	0	0	0	0	0	1	N	NM_001198665:c.A2200G:p.S734G	B4E2K6:Not in a domain region; Q9NZN5:Not in a domain region;
11_124637479_T_C	exonic	MSANTD2	nonsynonymous SNV	NM_024631:c.A1117G:p.I373V	525;Name=lod=181	0.91				0	0.998654	C	1	D	0.161	P	1	D	0.451349	N	5.73	chr11	124637479	124637479	T	C	ReadPosRankSum=-1.026:.:DP=4;RD=2;AD=2;RO=0.500;MA=0;CONF=2	4	C/T/	0	0	1	1	0	0	1	1	0	0	1	1	N	NM_024631:c.A1117G:p.I373V	Q6P1R3:Not in a domain region;
11_126126490_A_G	exonic	FAM118B	nonsynonymous SNV	NM_024556:c.A725G:p.K242R	550;Name=lod=229					0.17	0.998321	C	0.6	T	0.877	D	1	D	0.913254	D	4.49	chr11	126126490	126126490	A	G	.:.:DP=2;RD=0;AD=2;RO=1.000;MA=0;CONF=1	2	G/	0	0	0	0	1	1	0	0	0	0	1	1	N	NM_024556:c.A725G:p.K242R	Q9BPY3:SIR2_2;
11_126213247_A_G	exonic	DCPS	nonsynonymous SNV	NM_014026:c.A682G:p.R228G	475;Name=lod=114					0.01	0.979818	C	0.99	D	0.924	D	0.950816	N	0.98804	D	3.92	chr11	126213247	126213247	A	G	.:.:DP=3;RD=0;AD=3;RO=1.000;MA=0;CONF=1	3	G/	0	0	0	0	2	1	0	0	0	0	1	0.5	N	NM_014026:c.A682G:p.R228G	Q96C86:DcpS_C;
11_129991687_A_G	exonic	APLP2	nonsynonymous SNV	NM_001142276:c.A695G:p.D232G	415;Name=lod=65					0.02	0.998511	C	0.77	T	0.966	D	0.999913	D	0.994785	D	4.59	chr11	129991687	129991687	A	G	.:.:DP=2;RD=0;AD=2;RO=1.000;MA=0;CONF=1	2	G/	0	0	0	0	1	1	0	0	0	0	1	1	N	NM_001142276:c.A695G:p.D232G	Q06481:Not in a domain region;
11_130010373_A_G	exonic	APLP2	nonsynonymous SNV	NM_001142278:c.A1231G:p.N411D	541;Name=lod=210					0.03	0.91291	N	0.79	T	0.305	P	0.965969	N	0.82078	D	3.22	chr11	130010373	130010373	A	G	.:.:DP=2;RD=0;AD=2;RO=1.000;MA=0;CONF=1	2	G/	0	0	0	0	1	1	0	0	0	0	1	1	N	NM_001142278:c.A1231G:p.N411D	Q06481:APP_E2;
11_134080348_C_T	exonic;splicing	NCAPD3;NCAPD3	nonsynonymous SNV	NM_015261:c.G383A:p.G128D	415;Name=lod=65					0	0.999032	C	0.958635	NA	0.998	D	1	D	0.999812	D	4.87	chr11	134080348	134080348	C	T	ReadPosRankSum=-1.380:.:DP=6;RD=4;AD=2;RO=0.333;MA=0;CONF=1	6	C/T/	0	0	2	2	0	0	1	1	0	0	1	1	N	NM_015261:c.G383A:p.G128D	P42695:Not in a domain region;
12_970240_G_T	exonic	WNK1	nonsynonymous SNV	NM_001184985:c.G1682T:p.R561I	632;Name=lod=494					0	0.999661	C	1	D	0.994	D	0.999999	D	0.831771	D	5.32	chr12	970240	970240	G	T	ReadPosRankSum=1.026:.:DP=4;RD=2;AD=2;RO=0.500;MA=0;CONF=2	4	G/T/	0	0	0	0	1	1	1	1	0	0	1	1	N	NM_001184985:c.G1682T:p.R561I	Q9H4A3:Not in a domain region;
12_970296_G_A	exonic	WNK1	nonsynonymous SNV	NM_001184985:c.G1738A:p.E580K	594;Name=lod=347					0	0.999661	C	0.93	T	0.96	D	0.999998	D	0.99201	D	5.32	chr12	970296	970296	G	A	.:.:DP=2;RD=0;AD=2;RO=1.000;MA=0;CONF=2	2	A/	1	1	0	0	0	0	0	0	0	0	1	1	N	NM_001184985:c.G1738A:p.E580K	Q9H4A3:Not in a domain region;
12_4763494_A_G	exonic	NDUFA9	nonsynonymous SNV	NM_005002:c.A86G:p.H29R						0.37	0.063091	N	0.55	T	0.63	P	0.729502	N	0.002179	N	-4.56	chr12	4763494	4763494	A	G	ReadPosRankSum=0.000:.:DP=6;RD=4;AD=2;RO=0.333;MA=0;CONF=1	6	A/G/	2	2	0	0	1	1	0	0	0	0	1	1	N	NM_005002:c.A86G:p.H29R	Q16795:Not in a domain region;
12_6601631_T_C	exonic	MRPL51	nonsynonymous SNV	NM_016497:c.A193G:p.N65D						0.85	0.078518	N	0.44	T	0.003	B	0.991938	N	0.634241	D	-4.1	chr12	6601631	6601631	T	C	ReadPosRankSum=-1.283:.:DP=13;RD=11;AD=2;RO=0.154;MA=0;CONF=1	13	C/T/	0	0	1	1	0	0	6	5	0	0	0.833	1	N	NM_016497:c.A193G:p.N65D	Q4U2R6:MRP-L51;
12_6680094_A_T	exonic	CHD4	nonsynonymous SNV	NM_001273:c.T5662A:p.S1888T	628;Name=lod=476					0.12	0.998518	C	0.74	T	0.344	P	1	D	0.997131	D	5.13	chr12	6680094	6680094	A	T	ReadPosRankSum=1.495:.:DP=7;RD=5;AD=2;RO=0.286;MA=0;CONF=2	7	A/T/	1	4	0	0	0	0	1	1	0	0	0.25	1	N	NM_001273:c.T5662A:p.S1888T	Q14839:CHDCT2; Q05CG6:Not in a domain region; B3KY63:Not in a domain region;
12_6976834_C_A	exonic	TPI1	nonsynonymous SNV	NM_000365:c.C104A:p.P35Q	478;Name=lod=117					0.03	0.997792	C	0.96	D	0.044	B	0.965808	U	0.005696	N	4.63	chr12	6976834	6976834	C	A	ReadPosRankSum=1.299:.:DP=27;RD=24;AD=3;RO=0.111;MA=0;CONF=1	27	A/C/T/	1	1	15	9	0	0	1	0	0	0	0.6	1	N	NM_000365:c.C104A:p.P35Q	P60174:TIM; Q53HE2:Not in a domain region;
12_7053744_T_C	exonic	C12orf57	nonsynonymous SNV	NM_138425:c.T158C:p.F53S	686;Name=lod=819					0.16	0.996742	C	0.61	T	0.303	P	0.999999	D	0.818011	D	3.69	chr12	7053744	7053744	T	C	ReadPosRankSum=-0.067:.:DP=9;RD=7;AD=2;RO=0.222;MA=0;CONF=1	9	C/T/	0	0	1	1	0	0	1	6	0	0	0.167	1	N	NM_138425:c.T158C:p.F53S	Q99622:Not in a domain region;
12_7053782_A_G	exonic	C12orf57	nonsynonymous SNV	NM_138425:c.A196G:p.I66V	686;Name=lod=819					0.02	0.997896	C	1	D	0.019	B	0.999995	D	0.998364	D	3.69	chr12	7053782	7053782	A	G	ReadPosRankSum=0.762:.:DP=9;RD=7;AD=2;RO=0.222;MA=0;CONF=1	9	A/G/	3	4	0	0	1	1	0	0	0	0	0.75	1	N	NM_138425:c.A196G:p.I66V	Q99622:Not in a domain region;
12_7520688_A_G	exonic	CD163L1	nonsynonymous SNV	NM_174941:c.T4178C:p.L1393P						0	0.046235	N	1	D	0.137	B	0.58087	NA	0.036833	N	-1.34	chr12	7520688	7520688	A	G	ReadPosRankSum=-0.358:.:DP=5;RD=3;AD=2;RO=0.400;MA=0;CONF=1	5	A/G/	2	1	0	0	1	1	0	0	0	0	0.5	1	N	NM_174941:c.T4178C:p.L1393P	Q9NR16:Not in a domain region; Q2M3B7:Not in a domain region;
12_12982448_A_G	exonic	DDX47	nonsynonymous SNV	NM_201224:c.A1181G:p.K394R	538;Name=lod=205					0.62	0.979204	C	0	T	0.003	B	0.999999	D	0.999602	D	3.73	chr12	12982448	12982448	A	G	ReadPosRankSum=-1.495:.:DP=7;RD=5;AD=2;RO=0.286;MA=0;CONF=1	7	A/G/	2	3	0	0	1	1	0	0	0	0	0.667	1	N	NM_201224:c.A1181G:p.K394R	G5E955:Not in a domain region; Q9H0S4:Not in a domain region; Q9UI98:Not in a domain region;
12_27786389_A_G	exonic	PPFIBP1	nonsynonymous SNV	NM_001198916:c.A60G:p.I20M	539;Name=lod=207	0.93				0	0.954713	C	1	D	0.951	D	0.999136	U	0.998732	D	2.31	chr12	27786389	27786389	A	G	ReadPosRankSum=0.000:.:DP=4;RD=2;AD=2;RO=0.500;MA=0;CONF=1	4	A/G/	1	1	0	0	1	1	0	0	0	0	1	1	N	NM_001198916:c.A60G:p.I20M	Q86W92:Not in a domain region;
12_29498404_T_C	exonic	ERGIC2	nonsynonymous SNV	NM_016570:c.A797G:p.D266G	650;Name=lod=586					0.09	0.998234	C	0.97	D	0.067	B	0.999998	D	0.975739	D	5.43	chr12	29498404	29498404	T	C	ReadPosRankSum=1.611:.:DP=12;RD=10;AD=2;RO=0.167;MA=0;CONF=1	12	C/T/	0	0	1	1	0	0	6	4	0	0	0.667	1	N	NM_016570:c.A797G:p.D266G	Q86TD3:Not in a domain region; Q96RQ1:COPIIcoated_ERV;
12_31236799_A_T	exonic	DDX11	nonsynonymous SNV	NM_001257144:c.A197T:p.E66V	541;Name=lod=210	0.98				0	0.996293	C	1	D	0.995	D	1	D	0.944394	D	3.19	chr12	31236799	31236799	A	T	.:.:DP=2;RD=0;AD=2;RO=1.000;MA=0;CONF=1	2	T/	0	0	0	0	0	0	1	1	0	0	1	1	N	NM_001257144:c.A197T:p.E66V	Q96FC9:Not in a domain region;
12_31605044_G_T	exonic	DENND5B	nonsynonymous SNV	NM_144973:c.C1459A:p.H487N	432;Name=lod=76		0.134932	0.18	rs1056320	0.38												chr12	31605044	31605044	G	T	DB:.:DP=3;RD=0;AD=3;RO=1.000;MA=0;CONF=2	3	T/	0	0	0	0	0	0	1	2	0	0	1	0.5	N	NM_144973:c.C1459A:p.H487N	Q6ZUT9:Not in a domain region;
12_32135909_G_A	exonic	KIAA1551	nonsynonymous SNV	NM_018169:c.G2020A:p.A674T	409;Name=lod=61					0.01	0.960829	C	0.68	T	0.831	P	0.948856	N	0.040943	N	3.07	chr12	32135909	32135909	G	A	ReadPosRankSum=-0.736:.:DP=3;RD=1;AD=2;RO=0.667;MA=0;CONF=2	3	A/G/	1	1	0	0	1	0	0	0	0	0	0	1	N	NM_018169:c.G2020A:p.A674T	Q9HCM1:Not in a domain region;
12_32137130_A_G	exonic	KIAA1551	nonsynonymous SNV	NM_018169:c.A3241G:p.T1081A						0.9	0.033804	N	0	T	0	B	0.749235	N	0.000809	N	-7.58	chr12	32137130	32137130	A	G	ReadPosRankSum=1.026:.:DP=4;RD=2;AD=2;RO=0.500;MA=0;CONF=2	4	A/G/	1	1	0	0	1	1	0	0	0	0	1	1	N	NM_018169:c.A3241G:p.T1081A	Q9HCM1:Not in a domain region;
12_46321053_T_C	exonic	SCAF11	nonsynonymous SNV	NM_004719:c.A2431G:p.K811E	489;Name=lod=130					0.09	0.970693	C	1	D	0.741	P	0.992781	N	0.722348	NA	4.2	chr12	46321053	46321053	T	C	.:.:DP=3;RD=0;AD=3;RO=1.000;MA=0;CONF=2	3	C/	0	0	2	1	0	0	0	0	0	0	1	0.5	N	NM_004719:c.A2431G:p.K811E	Q99590:Not in a domain region;
12_46355616_A_G	exonic	SCAF11	nonsynonymous SNV	NM_004719:c.T86C:p.I29T						0.39	0.907323	N	0.73323	NA	0	B	0.070581	U	4.8e-05	N	0.706	chr12	46355616	46355616	A	G	.:.:DP=2;RD=0;AD=2;RO=1.000;MA=0;CONF=1	2	G/	0	0	0	0	1	1	0	0	0	0	1	1	N	NM_004719:c.T86C:p.I29T	Q99590:Not in a domain region;
12_49663330_G_A	exonic	TUBA1C	nonsynonymous SNV	NM_032704:c.G86A:p.G29D	660;Name=lod=644	0.96				0.01	0.999269	C	0.99	D	0.019	B	1	D	0.999978	D	3.65	chr12	49663330	49663330	G	A	ReadPosRankSum=-0.238:.:DP=16;RD=13;AD=2;RO=0.133;MA=0;CONF=1	16	A/G/	1	1	0	0	9	5	0	0	0	0	0.556	1	N	NM_032704:c.G86A:p.G29D	Q9BQE3:Tubulin;
12_49666930_G_T	exonic	TUBA1C	nonsynonymous SNV	NM_032704:c.G1270T:p.D424Y	768;Name=lod=1755	0.96				0	0.999656	C	1	D	0.995	D	1	D	0.999942	D	4.98	chr12	49666930	49666930	G	T	ReadPosRankSum=-4.052:.:DP=74;RD=64;AD=9;RO=0.123;MA=0;CONF=2	74	G/T/	0	0	0	0	25	40	5	4	0	0	0.625	0.8	N	NM_032704:c.G1270T:p.D424Y	Q9BQE3:Not in a domain region;
12_50155552_T_A	exonic	TMBIM6	nonsynonymous SNV	NM_001098576:c.T854A:p.M285K	588;Name=lod=327					0.16	0.998636	C	0	T	0.231632	NA	1	D	1	D	5.72	chr12	50155552	50155552	T	A	ReadPosRankSum=-2.293:.:DP=15;RD=13;AD=2;RO=0.133;MA=0;CONF=1	15	A/T/	1	1	0	0	0	0	6	7	0	0	0.857	1	N	NM_001098576:c.T854A:p.M285K	F8W034:Not in a domain region; P55061:Not in a domain region;
12_50155553_G_A	exonic	TMBIM6	nonsynonymous SNV	NM_001098576:c.G855A:p.M285I	588;Name=lod=327					0.07	0.994942	C	0.81	T	0.455264	NA	1	D	0	N	4.72	chr12	50155553	50155553	G	A	ReadPosRankSum=-2.293:.:DP=15;RD=13;AD=2;RO=0.133;MA=0;CONF=1	15	A/G/	1	1	0	0	6	7	0	0	0	0	0.857	1	N	NM_001098576:c.G855A:p.M285I	F8W034:Not in a domain region; P55061:Not in a domain region;
[truncated: 598 more rows]

## Sheet: ctrl-1-67_S67.anno.nonsyn.SNVs
ID	Func	Gene	ExonicFunc	AAChange	Conserved	SegDup	ESP6500_ALL	1000g2012apr_ALL	dbSNP135	AVSIFT	LJB_PhyloP	LJB_PhyloP_Pred	LJB_SIFT	LJB_SIFT_Pred	LJB_PolyPhen2	LJB_PolyPhen2_Pred	LJB_LRT	LJB_LRT_Pred	LJB_MutationTaster	LJB_MutationTaster_Pred	LJB_GERP++	Chr	Start	End	Ref	Obs	Otherinfo	total_DP	Obs	A+	A-	C+	C-	G+	G-	T+	T-	N+	N-	SBR_ref	SBR_alt	Bias	AAChange	ProteinDomain
[truncated: 1,818 more rows]

[truncated: 14 more sheets: ctrl-1-69_S69.anno.nonsyn.SNVs, ctrl-1-71_S71.anno.nonsyn.SNVs, ctrl-1-72_S72.anno.nonsyn.SNVs, ctrl-1-84_S84.anno.nonsyn.SNVs, ctrl-1-89_S89.anno.nonsyn.SNVs, ctrl-1-93_S93.anno.nonsyn.SNVs, ctrl-2-35_S35.anno.nonsyn.SNVs, ctrl-2-51_S51.anno.nonsyn.SNVs, ctrl-2-57_S57.anno.nonsyn.SNVs, ctrl-2-65_S65.anno.nonsyn.SNVs, ctrl-2-67_S67.anno.nonsyn.SNVs, ctrl-2-71_S71.anno.nonsyn.SNVs, ctrl-2-83_S83.anno.nonsyn.SNVs, ctrl-2-84_S84.anno.nonsyn.SNVs]
